# Supplementary material for: PRELP functions via multiple interactions with intrinsically weak affinity relying on ECM anchoring and remodeling
Source: Sci Rep. 2025 Jul 9;15:24634. doi: 10.1038/s41598-025-09018-7 (PMC12241546; doi:10.1038/s41598-025-09018-7)
Supplement: Supplementary file 1 — Supplementary Material 1 [file 41598_2025_9018_MOESM1_ESM.xlsx]

## Sheet: all.fpkm_anno
Table S2. Gene expression results across all samples.
gene ID	gene length	counts of each gene						FPKM of each gene						gene location				gene symbol	Description	Gene ontology
		Control		0.4 µM PRELP		2 µM PRELP		Control		0.4 µM PRELP		2 µM PRELP		Chromosome	Start position	End position	Strand			biological process	cellular component	molecular function
		n1	n2	n1	n2	n1	n2	n1	n2	n1	n2	n1	n2
ENSG00000000003	2968	657	688	763	672	842	915	12.66	13.49	14.37	13.08	16.45	17.35	X	99883667	99894988	-	TSPAN6	tetraspanin 6 [Source:HGNC Symbol%3BAcc:11858]	GO:0007165:signal transduction;GO:0043123:positive regulation of I-kappaB kinase/NF-kappaB signaling;	GO:0016021:integral component of membrane;	GO:0004871:signal transducer activity;
ENSG00000000005	1610	0	0	0	0	0	0	0	0	0	0	0	0	X	99839799	99854882	+	TNMD	tenomodulin [Source:HGNC Symbol%3BAcc:17757]	GO:0001886:endothelial cell morphogenesis;GO:0001937:negative regulation of endothelial cell proliferation;GO:0016525:negative regulation of angiogenesis;GO:0035990:tendon cell differentiation;GO:0071773:cellular response to BMP stimulus;	GO:0016021:integral component of membrane;	-
ENSG00000000419	1207	709	727	759	786	719	682	33.6	35.04	35.15	37.61	34.55	31.79	20	49551404	49575092	-	DPM1	dolichyl-phosphate mannosyltransferase polypeptide 1%2C catalytic subunit [Source:HGNC Symbol%3BAcc:3005]	GO:0006488:dolichol-linked oligosaccharide biosynthetic process;GO:0006501:C-terminal protein lipidation;GO:0006506:GPI anchor biosynthetic process;GO:0018279:protein N-linked glycosylation via asparagine;GO:0019348:dolichol metabolic process;GO:0019673:GDP-mannose metabolic process;GO:0035268:protein mannosylation;GO:0035269:protein O-linked mannosylation;GO:0043687:post-translational protein mo…	GO:0005783:endoplasmic reticulum;GO:0005789:endoplasmic reticulum membrane;GO:0016020:membrane;GO:0033185:dolichol-phosphate-mannose synthase complex;	GO:0004169:dolichyl-phosphate-mannose-protein mannosyltransferase activity;GO:0004582:dolichyl-phosphate beta-D-mannosyltransferase activity;GO:0005515:protein binding;GO:0005537:mannose binding;GO:0016757:transferase activity, transferring glycosyl groups;GO:0043178:alcohol binding;
ENSG00000000457	6876	120	125	159	120	168	190	1	1.06	1.29	1.01	1.42	1.55	1	169818772	169863408	-	SCYL3	SCY1-like 3 (S. cerevisiae) [Source:HGNC Symbol%3BAcc:19285]	GO:0006468:protein phosphorylation;GO:0016477:cell migration;	GO:0005737:cytoplasm;GO:0005794:Golgi apparatus;GO:0030027:lamellipodium;	GO:0005515:protein binding;GO:0005524:ATP binding;GO:0016301:kinase activity;
ENSG00000000460	6354	484	461	443	457	439	515	4.36	4.22	3.9	4.15	4.01	4.56	1	169631245	169823221	+	C1orf112	chromosome 1 open reading frame 112 [Source:HGNC Symbol%3BAcc:25565]	-	-	-
ENSG00000000938	3474	0	0	0	0	0	0	0	0	0	0	0	0	1	27938575	27961788	-	FGR	feline Gardner-Rasheed sarcoma viral oncogene homolog [Source:HGNC Symbol%3BAcc:3697]	GO:0002768:immune response-regulating cell surface receptor signaling pathway;GO:0006468:protein phosphorylation;GO:0007229:integrin-mediated signaling pathway;GO:0007596:blood coagulation;GO:0008360:regulation of cell shape;GO:0009615:response to virus;GO:0014068:positive regulation of phosphatidylinositol 3-kinase signaling;GO:0018108:peptidyl-tyrosine phosphorylation;GO:0030335:positive regula…	GO:0005743:mitochondrial inner membrane;GO:0005758:mitochondrial intermembrane space;GO:0005829:cytosol;GO:0005856:cytoskeleton;GO:0005886:plasma membrane;GO:0015629:actin cytoskeleton;GO:0032587:ruffle membrane;	GO:0001784:phosphotyrosine binding;GO:0004713:protein tyrosine kinase activity;GO:0004715:non-membrane spanning protein tyrosine kinase activity;GO:0005515:protein binding;GO:0005524:ATP binding;GO:0019901:protein kinase binding;GO:0034987:immunoglobulin receptor binding;GO:0034988:Fc-gamma receptor I complex binding;
ENSG00000000971	8144	393	332	311	308	1323	1279	2.76	2.37	2.13	2.18	9.42	8.84	1	196621008	196716634	+	CFH	complement factor H [Source:HGNC Symbol%3BAcc:4883]	GO:0006956:complement activation;GO:0006957:complement activation, alternative pathway;GO:0030449:regulation of complement activation;GO:0045087:innate immune response;	GO:0005576:extracellular region;GO:0005615:extracellular space;	GO:0005515:protein binding;GO:0008201:heparin binding;GO:0043395:heparan sulfate proteoglycan binding;
ENSG00000001036	3119	1353	1314	1319	1246	1459	1566	24.81	24.51	23.64	23.07	27.13	28.25	6	143815948	143832827	-	FUCA2	fucosidase%2C alpha-L- 2%2C plasma [Source:HGNC Symbol%3BAcc:4008]	GO:0005975:carbohydrate metabolic process;GO:0006004:fucose metabolic process;	GO:0005576:extracellular region;	GO:0004560:alpha-L-fucosidase activity;
ENSG00000001084	8463	4691	4968	4620	4616	3225	3294	31.71	34.15	30.51	31.5	22.1	21.9	6	53362139	53481768	-	GCLC	glutamate-cysteine ligase%2C catalytic subunit [Source:HGNC Symbol%3BAcc:4311]	GO:0000096:sulfur amino acid metabolic process;GO:0006534:cysteine metabolic process;GO:0006536:glutamate metabolic process;GO:0006750:glutathione biosynthetic process;GO:0006805:xenobiotic metabolic process;GO:0006979:response to oxidative stress;GO:0009408:response to heat;GO:0009410:response to xenobiotic stimulus;GO:0009725:response to hormone;GO:0019852:L-ascorbic acid metabolic process;GO:0…	GO:0005737:cytoplasm;GO:0005829:cytosol;GO:0017109:glutamate-cysteine ligase complex;	GO:0000287:magnesium ion binding;GO:0004357:glutamate-cysteine ligase activity;GO:0005524:ATP binding;GO:0016595:glutamate binding;GO:0043531:ADP binding;GO:0046982:protein heterodimerization activity;GO:0050662:coenzyme binding;
ENSG00000001167	3811	665	656	695	658	712	646	9.98	10.01	10.19	9.97	10.83	9.54	6	41040684	41067715	+	NFYA	nuclear transcription factor Y%2C alpha [Source:HGNC Symbol%3BAcc:7804]	GO:0006355:regulation of transcription, DNA-templated;GO:0006366:transcription from RNA polymerase II promoter;GO:0044255:cellular lipid metabolic process;GO:0044281:small molecule metabolic process;GO:0045944:positive regulation of transcription from RNA polymerase II promoter;	GO:0005634:nucleus;GO:0005654:nucleoplasm;GO:0016602:CCAAT-binding factor complex;	GO:0003677:DNA binding;GO:0003700:sequence-specific DNA binding transcription factor activity;GO:0005515:protein binding;
ENSG00000001460	8514	181	167	138	163	144	130	1.22	1.14	0.91	1.11	0.98	0.86	1	24683489	24743424	-	STPG1	sperm-tail PG-rich repeat containing 1 [Source:HGNC Symbol%3BAcc:28070]	GO:0006915:apoptotic process;	GO:0005634:nucleus;GO:0005737:cytoplasm;	-
ENSG00000001461	9404	222	213	225	198	311	326	1.35	1.32	1.34	1.22	1.92	1.95	1	24742284	24799466	+	NIPAL3	NIPA-like domain containing 3 [Source:HGNC Symbol%3BAcc:25233]	-	GO:0016020:membrane;GO:0016021:integral component of membrane;	GO:0015095:magnesium ion transmembrane transporter activity;
ENSG00000001497	5589	2663	2413	2817	2602	2115	2153	27.26	25.12	28.17	26.89	21.95	21.68	X	64732462	64754655	-	LAS1L	LAS1-like (S. cerevisiae) [Source:HGNC Symbol%3BAcc:25726]	GO:0006364:rRNA processing;	GO:0005634:nucleus;GO:0005730:nucleolus;GO:0005737:cytoplasm;GO:0071339:MLL1 complex;	-
ENSG00000001561	4651	21	27	23	24	38	35	0.26	0.34	0.28	0.3	0.47	0.42	6	46097730	46114436	+	ENPP4	ectonucleotide pyrophosphatase/phosphodiesterase 4 (putative) [Source:HGNC Symbol%3BAcc:3359]	GO:0007596:blood coagulation;	GO:0005886:plasma membrane;GO:0016021:integral component of membrane;	GO:0047710:bis(5'-adenosyl)-triphosphatase activity;
ENSG00000001617	4826	45	32	45	57	70	107	0.53	0.39	0.52	0.68	0.84	1.25	3	50192478	50226508	+	SEMA3F	sema domain%2C immunoglobulin domain (Ig)%2C short basic domain%2C secreted%2C (semaphorin) 3F [Source:HGNC Symbol%3BAcc:10728]	GO:0001755:neural crest cell migration;GO:0007275:multicellular organismal development;GO:0007411:axon guidance;GO:0021675:nerve development;GO:0048843:negative regulation of axon extension involved in axon guidance;GO:0048846:axon extension involved in axon guidance;GO:0061549:sympathetic ganglion development;GO:0097490:sympathetic neuron projection extension;GO:0097491:sympathetic neuron projec…	GO:0005615:extracellular space;GO:0016020:membrane;	GO:0004872:receptor activity;GO:0045499:chemorepellent activity;
ENSG00000001626	8099	0	0	0	1	0	2	0	0	0	0.01	0	0.01	7	117105838	117356025	+	CFTR	cystic fibrosis transmembrane conductance regulator (ATP-binding cassette sub-family C%2C member 7) [Source:HGNC Symbol%3BAcc:1884]	GO:0006695:cholesterol biosynthetic process;GO:0006810:transport;GO:0006833:water transport;GO:0007585:respiratory gaseous exchange;GO:0015701:bicarbonate transport;GO:0015705:iodide transport;GO:0030301:cholesterol transport;GO:0030321:transepithelial chloride transport;GO:0030324:lung development;GO:0032870:cellular response to hormone stimulus;GO:0034097:response to cytokine;GO:0042311:vasodil…	GO:0005769:early endosome;GO:0005886:plasma membrane;GO:0005902:microvillus;GO:0009986:cell surface;GO:0016021:integral component of membrane;GO:0016323:basolateral plasma membrane;GO:0016324:apical plasma membrane;GO:0030659:cytoplasmic vesicle membrane;GO:0031205:endoplasmic reticulum Sec complex;GO:0031901:early endosome membrane;GO:0034707:chloride channel complex;GO:0043234:protein complex;	GO:0005224:ATP-binding and phosphorylation-dependent chloride channel activity;GO:0005254:chloride channel activity;GO:0005260:channel-conductance-controlling ATPase activity;GO:0005515:protein binding;GO:0005524:ATP binding;GO:0015106:bicarbonate transmembrane transporter activity;GO:0015108:chloride transmembrane transporter activity;GO:0016887:ATPase activity;GO:0019869:chloride channel inhibi…
ENSG00000001629	7130	1237	1417	1410	1365	1604	1604	9.92	11.56	11.05	11.06	13.05	12.66	7	91875548	92030698	+	ANKIB1	ankyrin repeat and IBR domain containing 1 [Source:HGNC Symbol%3BAcc:22215]	-	-	GO:0005515:protein binding;GO:0008270:zinc ion binding;
ENSG00000001630	4074	314	321	346	368	396	383	4.41	4.58	4.75	5.22	5.64	5.29	7	91741465	91772266	-	CYP51A1	cytochrome P450%2C family 51%2C subfamily A%2C polypeptide 1 [Source:HGNC Symbol%3BAcc:2649]	GO:0006694:steroid biosynthetic process;GO:0006695:cholesterol biosynthetic process;GO:0006805:xenobiotic metabolic process;GO:0016125:sterol metabolic process;GO:0033488:cholesterol biosynthetic process via 24,25-dihydrolanosterol;GO:0044281:small molecule metabolic process;	GO:0005789:endoplasmic reticulum membrane;GO:0016021:integral component of membrane;	GO:0004497:monooxygenase activity;GO:0005506:iron ion binding;GO:0008398:sterol 14-demethylase activity;GO:0009055:electron carrier activity;GO:0016705:oxidoreductase activity, acting on paired donors, with incorporation or reduction of molecular oxygen;GO:0020037:heme binding;
ENSG00000001631	6204	682	687	761	685	711	636	6.29	6.44	6.86	6.38	6.65	5.77	7	91828283	91875480	-	KRIT1	KRIT1%2C ankyrin repeat containing [Source:HGNC Symbol%3BAcc:1573]	GO:0001525:angiogenesis;GO:0001937:negative regulation of endothelial cell proliferation;GO:0007264:small GTPase mediated signal transduction;GO:0010596:negative regulation of endothelial cell migration;GO:0016525:negative regulation of angiogenesis;GO:0032092:positive regulation of protein binding;GO:0045454:cell redox homeostasis;GO:2000114:regulation of establishment of cell polarity;GO:200035…	GO:0005737:cytoplasm;GO:0005874:microtubule;GO:0005886:plasma membrane;GO:0005911:cell-cell junction;GO:0043234:protein complex;	GO:0005515:protein binding;GO:0005546:phosphatidylinositol-4,5-bisphosphate binding;GO:0008017:microtubule binding;GO:0032403:protein complex binding;
ENSG00000002016	4190	241	242	296	268	314	268	3.29	3.36	3.95	3.69	4.35	3.6	12	1021243	1099219	-	RAD52	RAD52 homolog (S. cerevisiae) [Source:HGNC Symbol%3BAcc:9824]	GO:0000724:double-strand break repair via homologous recombination;GO:0000730:DNA recombinase assembly;GO:0006281:DNA repair;GO:0006302:double-strand break repair;GO:0006310:DNA recombination;GO:0006312:mitotic recombination;GO:0007131:reciprocal meiotic recombination;	GO:0005634:nucleus;GO:0005654:nucleoplasm;	GO:0003677:DNA binding;GO:0005515:protein binding;
ENSG00000002079	6387	11	12	15	13	51	54	0.1	0.11	0.13	0.12	0.46	0.48	7	98836417	98908753	+	MYH16	myosin%2C heavy chain 16 pseudogene [Source:HGNC Symbol%3BAcc:31038]	-	-	-
ENSG00000002330	1708	620	520	605	643	546	561	20.77	17.71	19.8	21.74	18.54	18.48	11	64037302	64052176	-	BAD	BCL2-associated agonist of cell death [Source:HGNC Symbol%3BAcc:936]	GO:0001666:response to hypoxia;GO:0006007:glucose catabolic process;GO:0006915:apoptotic process;GO:0006919:activation of cysteine-type endopeptidase activity involved in apoptotic process;GO:0007173:epidermal growth factor receptor signaling pathway;GO:0008543:fibroblast growth factor receptor signaling pathway;GO:0009749:response to glucose;GO:0010508:positive regulation of autophagy;GO:0010918…	GO:0005739:mitochondrion;GO:0005741:mitochondrial outer membrane;GO:0005829:cytosol;	GO:0005515:protein binding;GO:0005543:phospholipid binding;GO:0008289:lipid binding;GO:0008656:cysteine-type endopeptidase activator activity involved in apoptotic process;GO:0019901:protein kinase binding;GO:0030346:protein phosphatase 2B binding;GO:0043422:protein kinase B binding;GO:0046982:protein heterodimerization activity;
ENSG00000002549	3785	1017	948	1040	1044	888	951	15.37	14.57	15.36	15.93	13.61	14.14	4	17578815	17609595	+	LAP3	leucine aminopeptidase 3 [Source:HGNC Symbol%3BAcc:18449]	GO:0006508:proteolysis;GO:0019538:protein metabolic process;	GO:0005634:nucleus;GO:0005730:nucleolus;GO:0005737:cytoplasm;GO:0005739:mitochondrion;GO:0005802:trans-Golgi network;	GO:0000287:magnesium ion binding;GO:0004177:aminopeptidase activity;GO:0008235:metalloexopeptidase activity;GO:0008270:zinc ion binding;GO:0030145:manganese ion binding;
ENSG00000002586	3284	2010	1834	1705	1785	1856	2070	35.01	32.49	29.02	31.39	32.78	35.47	X	2609220	2659350	+	CD99	CD99 molecule [Source:HGNC Symbol%3BAcc:7082]	GO:0007155:cell adhesion;	GO:0005737:cytoplasm;GO:0005886:plasma membrane;GO:0005887:integral component of plasma membrane;	-
ENSG00000002587	8166	28	24	23	18	44	48	0.2	0.17	0.16	0.13	0.31	0.33	4	11394774	11431389	-	HS3ST1	heparan sulfate (glucosamine) 3-O-sulfotransferase 1 [Source:HGNC Symbol%3BAcc:5194]	GO:0005975:carbohydrate metabolic process;GO:0006024:glycosaminoglycan biosynthetic process;GO:0030203:glycosaminoglycan metabolic process;GO:0044281:small molecule metabolic process;	GO:0005737:cytoplasm;GO:0005796:Golgi lumen;GO:0016021:integral component of membrane;	GO:0008146:sulfotransferase activity;GO:0008467:[heparan sulfate]-glucosamine 3-sulfotransferase 1 activity;
ENSG00000002726	3824	0	0	0	0	0	2	0	0	0	0	0	0.03	7	150521715	150558592	+	AOC1	amine oxidase%2C copper containing 1 [Source:HGNC Symbol%3BAcc:80]	GO:0009308:amine metabolic process;GO:0035725:sodium ion transmembrane transport;GO:0035874:cellular response to copper ion starvation;GO:0042493:response to drug;GO:0046677:response to antibiotic;GO:0055114:oxidation-reduction process;GO:0071280:cellular response to copper ion;GO:0071420:cellular response to histamine;GO:0071504:cellular response to heparin;GO:0097185:cellular response to azide;	GO:0005615:extracellular space;GO:0005777:peroxisome;GO:0005886:plasma membrane;GO:0005923:bicellular tight junction;	GO:0004872:receptor activity;GO:0005261:cation channel activity;GO:0005272:sodium channel activity;GO:0005507:copper ion binding;GO:0005509:calcium ion binding;GO:0008131:primary amine oxidase activity;GO:0008144:drug binding;GO:0008201:heparin binding;GO:0008270:zinc ion binding;GO:0032403:protein complex binding;GO:0042803:protein homodimerization activity;GO:0048038:quinone binding;GO:0052597:…
ENSG00000002745	3261	0	0	0	0	0	0	0	0	0	0	0	0	7	120965421	120981158	+	WNT16	wingless-type MMTV integration site family%2C member 16 [Source:HGNC Symbol%3BAcc:16267]	GO:0003408:optic cup formation involved in camera-type eye development;GO:0007275:multicellular organismal development;GO:0010628:positive regulation of gene expression;GO:0014068:positive regulation of phosphatidylinositol 3-kinase signaling;GO:0016055:Wnt signaling pathway;GO:0030182:neuron differentiation;GO:0030216:keratinocyte differentiation;GO:0043616:keratinocyte proliferation;GO:0045165:…	GO:0005576:extracellular region;GO:0005578:proteinaceous extracellular matrix;GO:0005615:extracellular space;GO:0005737:cytoplasm;	GO:0005102:receptor binding;GO:0005109:frizzled binding;
ENSG00000002746	13965	395	365	334	277	362	322	1.62	1.52	1.34	1.15	1.5	1.3	7	43152198	43605600	+	HECW1	HECT%2C C2 and WW domain containing E3 ubiquitin protein ligase 1 [Source:HGNC Symbol%3BAcc:22195]	GO:0042787:protein ubiquitination involved in ubiquitin-dependent protein catabolic process;	GO:0005634:nucleus;GO:0005730:nucleolus;GO:0005737:cytoplasm;	GO:0004842:ubiquitin-protein transferase activity;
ENSG00000002822	6955	599	487	579	513	536	488	4.93	4.07	4.65	4.26	4.47	3.95	7	1855429	2272878	-	MAD1L1	MAD1 mitotic arrest deficient-like 1 (yeast) [Source:HGNC Symbol%3BAcc:6762]	GO:0000089:mitotic metaphase;GO:0000090:mitotic anaphase;GO:0000093:mitotic telophase;GO:0000278:mitotic cell cycle;GO:0007067:mitotic nuclear division;GO:0007093:mitotic cell cycle checkpoint;GO:0007094:mitotic spindle assembly checkpoint;GO:0051301:cell division;GO:0090235:regulation of metaphase plate congression;	GO:0000776:kinetochore;GO:0000777:condensed chromosome kinetochore;GO:0005634:nucleus;GO:0005643:nuclear pore;GO:0005737:cytoplasm;GO:0005739:mitochondrion;GO:0005813:centrosome;GO:0005819:spindle;GO:0005829:cytosol;GO:0015629:actin cytoskeleton;GO:0072686:mitotic spindle;	GO:0005515:protein binding;
ENSG00000002834	7061	17079	16652	16195	15545	11348	11608	138.37	137.21	128.21	127.14	93.2	92.51	17	37026112	37078023	+	LASP1	LIM and SH3 protein 1 [Source:HGNC Symbol%3BAcc:6513]	GO:0006811:ion transport;	GO:0005925:focal adhesion;GO:0030864:cortical actin cytoskeleton;	GO:0005070:SH3/SH2 adaptor activity;GO:0005515:protein binding;GO:0008270:zinc ion binding;GO:0015075:ion transmembrane transporter activity;GO:0051015:actin filament binding;
ENSG00000002919	3606	393	403	314	367	423	380	6.23	6.5	4.87	5.88	6.8	5.93	17	46180719	46200436	+	SNX11	sorting nexin 11 [Source:HGNC Symbol%3BAcc:14975]	GO:0007154:cell communication;GO:0015031:protein transport;GO:0016050:vesicle organization;	GO:0005768:endosome;GO:0016020:membrane;	GO:0035091:phosphatidylinositol binding;GO:1901981:phosphatidylinositol phosphate binding;
ENSG00000002933	3479	0	0	0	0	0	0	0	0	0	0	0	0	7	150497491	150502208	+	TMEM176A	transmembrane protein 176A [Source:HGNC Symbol%3BAcc:24930]	GO:2001199:negative regulation of dendritic cell differentiation;	GO:0016021:integral component of membrane;	-
ENSG00000003056	3777	2284	2294	2479	2523	2525	2559	34.59	35.34	36.69	38.58	38.77	38.12	12	9092959	9102551	-	M6PR	mannose-6-phosphate receptor (cation dependent) [Source:HGNC Symbol%3BAcc:6752]	GO:0006898:receptor-mediated endocytosis;GO:0008333:endosome to lysosome transport;	GO:0000323:lytic vacuole;GO:0005765:lysosomal membrane;GO:0005768:endosome;GO:0005770:late endosome;GO:0005887:integral component of plasma membrane;GO:0009986:cell surface;GO:0016021:integral component of membrane;	GO:0004888:transmembrane signaling receptor activity;GO:0005537:mannose binding;GO:0015578:mannose transmembrane transporter activity;
ENSG00000003096	6983	45	35	43	48	23	37	0.37	0.29	0.34	0.4	0.19	0.3	X	117031776	117251303	-	KLHL13	kelch-like family member 13 [Source:HGNC Symbol%3BAcc:22931]	GO:0000910:cytokinesis;GO:0007067:mitotic nuclear division;GO:0016567:protein ubiquitination;	GO:0031463:Cul3-RING ubiquitin ligase complex;	GO:0004842:ubiquitin-protein transferase activity;
ENSG00000003137	5015	391	310	353	318	442	473	4.46	3.6	3.93	3.66	5.11	5.31	2	72356367	72375167	-	CYP26B1	cytochrome P450%2C family 26%2C subfamily B%2C polypeptide 1 [Source:HGNC Symbol%3BAcc:20581]	GO:0001709:cell fate determination;GO:0006766:vitamin metabolic process;GO:0006805:xenobiotic metabolic process;GO:0007140:male meiosis;GO:0007283:spermatogenesis;GO:0009954:proximal/distal pattern formation;GO:0010628:positive regulation of gene expression;GO:0030326:embryonic limb morphogenesis;GO:0034653:retinoic acid catabolic process;GO:0043587:tongue morphogenesis;GO:0044281:small molecule …	GO:0005783:endoplasmic reticulum;GO:0005789:endoplasmic reticulum membrane;	GO:0001972:retinoic acid binding;GO:0005506:iron ion binding;GO:0008401:retinoic acid 4-hydroxylase activity;GO:0009055:electron carrier activity;GO:0016705:oxidoreductase activity, acting on paired donors, with incorporation or reduction of molecular oxygen;GO:0020037:heme binding;
ENSG00000003147	4891	86	93	81	87	133	171	1.01	1.11	0.93	1.03	1.58	1.97	7	8152814	8302317	-	ICA1	islet cell autoantigen 1%2C 69kDa [Source:HGNC Symbol%3BAcc:5343]	GO:0006836:neurotransmitter transport;	GO:0000139:Golgi membrane;GO:0005634:nucleus;GO:0005730:nucleolus;GO:0005737:cytoplasm;GO:0005829:cytosol;GO:0030054:cell junction;GO:0030658:transport vesicle membrane;GO:0030667:secretory granule membrane;GO:0030672:synaptic vesicle membrane;	GO:0003674:molecular_function;GO:0019904:protein domain specific binding;
ENSG00000003249	3522	1204	1135	1369	1135	1081	1048	19.56	18.75	21.73	18.61	17.8	16.74	16	90071273	90086536	-	DBNDD1	dysbindin (dystrobrevin binding protein 1) domain containing 1 [Source:HGNC Symbol%3BAcc:28455]	-	GO:0005737:cytoplasm;	-
ENSG00000003393	10381	720	689	729	678	748	683	3.97	3.86	3.93	3.77	4.18	3.7	2	202565277	202645912	-	ALS2	amyotrophic lateral sclerosis 2 (juvenile) [Source:HGNC Symbol%3BAcc:443]	GO:0001662:behavioral fear response;GO:0001701:in utero embryonic development;GO:0001881:receptor recycling;GO:0006979:response to oxidative stress;GO:0007032:endosome organization;GO:0007409:axonogenesis;GO:0007528:neuromuscular junction development;GO:0007626:locomotory behavior;GO:0008104:protein localization;GO:0008219:cell death;GO:0016050:vesicle organization;GO:0016197:endosomal transport;…	GO:0001726:ruffle;GO:0005737:cytoplasm;GO:0005769:early endosome;GO:0005813:centrosome;GO:0005829:cytosol;GO:0014069:postsynaptic density;GO:0016020:membrane;GO:0030027:lamellipodium;GO:0030424:axon;GO:0030425:dendrite;GO:0030426:growth cone;GO:0031982:vesicle;GO:0043025:neuronal cell body;GO:0043197:dendritic spine;GO:0043231:intracellular membrane-bounded organelle;GO:0043234:protein complex;	GO:0005085:guanyl-nucleotide exchange factor activity;GO:0005087:Ran guanyl-nucleotide exchange factor activity;GO:0005089:Rho guanyl-nucleotide exchange factor activity;GO:0005543:phospholipid binding;GO:0017112:Rab guanyl-nucleotide exchange factor activity;GO:0017137:Rab GTPase binding;GO:0030676:Rac guanyl-nucleotide exchange factor activity;GO:0042803:protein homodimerization activity;GO:004…
ENSG00000003400	7598	126	111	125	120	120	114	0.95	0.85	0.92	0.91	0.92	0.84	2	202047604	202094129	+	CASP10	caspase 10%2C apoptosis-related cysteine peptidase [Source:HGNC Symbol%3BAcc:1500]	GO:0006508:proteolysis;GO:0006915:apoptotic process;GO:0042981:regulation of apoptotic process;GO:0043123:positive regulation of I-kappaB kinase/NF-kappaB signaling;GO:0045087:innate immune response;GO:0097190:apoptotic signaling pathway;	GO:0005829:cytosol;GO:0005886:plasma membrane;	GO:0004197:cysteine-type endopeptidase activity;GO:0005515:protein binding;
ENSG00000003402	22528	2216	2103	2238	2312	2065	1938	5.63	5.43	5.55	5.93	5.32	4.84	2	201980827	202041410	+	CFLAR	CASP8 and FADD-like apoptosis regulator [Source:HGNC Symbol%3BAcc:1876]	GO:0006508:proteolysis;GO:0006915:apoptotic process;GO:0007519:skeletal muscle tissue development;GO:0014732:skeletal muscle atrophy;GO:0014842:regulation of satellite cell proliferation;GO:0014866:skeletal myofibril assembly;GO:0019048:modulation by virus of host morphology or physiology;GO:0042981:regulation of apoptotic process;GO:0043066:negative regulation of apoptotic process;GO:0043085:pos…	GO:0005737:cytoplasm;GO:0005829:cytosol;GO:0031264:death-inducing signaling complex;	GO:0002020:protease binding;GO:0004197:cysteine-type endopeptidase activity;GO:0005515:protein binding;GO:0008047:enzyme activator activity;
ENSG00000003436	11714	351	346	246	254	521	595	1.71	1.72	1.17	1.25	2.58	2.86	2	188328957	188430487	-	TFPI	tissue factor pathway inhibitor (lipoprotein-associated coagulation inhibitor) [Source:HGNC Symbol%3BAcc:11760]	GO:0007596:blood coagulation;GO:0007598:blood coagulation, extrinsic pathway;GO:0010951:negative regulation of endopeptidase activity;	GO:0005576:extracellular region;GO:0005615:extracellular space;GO:0005783:endoplasmic reticulum;GO:0005886:plasma membrane;GO:0031090:organelle membrane;GO:0031225:anchored component of membrane;	GO:0004866:endopeptidase inhibitor activity;GO:0004867:serine-type endopeptidase inhibitor activity;
ENSG00000003509	3651	444	414	462	457	422	440	6.96	6.6	7.07	7.23	6.7	6.78	2	37458774	37480546	+	NDUFAF7	NADH dehydrogenase (ubiquinone) complex I%2C assembly factor 7 [Source:HGNC Symbol%3BAcc:28816]	GO:0032259:methylation;GO:0032981:mitochondrial respiratory chain complex I assembly;	GO:0005739:mitochondrion;	GO:0008168:methyltransferase activity;GO:0019899:enzyme binding;
ENSG00000003756	10368	975	953	860	855	1054	1105	5.38	5.35	4.64	4.76	5.9	6	3	50126341	50156454	+	RBM5	RNA binding motif protein 5 [Source:HGNC Symbol%3BAcc:9902]	GO:0000245:spliceosomal complex assembly;GO:0000381:regulation of alternative mRNA splicing, via spliceosome;GO:0000398:mRNA splicing, via spliceosome;GO:0006396:RNA processing;GO:0006915:apoptotic process;GO:0008285:negative regulation of cell proliferation;GO:0008380:RNA splicing;GO:0010467:gene expression;GO:0043065:positive regulation of apoptotic process;	GO:0005634:nucleus;GO:0005654:nucleoplasm;GO:0005681:spliceosomal complex;GO:0005730:nucleolus;	GO:0000166:nucleotide binding;GO:0003677:DNA binding;GO:0003723:RNA binding;GO:0003729:mRNA binding;GO:0005515:protein binding;GO:0008270:zinc ion binding;
ENSG00000003987	5692	0	0	0	0	0	0	0	0	0	0	0	0	8	17155539	17271037	-	MTMR7	myotubularin related protein 7 [Source:HGNC Symbol%3BAcc:7454]	GO:0006470:protein dephosphorylation;GO:0006644:phospholipid metabolic process;GO:0006661:phosphatidylinositol biosynthetic process;GO:0035335:peptidyl-tyrosine dephosphorylation;GO:0044281:small molecule metabolic process;GO:0046855:inositol phosphate dephosphorylation;GO:0046856:phosphatidylinositol dephosphorylation;	GO:0005829:cytosol;GO:0016020:membrane;	GO:0004725:protein tyrosine phosphatase activity;GO:0016791:phosphatase activity;
ENSG00000003989	7905	196	209	259	279	407	342	1.42	1.54	1.83	2.04	2.99	2.43	8	17354597	17428082	+	SLC7A2	solute carrier family 7 (cationic amino acid transporter%2C y+ system)%2C member 2 [Source:HGNC Symbol%3BAcc:11060]	GO:0002537:nitric oxide production involved in inflammatory response;GO:0006520:cellular amino acid metabolic process;GO:0006809:nitric oxide biosynthetic process;GO:0006810:transport;GO:0006811:ion transport;GO:0006865:amino acid transport;GO:0042116:macrophage activation;GO:0043030:regulation of macrophage activation;GO:0050727:regulation of inflammatory response;GO:0055085:transmembrane transp…	GO:0005737:cytoplasm;GO:0005886:plasma membrane;GO:0005887:integral component of plasma membrane;GO:0016020:membrane;	GO:0000064:L-ornithine transmembrane transporter activity;GO:0005289:high-affinity arginine transmembrane transporter activity;GO:0015174:basic amino acid transmembrane transporter activity;GO:0015189:L-lysine transmembrane transporter activity;
ENSG00000004059	1871	1040	973	1082	1058	1227	1322	31.8	30.26	32.33	32.66	38.03	39.76	7	127228399	127231759	+	ARF5	ADP-ribosylation factor 5 [Source:HGNC Symbol%3BAcc:658]	GO:0007264:small GTPase mediated signal transduction;GO:0015031:protein transport;GO:0016192:vesicle-mediated transport;	GO:0005622:intracellular;GO:0005794:Golgi apparatus;GO:0005886:plasma membrane;GO:0048471:perinuclear region of cytoplasm;	GO:0003924:GTPase activity;GO:0005515:protein binding;GO:0005525:GTP binding;
ENSG00000004139	8132	121	115	129	109	161	191	0.85	0.82	0.89	0.77	1.15	1.32	17	26691378	26728065	+	SARM1	sterile alpha and TIR motif containing 1 [Source:HGNC Symbol%3BAcc:17074]	GO:0002224:toll-like receptor signaling pathway;GO:0002756:MyD88-independent toll-like receptor signaling pathway;GO:0007165:signal transduction;GO:0034138:toll-like receptor 3 signaling pathway;GO:0034142:toll-like receptor 4 signaling pathway;GO:0045087:innate immune response;GO:0048814:regulation of dendrite morphogenesis;GO:1901214:regulation of neuron death;	GO:0005737:cytoplasm;GO:0005739:mitochondrion;GO:0005829:cytosol;GO:0005874:microtubule;GO:0030054:cell junction;GO:0030424:axon;GO:0030425:dendrite;GO:0045202:synapse;	-
ENSG00000004142	2662	3050	2896	3036	2816	2246	2353	65.54	63.3	63.75	61.09	48.93	49.74	17	26673659	26684545	-	POLDIP2	polymerase (DNA-directed)%2C delta interacting protein 2 [Source:HGNC Symbol%3BAcc:23781]	-	GO:0005634:nucleus;GO:0005739:mitochondrion;GO:0042645:mitochondrial nucleoid;	GO:0003677:DNA binding;
ENSG00000004399	9738	755	850	833	757	815	885	4.44	5.08	4.78	4.49	4.85	5.11	3	129274018	129325661	-	PLXND1	plexin D1 [Source:HGNC Symbol%3BAcc:9107]	GO:0001525:angiogenesis;GO:0001569:patterning of blood vessels;GO:0007165:signal transduction;GO:0007275:multicellular organismal development;GO:0007411:axon guidance;GO:0007416:synapse assembly;GO:0030334:regulation of cell migration;GO:0043542:endothelial cell migration;GO:0045765:regulation of angiogenesis;GO:0060666:dichotomous subdivision of terminal units involved in salivary gland branchin…	GO:0005622:intracellular;GO:0005886:plasma membrane;GO:0005887:integral component of plasma membrane;GO:0016021:integral component of membrane;	GO:0004872:receptor activity;GO:0017154:semaphorin receptor activity;
ENSG00000004455	5683	2458	2481	2739	2507	1906	1920	24.74	25.4	26.94	25.48	19.45	19.01	1	33473585	33546597	-	AK2	adenylate kinase 2 [Source:HGNC Symbol%3BAcc:362]	GO:0001889:liver development;GO:0006119:oxidative phosphorylation;GO:0006139:nucleobase-containing compound metabolic process;GO:0006172:ADP biosynthetic process;GO:0007420:brain development;GO:0015949:nucleobase-containing small molecule interconversion;GO:0044281:small molecule metabolic process;GO:0046033:AMP metabolic process;GO:0046034:ATP metabolic process;GO:0046060:dATP metabolic process;…	GO:0005743:mitochondrial inner membrane;GO:0005758:mitochondrial intermembrane space;GO:0005829:cytosol;GO:0097226:sperm mitochondrial sheath;	GO:0004017:adenylate kinase activity;GO:0005524:ATP binding;GO:0019205:nucleobase-containing compound kinase activity;
ENSG00000004468	6855	165	152	144	120	480	557	1.38	1.29	1.17	1.01	4.06	4.57	4	15779898	15854853	+	CD38	CD38 molecule [Source:HGNC Symbol%3BAcc:1667]	GO:0001666:response to hypoxia;GO:0007165:signal transduction;GO:0007204:positive regulation of cytosolic calcium ion concentration;GO:0007565:female pregnancy;GO:0030307:positive regulation of cell growth;GO:0030890:positive regulation of B cell proliferation;GO:0032024:positive regulation of insulin secretion;GO:0032355:response to estradiol;GO:0032526:response to retinoic acid;GO:0032570:respo…	GO:0005634:nucleus;GO:0005886:plasma membrane;GO:0009986:cell surface;GO:0016020:membrane;GO:0016021:integral component of membrane;	GO:0003953:NAD+ nucleosidase activity;GO:0016849:phosphorus-oxygen lyase activity;
ENSG00000004478	3958	8387	7887	9129	8740	6264	6076	121.22	115.94	128.93	127.53	91.78	86.38	12	2904119	2914576	+	FKBP4	FK506 binding protein 4%2C 59kDa [Source:HGNC Symbol%3BAcc:3720]	GO:0000413:protein peptidyl-prolyl isomerization;GO:0006457:protein folding;GO:0006463:steroid hormone receptor complex assembly;GO:0006825:copper ion transport;GO:0007566:embryo implantation;GO:0010977:negative regulation of neuron projection development;GO:0018208:peptidyl-proline modification;GO:0030521:androgen receptor signaling pathway;GO:0030850:prostate gland development;GO:0031111:negati…	GO:0005622:intracellular;GO:0005634:nucleus;GO:0005730:nucleolus;GO:0005737:cytoplasm;GO:0005739:mitochondrion;GO:0005829:cytosol;GO:0005874:microtubule;GO:0016020:membrane;GO:0043025:neuronal cell body;GO:0043234:protein complex;GO:0044295:axonal growth cone;GO:0048471:perinuclear region of cytoplasm;	GO:0003755:peptidyl-prolyl cis-trans isomerase activity;GO:0005515:protein binding;GO:0005524:ATP binding;GO:0005525:GTP binding;GO:0005528:FK506 binding;GO:0030674:protein binding, bridging;GO:0031072:heat shock protein binding;GO:0032767:copper-dependent protein binding;GO:0035259:glucocorticoid receptor binding;GO:0048156:tau protein binding;GO:0051219:phosphoprotein binding;
ENSG00000004487	5447	1980	1954	2206	2220	1847	1821	20.79	20.87	22.64	23.54	19.67	18.81	1	23345941	23410182	+	KDM1A	lysine (K)-specific demethylase 1A [Source:HGNC Symbol%3BAcc:29079]	GO:0000122:negative regulation of transcription from RNA polymerase II promoter;GO:0001701:in utero embryonic development;GO:0006351:transcription, DNA-templated;GO:0006355:regulation of transcription, DNA-templated;GO:0006357:regulation of transcription from RNA polymerase II promoter;GO:0006482:protein demethylation;GO:0007596:blood coagulation;GO:0008283:cell proliferation;GO:0010725:regulatio…	GO:0000790:nuclear chromatin;GO:0005634:nucleus;GO:0005654:nucleoplasm;GO:0005667:transcription factor complex;	GO:0001085:RNA polymerase II transcription factor binding;GO:0002039:p53 binding;GO:0003677:DNA binding;GO:0003682:chromatin binding;GO:0003700:sequence-specific DNA binding transcription factor activity;GO:0005515:protein binding;GO:0008134:transcription factor binding;GO:0016491:oxidoreductase activity;GO:0019899:enzyme binding;GO:0030374:ligand-dependent nuclear receptor transcription coactiva…
ENSG00000004534	7300	877	893	931	929	924	1047	6.87	7.12	7.13	7.35	7.34	8.07	3	49977440	50137478	+	RBM6	RNA binding motif protein 6 [Source:HGNC Symbol%3BAcc:9903]	GO:0006396:RNA processing;	GO:0005634:nucleus;	GO:0000166:nucleotide binding;GO:0003676:nucleic acid binding;GO:0003677:DNA binding;GO:0003723:RNA binding;
ENSG00000004660	7424	443	498	451	483	454	539	3.41	3.9	3.4	3.76	3.55	4.09	17	3763609	3798185	-	CAMKK1	calcium/calmodulin-dependent protein kinase kinase 1%2C alpha [Source:HGNC Symbol%3BAcc:1469]	GO:0007268:synaptic transmission;	GO:0005634:nucleus;GO:0005829:cytosol;	GO:0004674:protein serine/threonine kinase activity;GO:0004683:calmodulin-dependent protein kinase activity;GO:0005516:calmodulin binding;GO:0005524:ATP binding;
ENSG00000004700	3778	1418	1354	1459	1355	1937	1870	21.47	20.85	21.59	20.71	29.73	27.85	12	21621845	21654603	-	RECQL	RecQ protein-like (DNA helicase Q1-like) [Source:HGNC Symbol%3BAcc:9948]	GO:0000733:DNA strand renaturation;GO:0006260:DNA replication;GO:0006281:DNA repair;GO:0006310:DNA recombination;GO:0032508:DNA duplex unwinding;	GO:0005634:nucleus;GO:0005730:nucleolus;GO:0015630:microtubule cytoskeleton;	GO:0003676:nucleic acid binding;GO:0003677:DNA binding;GO:0003678:DNA helicase activity;GO:0004003:ATP-dependent DNA helicase activity;GO:0005515:protein binding;GO:0005524:ATP binding;GO:0008026:ATP-dependent helicase activity;GO:0043140:ATP-dependent 3'-5' DNA helicase activity;
ENSG00000004766	7359	264	280	250	272	296	292	2.05	2.21	1.9	2.13	2.33	2.23	7	92861653	92988338	+	CCDC132	coiled-coil domain containing 132 [Source:HGNC Symbol%3BAcc:25956]	-	-	-
ENSG00000004776	1722	1	2	3	0	2	5	0.03	0.07	0.1	0	0.07	0.16	19	36245469	36248980	-	HSPB6	heat shock protein%2C alpha-crystallin-related%2C B6 [Source:HGNC Symbol%3BAcc:26511]	GO:0006937:regulation of muscle contraction;GO:0006950:response to stress;	GO:0005634:nucleus;GO:0005737:cytoplasm;	GO:0005212:structural constituent of eye lens;GO:0005515:protein binding;GO:0042803:protein homodimerization activity;
ENSG00000004777	5260	163	144	160	158	216	191	1.77	1.59	1.7	1.73	2.38	2.04	19	36265434	36279724	+	ARHGAP33	Rho GTPase activating protein 33 [Source:HGNC Symbol%3BAcc:23085]	GO:0007165:signal transduction;GO:0007264:small GTPase mediated signal transduction;GO:0015031:protein transport;GO:0051056:regulation of small GTPase mediated signal transduction;	GO:0005622:intracellular;GO:0005737:cytoplasm;GO:0005829:cytosol;GO:0005886:plasma membrane;	GO:0005515:protein binding;GO:0035091:phosphatidylinositol binding;
ENSG00000004779	1600	1425	1303	1397	1365	1165	1255	50.95	47.38	48.81	49.27	42.23	44.14	16	23592323	23607677	-	NDUFAB1	NADH dehydrogenase (ubiquinone) 1%2C alpha/beta subcomplex%2C 1%2C 8kDa [Source:HGNC Symbol%3BAcc:7694]	GO:0006120:mitochondrial electron transport, NADH to ubiquinone;GO:0006633:fatty acid biosynthetic process;GO:0009249:protein lipoylation;GO:0022904:respiratory electron transport chain;GO:0044237:cellular metabolic process;GO:0044281:small molecule metabolic process;	GO:0005739:mitochondrion;GO:0005743:mitochondrial inner membrane;GO:0005747:mitochondrial respiratory chain complex I;GO:0005759:mitochondrial matrix;GO:0031966:mitochondrial membrane;	GO:0000036:ACP phosphopantetheine attachment site binding involved in fatty acid biosynthetic process;GO:0005504:fatty acid binding;GO:0005509:calcium ion binding;GO:0008137:NADH dehydrogenase (ubiquinone) activity;
ENSG00000004799	4519	153	156	242	246	1038	957	1.94	2.01	2.99	3.14	13.32	11.92	7	95212811	95225803	-	PDK4	pyruvate dehydrogenase kinase%2C isozyme 4 [Source:HGNC Symbol%3BAcc:8812]	GO:0006006:glucose metabolic process;GO:0006090:pyruvate metabolic process;GO:0006468:protein phosphorylation;GO:0006885:regulation of pH;GO:0008286:insulin receptor signaling pathway;GO:0009267:cellular response to starvation;GO:0010510:regulation of acetyl-CoA biosynthetic process from pyruvate;GO:0010565:regulation of cellular ketone metabolic process;GO:0010906:regulation of glucose metabolic…	GO:0005739:mitochondrion;GO:0005743:mitochondrial inner membrane;GO:0005759:mitochondrial matrix;	GO:0004672:protein kinase activity;GO:0004674:protein serine/threonine kinase activity;GO:0004740:pyruvate dehydrogenase (acetyl-transferring) kinase activity;GO:0005524:ATP binding;
ENSG00000004809	3791	0	0	0	0	0	0	0	0	0	0	0	0	6	110745890	110797844	-	SLC22A16	solute carrier family 22 (organic cation/carnitine transporter)%2C member 16 [Source:HGNC Symbol%3BAcc:20302]	GO:0007275:multicellular organismal development;GO:0007283:spermatogenesis;GO:0007338:single fertilization;GO:0015695:organic cation transport;GO:0015837:amine transport;GO:0015879:carnitine transport;GO:0030154:cell differentiation;GO:0030317:sperm motility;GO:0046717:acid secretion;GO:0055085:transmembrane transport;	GO:0005886:plasma membrane;GO:0016021:integral component of membrane;	GO:0005275:amine transmembrane transporter activity;GO:0015101:organic cation transmembrane transporter activity;GO:0015226:carnitine transmembrane transporter activity;GO:0022857:transmembrane transporter activity;
ENSG00000004838	4009	6	11	5	2	12	12	0.09	0.16	0.07	0.03	0.17	0.17	3	50378541	50384283	-	ZMYND10	zinc finger%2C MYND-type containing 10 [Source:HGNC Symbol%3BAcc:19412]	-	GO:0005737:cytoplasm;	GO:0005515:protein binding;GO:0046872:metal ion binding;
ENSG00000004846	9257	0	0	0	0	0	0	0	0	0	0	0	0	7	20654830	20816658	+	ABCB5	ATP-binding cassette%2C sub-family B (MDR/TAP)%2C member 5 [Source:HGNC Symbol%3BAcc:46]	GO:0042391:regulation of membrane potential;GO:0055085:transmembrane transport;	GO:0000139:Golgi membrane;GO:0005886:plasma membrane;GO:0005887:integral component of plasma membrane;GO:0016021:integral component of membrane;GO:0016324:apical plasma membrane;GO:0046581:intercellular canaliculus;	GO:0005524:ATP binding;GO:0015562:efflux transmembrane transporter activity;GO:0042626:ATPase activity, coupled to transmembrane movement of substances;
ENSG00000004848	2876	37	35	18	13	12	13	0.74	0.71	0.35	0.26	0.24	0.25	X	25021811	25034065	-	ARX	aristaless related homeobox [Source:HGNC Symbol%3BAcc:18060]	GO:0001764:neuron migration;GO:0006351:transcription, DNA-templated;GO:0007411:axon guidance;GO:0021759:globus pallidus development;GO:0021800:cerebral cortex tangential migration;GO:0021831:embryonic olfactory bulb interneuron precursor migration;GO:0021846:cell proliferation in forebrain;GO:0021853:cerebral cortex GABAergic interneuron migration;GO:0042127:regulation of cell proliferation;GO:00…	GO:0005634:nucleus;	GO:0003682:chromatin binding;GO:0003700:sequence-specific DNA binding transcription factor activity;GO:0043565:sequence-specific DNA binding;
ENSG00000004864	3710	1392	1355	1476	1334	1348	1362	21.46	21.25	22.24	20.77	21.07	20.66	7	95749532	95951459	-	SLC25A13	solute carrier family 25 (aspartate/glutamate carrier)%2C member 13 [Source:HGNC Symbol%3BAcc:10983]	GO:0005975:carbohydrate metabolic process;GO:0006006:glucose metabolic process;GO:0006094:gluconeogenesis;GO:0006754:ATP biosynthetic process;GO:0006810:transport;GO:0015810:aspartate transport;GO:0015813:L-glutamate transport;GO:0043490:malate-aspartate shuttle;GO:0044281:small molecule metabolic process;GO:0045333:cellular respiration;GO:0051592:response to calcium ion;GO:0055085:transmembrane …	GO:0005739:mitochondrion;GO:0005743:mitochondrial inner membrane;GO:0005887:integral component of plasma membrane;GO:0016021:integral component of membrane;	GO:0005215:transporter activity;GO:0005313:L-glutamate transmembrane transporter activity;GO:0005509:calcium ion binding;GO:0015183:L-aspartate transmembrane transporter activity;
ENSG00000004866	6742	387	397	421	394	481	442	3.28	3.43	3.49	3.37	4.14	3.69	7	116593292	116870157	+	ST7	suppression of tumorigenicity 7 [Source:HGNC Symbol%3BAcc:11351]	-	GO:0016021:integral component of membrane;	-
ENSG00000004897	6824	2298	2293	2504	2440	2271	2255	19.26	19.55	20.51	20.65	19.3	18.59	17	45195069	45266788	-	CDC27	cell division cycle 27 [Source:HGNC Symbol%3BAcc:1728]	GO:0000278:mitotic cell cycle;GO:0007091:metaphase/anaphase transition of mitotic cell cycle;GO:0007094:mitotic spindle assembly checkpoint;GO:0008283:cell proliferation;GO:0031145:anaphase-promoting complex-dependent proteasomal ubiquitin-dependent protein catabolic process;GO:0051301:cell division;GO:0051436:negative regulation of ubiquitin-protein ligase activity involved in mitotic cell cycle…	GO:0005634:nucleus;GO:0005654:nucleoplasm;GO:0005680:anaphase-promoting complex;GO:0005730:nucleolus;GO:0005737:cytoplasm;GO:0005813:centrosome;GO:0005819:spindle;GO:0005829:cytosol;GO:0005876:spindle microtubule;	GO:0005515:protein binding;GO:0019903:protein phosphatase binding;
ENSG00000004939	5287	0	0	0	0	0	0	0	0	0	0	0	0	17	42325753	42345509	-	SLC4A1	solute carrier family 4 (anion exchanger)%2C member 1 (Diego blood group) [Source:HGNC Symbol%3BAcc:11027]	GO:0006811:ion transport;GO:0006820:anion transport;GO:0006821:chloride transport;GO:0006873:cellular ion homeostasis;GO:0015701:bicarbonate transport;GO:0044281:small molecule metabolic process;GO:0055085:transmembrane transport;	GO:0005886:plasma membrane;GO:0005887:integral component of plasma membrane;GO:0016021:integral component of membrane;GO:0016323:basolateral plasma membrane;GO:0030018:Z disc;GO:0030863:cortical cytoskeleton;	GO:0003779:actin binding;GO:0005452:inorganic anion exchanger activity;GO:0005515:protein binding;GO:0008022:protein C-terminus binding;GO:0008509:anion transmembrane transporter activity;GO:0015108:chloride transmembrane transporter activity;GO:0015301:anion:anion antiporter activity;GO:0030506:ankyrin binding;GO:0042803:protein homodimerization activity;GO:0043495:protein anchor;
ENSG00000004948	4036	2	0	1	7	1	1	0.03	0	0.01	0.1	0.01	0.01	7	93053799	93204042	-	CALCR	calcitonin receptor [Source:HGNC Symbol%3BAcc:1440]	GO:0007189:adenylate cyclase-activating G-protein coupled receptor signaling pathway;GO:0007190:activation of adenylate cyclase activity;GO:0007202:activation of phospholipase C activity;GO:0007204:positive regulation of cytosolic calcium ion concentration;GO:0015031:protein transport;GO:0030279:negative regulation of ossification;GO:0030316:osteoclast differentiation;GO:0030819:positive regulati…	GO:0001669:acrosomal vesicle;GO:0005886:plasma membrane;GO:0005887:integral component of plasma membrane;GO:0016021:integral component of membrane;GO:0030424:axon;GO:0043025:neuronal cell body;	GO:0004872:receptor activity;GO:0004948:calcitonin receptor activity;GO:0005515:protein binding;GO:0008565:protein transporter activity;GO:0032841:calcitonin binding;
ENSG00000004961	2335	1059	1054	1172	1018	994	1050	25.94	26.26	28.06	25.18	24.69	25.3	X	11129421	11141198	+	HCCS	holocytochrome c synthase [Source:HGNC Symbol%3BAcc:4837]	GO:0009887:organ morphogenesis;GO:0055114:oxidation-reduction process;	GO:0005739:mitochondrion;GO:0005743:mitochondrial inner membrane;	GO:0004408:holocytochrome-c synthase activity;GO:0046872:metal ion binding;
ENSG00000004975	5350	882	830	940	874	827	870	9.43	9.03	9.82	9.43	8.96	9.15	17	7128660	7137864	-	DVL2	dishevelled segment polarity protein 2 [Source:HGNC Symbol%3BAcc:3086]	GO:0001843:neural tube closure;GO:0001934:positive regulation of protein phosphorylation;GO:0003007:heart morphogenesis;GO:0003151:outflow tract morphogenesis;GO:0006366:transcription from RNA polymerase II promoter;GO:0007275:multicellular organismal development;GO:0007379:segment specification;GO:0007507:heart development;GO:0016055:Wnt signaling pathway;GO:0021535:cell migration in hindbrain;G…	GO:0005622:intracellular;GO:0005634:nucleus;GO:0005737:cytoplasm;GO:0005829:cytosol;GO:0005886:plasma membrane;GO:0005938:cell cortex;GO:0030136:clathrin-coated vesicle;GO:0045177:apical part of cell;	GO:0004871:signal transducer activity;GO:0005109:frizzled binding;GO:0005515:protein binding;GO:0019904:protein domain specific binding;GO:0042802:identical protein binding;GO:0043621:protein self-association;
ENSG00000005001	2387	1	0	0	1	5	1	0.02	0	0	0.02	0.12	0.02	16	2902728	2908171	-	PRSS22	protease%2C serine%2C 22 [Source:HGNC Symbol%3BAcc:14368]	GO:0006508:proteolysis;	GO:0005576:extracellular region;	GO:0004252:serine-type endopeptidase activity;
ENSG00000005007	8600	2083	1967	2213	1990	1952	1871	13.86	13.31	14.38	13.36	13.16	12.24	19	18942747	18979045	+	UPF1	UPF1 regulator of nonsense transcripts homolog (yeast) [Source:HGNC Symbol%3BAcc:9962]	GO:0000184:nuclear-transcribed mRNA catabolic process, nonsense-mediated decay;GO:0006260:DNA replication;GO:0006281:DNA repair;GO:0006406:mRNA export from nucleus;GO:0006449:regulation of translational termination;GO:0007049:cell cycle;GO:0009048:dosage compensation by inactivation of X chromosome;GO:0010467:gene expression;GO:0016070:RNA metabolic process;GO:0016071:mRNA metabolic process;GO:00…	GO:0000785:chromatin;GO:0000932:cytoplasmic mRNA processing body;GO:0005634:nucleus;GO:0005737:cytoplasm;GO:0005829:cytosol;GO:0035145:exon-exon junction complex;GO:0044530:supraspliceosomal complex;	GO:0003677:DNA binding;GO:0003682:chromatin binding;GO:0003723:RNA binding;GO:0004004:ATP-dependent RNA helicase activity;GO:0004386:helicase activity;GO:0005515:protein binding;GO:0005524:ATP binding;GO:0008270:zinc ion binding;
ENSG00000005020	5520	728	713	709	655	996	1084	7.54	7.52	7.18	6.85	10.46	11.05	7	26706681	27034858	-	SKAP2	src kinase associated phosphoprotein 2 [Source:HGNC Symbol%3BAcc:15687]	GO:0006461:protein complex assembly;GO:0007165:signal transduction;GO:0008285:negative regulation of cell proliferation;GO:0042113:B cell activation;	GO:0005829:cytosol;GO:0005886:plasma membrane;	GO:0005070:SH3/SH2 adaptor activity;GO:0005543:phospholipid binding;
ENSG00000005022	1500	10605	10634	11117	10524	10102	10316	404.44	412.47	414.27	405.18	390.57	386.99	X	118602363	118605282	+	SLC25A5	solute carrier family 25 (mitochondrial carrier%3B adenine nucleotide translocator)%2C member 5 [Source:HGNC Symbol%3BAcc:10991]	GO:0006112:energy reserve metabolic process;GO:0006810:transport;GO:0007059:chromosome segregation;GO:0008284:positive regulation of cell proliferation;GO:0015853:adenine transport;GO:0016032:viral process;GO:0019048:modulation by virus of host morphology or physiology;GO:0044281:small molecule metabolic process;GO:0050796:regulation of insulin secretion;GO:1901029:negative regulation of mitochon…	GO:0005743:mitochondrial inner membrane;GO:0005887:integral component of plasma membrane;GO:0042645:mitochondrial nucleoid;GO:0071817:MMXD complex;	GO:0005515:protein binding;GO:0015207:adenine transmembrane transporter activity;
ENSG00000005059	3558	388	373	400	326	356	367	6.24	6.1	6.28	5.29	5.8	5.8	4	110481361	110609874	+	CCDC109B	coiled-coil domain containing 109B [Source:HGNC Symbol%3BAcc:26076]	-	GO:0016021:integral component of membrane;	-
ENSG00000005073	2307	13	12	17	8	17	13	0.32	0.3	0.41	0.2	0.43	0.32	7	27221129	27224842	-	HOXA11	homeobox A11 [Source:HGNC Symbol%3BAcc:5101]	GO:0001501:skeletal system development;GO:0001656:metanephros development;GO:0001658:branching involved in ureteric bud morphogenesis;GO:0001759:organ induction;GO:0006351:transcription, DNA-templated;GO:0007275:multicellular organismal development;GO:0007501:mesodermal cell fate specification;GO:0009653:anatomical structure morphogenesis;GO:0009952:anterior/posterior pattern specification;GO:000…	GO:0005667:transcription factor complex;GO:0005730:nucleolus;GO:0005737:cytoplasm;GO:0032993:protein-DNA complex;GO:0043234:protein complex;	GO:0003700:sequence-specific DNA binding transcription factor activity;GO:0043565:sequence-specific DNA binding;
ENSG00000005075	962	658	607	660	638	605	682	39.13	36.71	38.35	38.3	36.47	39.89	7	102113565	102119354	-	POLR2J	polymerase (RNA) II (DNA directed) polypeptide J%2C 13.3kDa [Source:HGNC Symbol%3BAcc:9197]	GO:0000398:mRNA splicing, via spliceosome;GO:0006281:DNA repair;GO:0006283:transcription-coupled nucleotide-excision repair;GO:0006289:nucleotide-excision repair;GO:0006366:transcription from RNA polymerase II promoter;GO:0006367:transcription initiation from RNA polymerase II promoter;GO:0006368:transcription elongation from RNA polymerase II promoter;GO:0006370:7-methylguanosine mRNA capping;GO…	GO:0005634:nucleus;GO:0005654:nucleoplasm;GO:0005665:DNA-directed RNA polymerase II, core complex;	GO:0003677:DNA binding;GO:0003899:DNA-directed RNA polymerase activity;GO:0005515:protein binding;GO:0030275:LRR domain binding;GO:0046983:protein dimerization activity;
ENSG00000005100	5872	1433	1433	1615	1550	1266	1255	13.96	14.2	15.37	15.24	12.5	12.03	17	5344232	5372380	-	DHX33	DEAH (Asp-Glu-Ala-His) box polypeptide 33 [Source:HGNC Symbol%3BAcc:16718]	GO:0045943:positive regulation of transcription from RNA polymerase I promoter;	GO:0005654:nucleoplasm;GO:0005730:nucleolus;	GO:0000182:rDNA binding;GO:0003676:nucleic acid binding;GO:0004386:helicase activity;GO:0005524:ATP binding;GO:0008026:ATP-dependent helicase activity;GO:0033613:activating transcription factor binding;
ENSG00000005102	2707	0	0	0	0	0	0	0	0	0	0	0	0	17	41717756	41739322	-	MEOX1	mesenchyme homeobox 1 [Source:HGNC Symbol%3BAcc:7013]	GO:0001757:somite specification;GO:0007275:multicellular organismal development;GO:0008150:biological_process;GO:0045944:positive regulation of transcription from RNA polymerase II promoter;	GO:0005730:nucleolus;	GO:0003674:molecular_function;GO:0003682:chromatin binding;GO:0003700:sequence-specific DNA binding transcription factor activity;GO:0043565:sequence-specific DNA binding;GO:0071837:HMG box domain binding;
ENSG00000005108	10923	707	656	674	641	892	933	3.7	3.49	3.45	3.39	4.74	4.81	7	11409984	11871824	-	THSD7A	thrombospondin%2C type I%2C domain containing 7A [Source:HGNC Symbol%3BAcc:22207]	GO:0001525:angiogenesis;GO:0030154:cell differentiation;	GO:0005576:extracellular region;GO:0005886:plasma membrane;GO:0016021:integral component of membrane;	-
ENSG00000005156	8240	857	875	866	815	635	677	5.95	6.18	5.87	5.71	4.47	4.62	17	33307513	33332083	+	LIG3	ligase III%2C DNA%2C ATP-dependent [Source:HGNC Symbol%3BAcc:6600]	GO:0006273:lagging strand elongation;GO:0006281:DNA repair;GO:0006284:base-excision repair;GO:0006289:nucleotide-excision repair;GO:0006303:double-strand break repair via nonhomologous end joining;GO:0006310:DNA recombination;GO:0007131:reciprocal meiotic recombination;GO:0007283:spermatogenesis;GO:0033151:V(D)J recombination;GO:0043504:mitochondrial DNA repair;GO:0045910:negative regulation of D…	GO:0000795:synaptonemal complex;GO:0005634:nucleus;GO:0005654:nucleoplasm;GO:0005694:chromosome;GO:0005739:mitochondrion;	GO:0003677:DNA binding;GO:0003909:DNA ligase activity;GO:0003910:DNA ligase (ATP) activity;GO:0005515:protein binding;GO:0005524:ATP binding;GO:0008270:zinc ion binding;
ENSG00000005175	3343	1125	1129	1224	1202	1034	1032	19.25	19.65	20.47	20.76	17.94	17.37	12	48057070	48099844	-	RPAP3	RNA polymerase II associated protein 3 [Source:HGNC Symbol%3BAcc:26151]	-	-	-
ENSG00000005187	5095	155	141	142	125	141	181	1.74	1.61	1.56	1.42	1.6	2	16	20621565	20808903	+	ACSM3	acyl-CoA synthetase medium-chain family member 3 [Source:HGNC Symbol%3BAcc:10522]	GO:0006633:fatty acid biosynthetic process;GO:0008217:regulation of blood pressure;GO:0042632:cholesterol homeostasis;	GO:0005575:cellular_component;GO:0005759:mitochondrial matrix;	GO:0003674:molecular_function;GO:0003824:catalytic activity;GO:0005524:ATP binding;GO:0015645:fatty acid ligase activity;GO:0046872:metal ion binding;GO:0047760:butyrate-CoA ligase activity;
ENSG00000005189	4111	105	97	113	97	90	98	1.46	1.37	1.54	1.36	1.27	1.34	16	20817751	20860987	+	AC004381.6	Putative RNA exonuclease NEF-sp [Source:UniProtKB/Swiss-Prot%3BAcc:Q96IC2]	-	-	-
ENSG00000005194	3509	1650	1630	1687	1560	1488	1554	26.9	27.03	26.87	25.67	24.59	24.92	16	57462081	57481440	-	CIAPIN1	cytokine induced apoptosis inhibitor 1 [Source:HGNC Symbol%3BAcc:28050]	GO:0006915:apoptotic process;GO:0016226:iron-sulfur cluster assembly;GO:0030097:hemopoiesis;GO:0043066:negative regulation of apoptotic process;GO:0044281:small molecule metabolic process;	GO:0005634:nucleus;GO:0005730:nucleolus;GO:0005737:cytoplasm;GO:0005758:mitochondrial intermembrane space;	GO:0008168:methyltransferase activity;GO:0046872:metal ion binding;GO:0051536:iron-sulfur cluster binding;GO:0051537:2 iron, 2 sulfur cluster binding;
ENSG00000005206	7096	551	469	563	566	686	727	4.44	3.85	4.43	4.61	5.61	5.76	19	2328614	2355099	+	SPPL2B	signal peptide peptidase like 2B [Source:HGNC Symbol%3BAcc:30627]	GO:0006509:membrane protein ectodomain proteolysis;GO:0031293:membrane protein intracellular domain proteolysis;GO:0050776:regulation of immune response;	GO:0005765:lysosomal membrane;GO:0005886:plasma membrane;GO:0010008:endosome membrane;GO:0030660:Golgi-associated vesicle membrane;GO:0071458:integral component of cytoplasmic side of endoplasmic reticulum membrane;GO:0071556:integral component of lumenal side of endoplasmic reticulum membrane;	GO:0005515:protein binding;GO:0042500:aspartic endopeptidase activity, intramembrane cleaving;GO:0042803:protein homodimerization activity;
ENSG00000005238	6409	96	82	95	74	148	178	0.86	0.74	0.83	0.67	1.34	1.56	9	35104109	35116338	-	FAM214B	family with sequence similarity 214%2C member B [Source:HGNC Symbol%3BAcc:25666]	-	GO:0005634:nucleus;	-
ENSG00000005243	1847	21	55	34	41	62	63	0.65	1.73	1.03	1.28	1.95	1.92	17	46103533	46115392	-	COPZ2	coatomer protein complex%2C subunit zeta 2 [Source:HGNC Symbol%3BAcc:19356]	GO:0006810:transport;GO:0006886:intracellular protein transport;GO:0016192:vesicle-mediated transport;	GO:0005801:cis-Golgi network;GO:0030126:COPI vesicle coat;	-
ENSG00000005249	4318	169	147	148	181	139	190	2.24	1.98	1.92	2.42	1.87	2.48	7	106685094	106802256	+	PRKAR2B	protein kinase%2C cAMP-dependent%2C regulatory%2C type II%2C beta [Source:HGNC Symbol%3BAcc:9392]	GO:0000086:G2/M transition of mitotic cell cycle;GO:0000278:mitotic cell cycle;GO:0006112:energy reserve metabolic process;GO:0006631:fatty acid metabolic process;GO:0006833:water transport;GO:0007165:signal transduction;GO:0007173:epidermal growth factor receptor signaling pathway;GO:0007202:activation of phospholipase C activity;GO:0007596:blood coagulation;GO:0007612:learning;GO:0008543:fibrob…	GO:0005737:cytoplasm;GO:0005743:mitochondrial inner membrane;GO:0005813:centrosome;GO:0005829:cytosol;GO:0005886:plasma membrane;GO:0005952:cAMP-dependent protein kinase complex;GO:0045121:membrane raft;GO:0048471:perinuclear region of cytoplasm;	GO:0004862:cAMP-dependent protein kinase inhibitor activity;GO:0008603:cAMP-dependent protein kinase regulator activity;GO:0019904:protein domain specific binding;GO:0030552:cAMP binding;GO:0031625:ubiquitin protein ligase binding;GO:0034236:protein kinase A catalytic subunit binding;
ENSG00000005302	6494	559	563	619	602	634	685	4.92	5.04	5.33	5.35	5.66	5.94	X	11776278	11793870	+	MSL3	male-specific lethal 3 homolog (Drosophila) [Source:HGNC Symbol%3BAcc:7370]	GO:0006366:transcription from RNA polymerase II promoter;GO:0007275:multicellular organismal development;GO:0043984:histone H4-K16 acetylation;	GO:0005634:nucleus;GO:0072487:MSL complex;	GO:0003677:DNA binding;GO:0003700:sequence-specific DNA binding transcription factor activity;GO:0035064:methylated histone binding;
ENSG00000005339	15068	1660	1685	1733	1665	1828	1843	6.3	6.51	6.43	6.38	7.04	6.88	16	3775055	3930727	-	CREBBP	CREB binding protein [Source:HGNC Symbol%3BAcc:2348]	GO:0000122:negative regulation of transcription from RNA polymerase II promoter;GO:0001666:response to hypoxia;GO:0006355:regulation of transcription, DNA-templated;GO:0006367:transcription initiation from RNA polymerase II promoter;GO:0006461:protein complex assembly;GO:0007165:signal transduction;GO:0007219:Notch signaling pathway;GO:0008589:regulation of smoothened signaling pathway;GO:0010467…	GO:0000123:histone acetyltransferase complex;GO:0000790:nuclear chromatin;GO:0000940:condensed chromosome outer kinetochore;GO:0005634:nucleus;GO:0005654:nucleoplasm;GO:0005667:transcription factor complex;GO:0005737:cytoplasm;GO:0016604:nuclear body;	GO:0000987:core promoter proximal region sequence-specific DNA binding;GO:0001078:RNA polymerase II core promoter proximal region sequence-specific DNA binding transcription factor activity involved in negative regulation of transcription;GO:0001085:RNA polymerase II transcription factor binding;GO:0001102:RNA polymerase II activating transcription factor binding;GO:0001105:RNA polymerase II tran…
ENSG00000005379	11382	1	0	1	0	0	1	0.01	0	0	0	0	0	17	56378592	56406152	-	BZRAP1	benzodiazepine receptor (peripheral) associated protein 1 [Source:HGNC Symbol%3BAcc:16831]	GO:0008150:biological_process;	GO:0005737:cytoplasm;GO:0005739:mitochondrion;	GO:0005515:protein binding;GO:0030156:benzodiazepine receptor binding;
ENSG00000005381	3622	0	0	0	0	0	0	0	0	0	0	0	0	17	56347217	56358296	-	MPO	myeloperoxidase [Source:HGNC Symbol%3BAcc:7218]	GO:0001878:response to yeast;GO:0002149:hypochlorous acid biosynthetic process;GO:0002679:respiratory burst involved in defense response;GO:0006952:defense response;GO:0006979:response to oxidative stress;GO:0019430:removal of superoxide radicals;GO:0034374:low-density lipoprotein particle remodeling;GO:0042744:hydrogen peroxide catabolic process;GO:0043066:negative regulation of apoptotic proces…	GO:0005615:extracellular space;GO:0005634:nucleus;GO:0005739:mitochondrion;GO:0005764:lysosome;GO:0030141:secretory granule;	GO:0003682:chromatin binding;GO:0004601:peroxidase activity;GO:0008201:heparin binding;GO:0020037:heme binding;GO:0046872:metal ion binding;
ENSG00000005421	2988	5	13	9	13	27	29	0.1	0.25	0.17	0.25	0.52	0.55	7	94926988	95025673	-	PON1	paraoxonase 1 [Source:HGNC Symbol%3BAcc:9204]	GO:0008203:cholesterol metabolic process;GO:0009605:response to external stimulus;GO:0009636:response to toxic substance;GO:0010875:positive regulation of cholesterol efflux;GO:0019439:aromatic compound catabolic process;GO:0032411:positive regulation of transporter activity;GO:0034445:negative regulation of plasma lipoprotein particle oxidation;GO:0046395:carboxylic acid catabolic process;GO:004…	GO:0005576:extracellular region;GO:0005615:extracellular space;GO:0034364:high-density lipoprotein particle;GO:0034366:spherical high-density lipoprotein particle;GO:0043231:intracellular membrane-bounded organelle;	GO:0004063:aryldialkylphosphatase activity;GO:0004064:arylesterase activity;GO:0005509:calcium ion binding;GO:0005543:phospholipid binding;GO:0042803:protein homodimerization activity;
ENSG00000005436	5465	594	586	643	663	546	653	6.22	6.24	6.58	7.01	5.79	6.72	2	75879126	75938115	-	GCFC2	GC-rich sequence DNA-binding factor 2 [Source:HGNC Symbol%3BAcc:1317]	GO:0006351:transcription, DNA-templated;GO:0006355:regulation of transcription, DNA-templated;GO:0045892:negative regulation of transcription, DNA-templated;	GO:0005634:nucleus;	GO:0003677:DNA binding;GO:0003700:sequence-specific DNA binding transcription factor activity;
ENSG00000005448	2860	756	702	770	738	801	876	15.12	14.28	15.05	14.9	16.24	17.24	2	74648805	74652882	+	WDR54	WD repeat domain 54 [Source:HGNC Symbol%3BAcc:25770]	-	-	-
ENSG00000005469	4979	242	281	262	272	411	398	2.78	3.28	2.94	3.15	4.79	4.5	7	86974997	87029111	+	CROT	carnitine O-octanoyltransferase [Source:HGNC Symbol%3BAcc:2366]	GO:0006091:generation of precursor metabolites and energy;GO:0006631:fatty acid metabolic process;GO:0006635:fatty acid beta-oxidation;GO:0006810:transport;GO:0033540:fatty acid beta-oxidation using acyl-CoA oxidase;GO:0044255:cellular lipid metabolic process;GO:0044281:small molecule metabolic process;GO:0051791:medium-chain fatty acid metabolic process;	GO:0005777:peroxisome;GO:0005782:peroxisomal matrix;GO:0043231:intracellular membrane-bounded organelle;	GO:0005102:receptor binding;GO:0008458:carnitine O-octanoyltransferase activity;GO:0016746:transferase activity, transferring acyl groups;
ENSG00000005471	7494	3	0	4	2	7	7	0.02	0	0.03	0.02	0.05	0.05	7	87031013	87109751	-	ABCB4	ATP-binding cassette%2C sub-family B (MDR/TAP)%2C member 4 [Source:HGNC Symbol%3BAcc:45]	GO:0006629:lipid metabolic process;GO:0006810:transport;GO:0042493:response to drug;GO:0044255:cellular lipid metabolic process;GO:0044281:small molecule metabolic process;GO:0055085:transmembrane transport;	GO:0000139:Golgi membrane;GO:0005886:plasma membrane;GO:0005887:integral component of plasma membrane;GO:0016020:membrane;GO:0016021:integral component of membrane;GO:0016324:apical plasma membrane;GO:0046581:intercellular canaliculus;	GO:0005524:ATP binding;GO:0008559:xenobiotic-transporting ATPase activity;GO:0042626:ATPase activity, coupled to transmembrane movement of substances;
ENSG00000005483	9227	1079	1128	1150	1007	1165	1164	6.69	7.11	6.97	6.3	7.32	7.1	7	104654626	104754808	+	KMT2E	lysine (K)-specific methyltransferase 2E [Source:HGNC Symbol%3BAcc:18541]	GO:0002446:neutrophil mediated immunity;GO:0006306:DNA methylation;GO:0006351:transcription, DNA-templated;GO:0007050:cell cycle arrest;GO:0030218:erythrocyte differentiation;GO:0030854:positive regulation of granulocyte differentiation;GO:0042119:neutrophil activation;GO:0045893:positive regulation of transcription, DNA-templated;GO:0048384:retinoic acid receptor signaling pathway;GO:0051568:his…	GO:0016607:nuclear speck;GO:0070688:MLL5-L complex;	GO:0003713:transcription coactivator activity;GO:0005515:protein binding;GO:0008270:zinc ion binding;GO:0019899:enzyme binding;GO:0042800:histone methyltransferase activity (H3-K4 specific);
ENSG00000005486	2441	899	854	879	799	1067	1085	21.07	20.36	20.13	18.9	25.35	25.01	7	75471920	75518244	+	RHBDD2	rhomboid domain containing 2 [Source:HGNC Symbol%3BAcc:23082]	-	GO:0005794:Golgi apparatus;GO:0016021:integral component of membrane;	GO:0004252:serine-type endopeptidase activity;
ENSG00000005513	4432	5	6	4	6	9	11	0.06	0.08	0.05	0.08	0.12	0.14	16	1031808	1036979	+	SOX8	SRY (sex determining region Y)-box 8 [Source:HGNC Symbol%3BAcc:11203]	GO:0001649:osteoblast differentiation;GO:0001701:in utero embryonic development;GO:0001755:neural crest cell migration;GO:0006351:transcription, DNA-templated;GO:0007165:signal transduction;GO:0007283:spermatogenesis;GO:0007422:peripheral nervous system development;GO:0008584:male gonad development;GO:0010817:regulation of hormone levels;GO:0014015:positive regulation of gliogenesis;GO:0033690:po…	GO:0005634:nucleus;GO:0005737:cytoplasm;	GO:0000979:RNA polymerase II core promoter sequence-specific DNA binding;GO:0003677:DNA binding;GO:0003700:sequence-specific DNA binding transcription factor activity;GO:0008134:transcription factor binding;
ENSG00000005700	8722	1698	1815	1722	1712	1756	1711	11.14	12.11	11.04	11.34	11.68	11.04	6	82879700	82957471	-	IBTK	inhibitor of Bruton agammaglobulinemia tyrosine kinase [Source:HGNC Symbol%3BAcc:17853]	GO:0001933:negative regulation of protein phosphorylation;GO:0051209:release of sequestered calcium ion into cytosol;GO:0061099:negative regulation of protein tyrosine kinase activity;	GO:0005634:nucleus;GO:0005730:nucleolus;GO:0005737:cytoplasm;GO:0016020:membrane;	GO:0019901:protein kinase binding;GO:0030292:protein tyrosine kinase inhibitor activity;
ENSG00000005801	5705	576	526	545	589	563	626	5.78	5.36	5.34	5.96	5.72	6.17	11	3360491	3400448	-	ZNF195	zinc finger protein 195 [Source:HGNC Symbol%3BAcc:12986]	GO:0006351:transcription, DNA-templated;GO:0006355:regulation of transcription, DNA-templated;	GO:0005622:intracellular;GO:0005634:nucleus;	GO:0003676:nucleic acid binding;GO:0003677:DNA binding;GO:0008270:zinc ion binding;GO:0046872:metal ion binding;
ENSG00000005810	15943	1431	1452	1469	1469	1449	1460	5.13	5.3	5.15	5.32	5.27	5.15	13	77618792	77901185	-	MYCBP2	MYC binding protein 2%2C E3 ubiquitin protein ligase [Source:HGNC Symbol%3BAcc:23386]	GO:0006351:transcription, DNA-templated;GO:0006355:regulation of transcription, DNA-templated;GO:0021785:branchiomotor neuron axon guidance;GO:0021952:central nervous system projection neuron axonogenesis;GO:0032880:regulation of protein localization;GO:0051493:regulation of cytoskeleton organization;	GO:0005634:nucleus;GO:0015630:microtubule cytoskeleton;GO:0030424:axon;	GO:0004842:ubiquitin-protein transferase activity;GO:0008270:zinc ion binding;GO:0042803:protein homodimerization activity;
ENSG00000005812	4651	467	473	500	474	490	590	5.74	5.92	6.01	5.89	6.11	7.14	13	77566740	77601330	-	FBXL3	F-box and leucine-rich repeat protein 3 [Source:HGNC Symbol%3BAcc:13599]	GO:0016567:protein ubiquitination;GO:0031146:SCF-dependent proteasomal ubiquitin-dependent protein catabolic process;GO:0042752:regulation of circadian rhythm;GO:0043153:entrainment of circadian clock by photoperiod;GO:0048511:rhythmic process;	GO:0000151:ubiquitin ligase complex;GO:0005634:nucleus;GO:0005829:cytosol;GO:0019005:SCF ubiquitin ligase complex;	GO:0004842:ubiquitin-protein transferase activity;GO:0005515:protein binding;
ENSG00000005844	6472	4	8	3	0	0	2	0.04	0.07	0.03	0	0	0.02	16	30483979	30534506	+	ITGAL	integrin%2C alpha L (antigen CD11A (p180)%2C lymphocyte function-associated antigen 1%3B alpha polypeptide) [Source:HGNC Symbol%3BAcc:6148]	GO:0002291:T cell activation via T cell receptor contact with antigen bound to MHC molecule on antigen presenting cell;GO:0006928:movement of cell or subcellular component;GO:0006954:inflammatory response;GO:0007155:cell adhesion;GO:0007157:heterophilic cell-cell adhesion via plasma membrane cell adhesion molecules;GO:0007159:leukocyte cell-cell adhesion;GO:0007165:signal transduction;GO:0007166:…	GO:0001772:immunological synapse;GO:0005886:plasma membrane;GO:0008305:integrin complex;GO:0009897:external side of plasma membrane;GO:0016021:integral component of membrane;	GO:0046872:metal ion binding;GO:0050839:cell adhesion molecule binding;
ENSG00000005882	5481	176	155	163	148	257	282	1.84	1.65	1.66	1.56	2.72	2.9	17	48172101	48189516	+	PDK2	pyruvate dehydrogenase kinase%2C isozyme 2 [Source:HGNC Symbol%3BAcc:8810]	GO:0006006:glucose metabolic process;GO:0006090:pyruvate metabolic process;GO:0006111:regulation of gluconeogenesis;GO:0006468:protein phosphorylation;GO:0006885:regulation of pH;GO:0008286:insulin receptor signaling pathway;GO:0010510:regulation of acetyl-CoA biosynthetic process from pyruvate;GO:0010565:regulation of cellular ketone metabolic process;GO:0010906:regulation of glucose metabolic p…	GO:0005634:nucleus;GO:0005730:nucleolus;GO:0005737:cytoplasm;GO:0005739:mitochondrion;GO:0005759:mitochondrial matrix;GO:0005967:mitochondrial pyruvate dehydrogenase complex;	GO:0004672:protein kinase activity;GO:0004674:protein serine/threonine kinase activity;GO:0004740:pyruvate dehydrogenase (acetyl-transferring) kinase activity;GO:0005524:ATP binding;GO:0042803:protein homodimerization activity;
ENSG00000005884	9802	10777	10398	9920	9425	10210	10272	62.89	61.72	56.57	55.53	60.41	58.97	17	48133332	48167845	+	ITGA3	integrin%2C alpha 3 (antigen CD49C%2C alpha 3 subunit of VLA-3 receptor) [Source:HGNC Symbol%3BAcc:6139]	GO:0001764:neuron migration;GO:0007155:cell adhesion;GO:0007160:cell-matrix adhesion;GO:0007229:integrin-mediated signaling pathway;GO:0007596:blood coagulation;GO:0007613:memory;GO:0050900:leukocyte migration;	GO:0005886:plasma membrane;GO:0008305:integrin complex;GO:0009986:cell surface;GO:0016323:basolateral plasma membrane;GO:0045202:synapse;	GO:0005515:protein binding;GO:0046872:metal ion binding;
ENSG00000005889	9037	797	868	910	985	1023	1062	5.05	5.59	5.63	6.29	6.57	6.61	X	24167290	24234372	+	ZFX	zinc finger protein%2C X-linked [Source:HGNC Symbol%3BAcc:12869]	GO:0006351:transcription, DNA-templated;GO:0006355:regulation of transcription, DNA-templated;	GO:0005634:nucleus;GO:0005730:nucleolus;	GO:0003677:DNA binding;GO:0003713:transcription coactivator activity;GO:0046872:metal ion binding;
ENSG00000005893	5617	1394	1490	1480	1434	2427	2386	14.2	15.43	14.73	14.74	25.06	23.9	X	119561682	119603220	-	LAMP2	lysosomal-associated membrane protein 2 [Source:HGNC Symbol%3BAcc:6501]	GO:0002576:platelet degranulation;GO:0007596:blood coagulation;GO:0030168:platelet activation;	GO:0005764:lysosome;GO:0005765:lysosomal membrane;GO:0005770:late endosome;GO:0005886:plasma membrane;GO:0016020:membrane;GO:0016021:integral component of membrane;GO:0030670:phagocytic vesicle membrane;GO:0031088:platelet dense granule membrane;GO:0031902:late endosome membrane;	-
ENSG00000005955	9729	1284	1208	1274	1228	1409	1493	7.55	7.22	7.32	7.29	8.4	8.64	17	34900737	34946278	+	GGNBP2	gametogenetin binding protein 2 [Source:HGNC Symbol%3BAcc:19357]	GO:0007275:multicellular organismal development;GO:0007283:spermatogenesis;GO:0030154:cell differentiation;	GO:0005634:nucleus;GO:0005737:cytoplasm;GO:0016023:cytoplasmic membrane-bounded vesicle;	-
ENSG00000005961	5551	11	15	14	19	11	27	0.11	0.16	0.14	0.2	0.11	0.27	17	42449548	42466873	-	ITGA2B	integrin%2C alpha 2b (platelet glycoprotein IIb of IIb/IIIa complex%2C antigen CD41) [Source:HGNC Symbol%3BAcc:6138]	GO:0002576:platelet degranulation;GO:0007155:cell adhesion;GO:0007160:cell-matrix adhesion;GO:0007229:integrin-mediated signaling pathway;GO:0007411:axon guidance;GO:0007596:blood coagulation;GO:0030168:platelet activation;GO:0030198:extracellular matrix organization;	GO:0005886:plasma membrane;GO:0005887:integral component of plasma membrane;GO:0005925:focal adhesion;GO:0008305:integrin complex;GO:0009897:external side of plasma membrane;GO:0031092:platelet alpha granule membrane;	GO:0005515:protein binding;GO:0042802:identical protein binding;GO:0046872:metal ion binding;GO:0050840:extracellular matrix binding;
ENSG00000005981	4605	287	286	417	421	958	820	3.57	3.61	5.06	5.28	12.06	10.02	7	95107756	95169544	+	ASB4	ankyrin repeat and SOCS box containing 4 [Source:HGNC Symbol%3BAcc:16009]	GO:0035556:intracellular signal transduction;GO:0051865:protein autoubiquitination;GO:2001214:positive regulation of vasculogenesis;	GO:0031462:Cul2-RING ubiquitin ligase complex;GO:0031466:Cul5-RING ubiquitin ligase complex;	GO:0004842:ubiquitin-protein transferase activity;GO:0031625:ubiquitin protein ligase binding;
ENSG00000006007	4412	1702	1791	1838	1875	2198	2133	22.07	23.62	23.29	24.54	28.89	27.2	16	19513015	19533467	-	GDE1	glycerophosphodiester phosphodiesterase 1 [Source:HGNC Symbol%3BAcc:29644]	GO:0006071:glycerol metabolic process;GO:0006629:lipid metabolic process;	GO:0005737:cytoplasm;GO:0016021:integral component of membrane;	GO:0008081:phosphoric diester hydrolase activity;GO:0008889:glycerophosphodiester phosphodiesterase activity;GO:0046872:metal ion binding;GO:0047395:glycerophosphoinositol glycerophosphodiesterase activity;
ENSG00000006015	3370	431	401	467	427	505	486	7.32	6.92	7.75	7.32	8.69	8.11	19	18699495	18703146	+	C19orf60	chromosome 19 open reading frame 60 [Source:HGNC Symbol%3BAcc:26098]	-	-	GO:0005515:protein binding;
ENSG00000006016	3018	1	3	1	0	5	13	0.02	0.06	0.02	0	0.1	0.24	19	18683030	18718551	-	CRLF1	cytokine receptor-like factor 1 [Source:HGNC Symbol%3BAcc:2364]	GO:0001657:ureteric bud development;GO:0008284:positive regulation of cell proliferation;GO:0042517:positive regulation of tyrosine phosphorylation of Stat3 protein;GO:0043524:negative regulation of neuron apoptotic process;GO:2000672:negative regulation of motor neuron apoptotic process;	GO:0005615:extracellular space;GO:0005737:cytoplasm;GO:0005886:plasma membrane;GO:0097058:CRLF-CLCF1 complex;	GO:0004872:receptor activity;GO:0005125:cytokine activity;GO:0005127:ciliary neurotrophic factor receptor binding;GO:0005515:protein binding;GO:0019955:cytokine binding;GO:0046982:protein heterodimerization activity;
ENSG00000006025	6572	117	142	124	146	251	212	1.02	1.26	1.05	1.28	2.21	1.82	17	45884738	45899200	-	OSBPL7	oxysterol binding protein-like 7 [Source:HGNC Symbol%3BAcc:16387]	GO:0006869:lipid transport;GO:0071397:cellular response to cholesterol;GO:1901800:positive regulation of proteasomal protein catabolic process;	GO:0005776:autophagosome;GO:0005829:cytosol;GO:0005886:plasma membrane;GO:0097038:perinuclear endoplasmic reticulum;	GO:0005515:protein binding;GO:0005543:phospholipid binding;GO:0015485:cholesterol binding;
ENSG00000006042	5187	149	180	193	206	234	211	1.64	2.02	2.08	2.29	2.62	2.29	17	31254928	31272124	+	TMEM98	transmembrane protein 98 [Source:HGNC Symbol%3BAcc:24529]	-	GO:0005783:endoplasmic reticulum;GO:0016021:integral component of membrane;	-
ENSG00000006047	4618	7	17	15	18	10	12	0.09	0.21	0.18	0.23	0.13	0.15	17	7191571	7197934	-	YBX2	Y box binding protein 2 [Source:HGNC Symbol%3BAcc:17948]	GO:0006355:regulation of transcription, DNA-templated;GO:0006366:transcription from RNA polymerase II promoter;GO:0007283:spermatogenesis;GO:0007286:spermatid development;GO:0009386:translational attenuation;GO:0017148:negative regulation of translation;GO:0048255:mRNA stabilization;GO:0048599:oocyte development;GO:0051100:negative regulation of binding;	GO:0005634:nucleus;GO:0005737:cytoplasm;GO:0005844:polysome;	GO:0003677:DNA binding;GO:0003682:chromatin binding;GO:0003730:mRNA 3'-UTR binding;GO:0008289:lipid binding;GO:0043021:ribonucleoprotein complex binding;GO:0045182:translation regulator activity;
ENSG00000006059	1287	0	0	0	0	0	0	0	0	0	0	0	0	17	39502344	39507064	-	KRT33A	keratin 33A [Source:HGNC Symbol%3BAcc:6450]	-	GO:0005882:intermediate filament;	GO:0005198:structural molecule activity;
ENSG00000006062	5132	1365	1271	1291	1180	531	533	15.22	14.41	14.06	13.28	6	5.84	17	43340488	43394414	-	MAP3K14	mitogen-activated protein kinase kinase kinase 14 [Source:HGNC Symbol%3BAcc:6853]	GO:0006955:immune response;GO:0007249:I-kappaB kinase/NF-kappaB signaling;GO:0031295:T cell costimulation;GO:0038061:NIK/NF-kappaB signaling;GO:0043123:positive regulation of I-kappaB kinase/NF-kappaB signaling;GO:0071260:cellular response to mechanical stimulus;	GO:0005634:nucleus;GO:0005737:cytoplasm;GO:0005829:cytosol;GO:0043231:intracellular membrane-bounded organelle;	GO:0004672:protein kinase activity;GO:0004704:NF-kappaB-inducing kinase activity;GO:0004709:MAP kinase kinase kinase activity;GO:0005515:protein binding;GO:0005524:ATP binding;
ENSG00000006071	6835	12	14	15	24	36	61	0.1	0.12	0.12	0.2	0.31	0.5	11	17414432	17498449	-	ABCC8	ATP-binding cassette%2C sub-family C (CFTR/MRP)%2C member 8 [Source:HGNC Symbol%3BAcc:59]	GO:0005975:carbohydrate metabolic process;GO:0006112:energy reserve metabolic process;GO:0006813:potassium ion transport;GO:0007268:synaptic transmission;GO:0044281:small molecule metabolic process;GO:0050796:regulation of insulin secretion;GO:0055085:transmembrane transport;GO:0071805:potassium ion transmembrane transport;	GO:0005886:plasma membrane;GO:0008076:voltage-gated potassium channel complex;GO:0016021:integral component of membrane;	GO:0005524:ATP binding;GO:0008281:sulfonylurea receptor activity;GO:0015079:potassium ion transmembrane transporter activity;GO:0042626:ATPase activity, coupled to transmembrane movement of substances;GO:0044325:ion channel binding;
ENSG00000006074	1397	0	0	0	0	0	0	0	0	0	0	0	0	17	34391640	34399392	+	CCL18	chemokine (C-C motif) ligand 18 (pulmonary and activation-regulated) [Source:HGNC Symbol%3BAcc:10616]	GO:0006935:chemotaxis;GO:0006954:inflammatory response;GO:0006955:immune response;GO:0007154:cell communication;GO:0007165:signal transduction;GO:0007267:cell-cell signaling;GO:0009607:response to biotic stimulus;	GO:0005615:extracellular space;	GO:0005515:protein binding;GO:0008009:chemokine activity;
ENSG00000006075	1494	0	0	0	0	0	0	0	0	0	0	0	0	17	34415602	34417515	-	CCL3	chemokine (C-C motif) ligand 3 [Source:HGNC Symbol%3BAcc:10627]	GO:0000165:MAPK cascade;GO:0001649:osteoblast differentiation;GO:0001775:cell activation;GO:0002548:monocyte chemotaxis;GO:0006468:protein phosphorylation;GO:0006816:calcium ion transport;GO:0006874:cellular calcium ion homeostasis;GO:0006887:exocytosis;GO:0006935:chemotaxis;GO:0006954:inflammatory response;GO:0007010:cytoskeleton organization;GO:0007267:cell-cell signaling;GO:0007610:behavior;GO…	GO:0005576:extracellular region;GO:0005615:extracellular space;GO:0005622:intracellular;GO:0005737:cytoplasm;GO:0005829:cytosol;	GO:0004672:protein kinase activity;GO:0004698:calcium-dependent protein kinase C activity;GO:0005515:protein binding;GO:0008009:chemokine activity;GO:0016004:phospholipase activator activity;GO:0016301:kinase activity;GO:0031726:CCR1 chemokine receptor binding;GO:0031730:CCR5 chemokine receptor binding;GO:0042056:chemoattractant activity;
ENSG00000006114	14277	700	626	691	678	579	664	2.8	2.55	2.71	2.74	2.35	2.62	17	35874900	35969544	-	SYNRG	synergin%2C gamma [Source:HGNC Symbol%3BAcc:557]	GO:0006886:intracellular protein transport;GO:0006897:endocytosis;	GO:0005737:cytoplasm;GO:0005794:Golgi apparatus;GO:0030121:AP-1 adaptor complex;	GO:0005509:calcium ion binding;
ENSG00000006116	3088	0	0	0	0	0	0	0	0	0	0	0	0	16	24266874	24374122	+	CACNG3	calcium channel%2C voltage-dependent%2C gamma subunit 3 [Source:HGNC Symbol%3BAcc:1407]	GO:0006816:calcium ion transport;GO:0007268:synaptic transmission;GO:2000311:regulation of alpha-amino-3-hydroxy-5-methyl-4-isoxazole propionate selective glutamate receptor activity;	GO:0005886:plasma membrane;GO:0005891:voltage-gated calcium channel complex;GO:0030666:endocytic vesicle membrane;GO:0032281:alpha-amino-3-hydroxy-5-methyl-4-isoxazolepropionic acid selective glutamate receptor complex;	GO:0005245:voltage-gated calcium channel activity;
ENSG00000006118	7271	2383	2278	2436	2424	2607	2893	18.75	18.23	18.73	19.25	20.79	22.39	11	60691935	60704631	+	TMEM132A	transmembrane protein 132A [Source:HGNC Symbol%3BAcc:31092]	GO:0008150:biological_process;	GO:0000139:Golgi membrane;GO:0005575:cellular_component;GO:0005789:endoplasmic reticulum membrane;GO:0016021:integral component of membrane;	GO:0003674:molecular_function;
ENSG00000006125	7797	8644	8514	8641	8238	6813	6727	63.42	63.53	61.95	61.02	50.68	48.55	17	33905065	34053436	+	AP2B1	adaptor-related protein complex 2%2C beta 1 subunit [Source:HGNC Symbol%3BAcc:563]	GO:0006886:intracellular protein transport;GO:0007173:epidermal growth factor receptor signaling pathway;GO:0007268:synaptic transmission;GO:0007411:axon guidance;GO:0016032:viral process;GO:0016192:vesicle-mediated transport;GO:0019886:antigen processing and presentation of exogenous peptide antigen via MHC class II;GO:0042059:negative regulation of epidermal growth factor receptor signaling pat…	GO:0005802:trans-Golgi network;GO:0005829:cytosol;GO:0005886:plasma membrane;GO:0005905:coated pit;GO:0030117:membrane coat;GO:0030118:clathrin coat;GO:0030131:clathrin adaptor complex;GO:0030666:endocytic vesicle membrane;GO:0030669:clathrin-coated endocytic vesicle membrane;	GO:0005515:protein binding;GO:0008565:protein transporter activity;GO:0030276:clathrin binding;GO:0032403:protein complex binding;
ENSG00000006128	1888	0	0	0	0	0	0	0	0	0	0	0	0	7	97361220	97369784	+	TAC1	tachykinin%2C precursor 1 [Source:HGNC Symbol%3BAcc:11517]	GO:0002675:positive regulation of acute inflammatory response;GO:0006954:inflammatory response;GO:0007204:positive regulation of cytosolic calcium ion concentration;GO:0007217:tachykinin receptor signaling pathway;GO:0007218:neuropeptide signaling pathway;GO:0007267:cell-cell signaling;GO:0007268:synaptic transmission;GO:0007320:insemination;GO:0007616:long-term memory;GO:0008217:regulation of bl…	GO:0005576:extracellular region;GO:0005615:extracellular space;GO:0005886:plasma membrane;GO:0030424:axon;GO:0043025:neuronal cell body;	GO:0005515:protein binding;GO:0031835:substance P receptor binding;
ENSG00000006194	9329	794	762	798	733	806	765	4.87	4.75	4.78	4.54	5.01	4.61	16	3313743	3351401	+	ZNF263	zinc finger protein 263 [Source:HGNC Symbol%3BAcc:13056]	GO:0006351:transcription, DNA-templated;GO:0006355:regulation of transcription, DNA-templated;GO:0045892:negative regulation of transcription, DNA-templated;	GO:0005634:nucleus;GO:0005730:nucleolus;GO:0005737:cytoplasm;GO:0015630:microtubule cytoskeleton;	GO:0003676:nucleic acid binding;GO:0003677:DNA binding;GO:0003700:sequence-specific DNA binding transcription factor activity;GO:0046872:metal ion binding;
ENSG00000006210	5983	2	2	3	2	9	3	0.02	0.02	0.03	0.02	0.09	0.03	16	57406370	57418960	+	CX3CL1	chemokine (C-X3-C motif) ligand 1 [Source:HGNC Symbol%3BAcc:10647]	GO:0006935:chemotaxis;GO:0006952:defense response;GO:0006955:immune response;GO:0007155:cell adhesion;GO:0019221:cytokine-mediated signaling pathway;GO:0030593:neutrophil chemotaxis;GO:0030595:leukocyte chemotaxis;GO:0032914:positive regulation of transforming growth factor beta1 production;GO:0043066:negative regulation of apoptotic process;GO:0045766:positive regulation of angiogenesis;GO:00482…	GO:0005576:extracellular region;GO:0005615:extracellular space;GO:0005886:plasma membrane;GO:0009986:cell surface;GO:0016020:membrane;GO:0016021:integral component of membrane;	GO:0005102:receptor binding;GO:0005515:protein binding;GO:0008009:chemokine activity;
ENSG00000006282	5237	1400	1425	1300	1314	1602	1613	15.29	15.83	13.88	14.49	17.74	17.33	17	48620419	48633213	+	SPATA20	spermatogenesis associated 20 [Source:HGNC Symbol%3BAcc:26125]	GO:0006013:mannose metabolic process;GO:0007275:multicellular organismal development;GO:0007283:spermatogenesis;GO:0030154:cell differentiation;	GO:0005576:extracellular region;	GO:0003824:catalytic activity;GO:0004476:mannose-6-phosphate isomerase activity;
ENSG00000006283	9709	108	90	70	82	137	118	0.64	0.54	0.4	0.49	0.82	0.68	17	48638429	48704835	+	CACNA1G	calcium channel%2C voltage-dependent%2C T type%2C alpha 1G subunit [Source:HGNC Symbol%3BAcc:1394]	GO:0002027:regulation of heart rate;GO:0006810:transport;GO:0007268:synaptic transmission;GO:0007411:axon guidance;GO:0010045:response to nickel cation;GO:0042391:regulation of membrane potential;GO:0060371:regulation of atrial cardiac muscle cell membrane depolarization;GO:0070509:calcium ion import;	GO:0005891:voltage-gated calcium channel complex;GO:0016021:integral component of membrane;	GO:0005216:ion channel activity;GO:0008332:low voltage-gated calcium channel activity;GO:0097110:scaffold protein binding;
ENSG00000006327	1848	4225	4006	4056	4034	3083	3211	130.78	126.12	122.68	126.07	96.75	97.77	16	3068446	3072384	+	TNFRSF12A	tumor necrosis factor receptor superfamily%2C member 12A [Source:HGNC Symbol%3BAcc:18152]	GO:0001525:angiogenesis;GO:0006915:apoptotic process;GO:0006928:movement of cell or subcellular component;GO:0006931:substrate-dependent cell migration, cell attachment to substrate;GO:0007275:multicellular organismal development;GO:0008219:cell death;GO:0045773:positive regulation of axon extension;GO:2001238:positive regulation of extrinsic apoptotic signaling pathway;	GO:0001726:ruffle;GO:0005886:plasma membrane;GO:0009986:cell surface;GO:0016021:integral component of membrane;	GO:0005515:protein binding;
ENSG00000006377	3449	0	1	0	0	0	0	0	0.02	0	0	0	0	7	96634860	96640351	+	DLX6	distal-less homeobox 6 [Source:HGNC Symbol%3BAcc:2919]	GO:0001501:skeletal system development;GO:0007399:nervous system development;	GO:0005634:nucleus;	GO:0000976:transcription regulatory region sequence-specific DNA binding;GO:0003700:sequence-specific DNA binding transcription factor activity;
ENSG00000006432	12386	1197	1191	1098	1175	1005	1059	5.53	5.59	4.96	5.48	4.71	4.81	14	71189243	71276251	-	MAP3K9	mitogen-activated protein kinase kinase kinase 9 [Source:HGNC Symbol%3BAcc:6861]	GO:0006351:transcription, DNA-templated;GO:0006355:regulation of transcription, DNA-templated;GO:0006468:protein phosphorylation;GO:0006915:apoptotic process;GO:0007256:activation of JNKK activity;GO:0007257:activation of JUN kinase activity;GO:0046777:protein autophosphorylation;	GO:0005575:cellular_component;	GO:0004674:protein serine/threonine kinase activity;GO:0004706:JUN kinase kinase kinase activity;GO:0004708:MAP kinase kinase activity;GO:0004709:MAP kinase kinase kinase activity;GO:0004713:protein tyrosine kinase activity;GO:0005515:protein binding;GO:0005524:ATP binding;GO:0042803:protein homodimerization activity;
ENSG00000006451	3665	640	697	759	709	853	922	9.99	11.06	11.58	11.17	13.5	14.16	7	39663082	39747723	+	RALA	v-ral simian leukemia viral oncogene homolog A (ras related) [Source:HGNC Symbol%3BAcc:9839]	GO:0000910:cytokinesis;GO:0006887:exocytosis;GO:0006935:chemotaxis;GO:0007165:signal transduction;GO:0007264:small GTPase mediated signal transduction;GO:0007265:Ras protein signal transduction;GO:0017157:regulation of exocytosis;GO:0019048:modulation by virus of host morphology or physiology;GO:0031532:actin cytoskeleton reorganization;GO:0048011:neurotrophin TRK receptor signaling pathway;GO:00…	GO:0005886:plasma membrane;GO:0009986:cell surface;GO:0016020:membrane;GO:0030139:endocytic vesicle;GO:0030496:midbody;GO:0030659:cytoplasmic vesicle membrane;GO:0032154:cleavage furrow;	GO:0003924:GTPase activity;GO:0005515:protein binding;GO:0005525:GTP binding;GO:0031755:Edg-2 lysophosphatidic acid receptor binding;
ENSG00000006453	4798	1700	1712	1783	1644	1783	1912	20.27	20.76	20.77	19.79	21.55	22.42	7	97920963	98030380	-	BAIAP2L1	BAI1-associated protein 2-like 1 [Source:HGNC Symbol%3BAcc:21649]	GO:0007165:signal transduction;GO:0009617:response to bacterium;GO:0030838:positive regulation of actin filament polymerization;GO:0046847:filopodium assembly;GO:2000251:positive regulation of actin cytoskeleton reorganization;	GO:0005634:nucleus;GO:0005730:nucleolus;GO:0005737:cytoplasm;GO:0005829:cytosol;GO:0005886:plasma membrane;GO:0015629:actin cytoskeleton;GO:0030054:cell junction;	GO:0003779:actin binding;GO:0008093:cytoskeletal adaptor activity;GO:0017124:SH3 domain binding;GO:0070064:proline-rich region binding;
ENSG00000006459	9430	130	137	142	144	134	139	0.79	0.85	0.84	0.88	0.82	0.83	7	139784546	139876835	-	KDM7A	lysine (K)-specific demethylase 7A [Source:HGNC Symbol%3BAcc:22224]	-	-	-
ENSG00000006468	9686	215	264	241	231	234	291	1.27	1.59	1.39	1.38	1.4	1.69	7	13930853	14031050	-	ETV1	ets variant 1 [Source:HGNC Symbol%3BAcc:3490]	GO:0006366:transcription from RNA polymerase II promoter;GO:0007411:axon guidance;GO:0007517:muscle organ development;GO:0007638:mechanosensory behavior;GO:0045893:positive regulation of transcription, DNA-templated;GO:0048935:peripheral nervous system neuron development;	GO:0005634:nucleus;	GO:0003700:sequence-specific DNA binding transcription factor activity;GO:0005515:protein binding;GO:0043565:sequence-specific DNA binding;
ENSG00000006530	6547	700	665	743	734	605	592	6.12	5.91	6.34	6.47	5.36	5.09	7	141250989	141355044	+	AGK	acylglycerol kinase [Source:HGNC Symbol%3BAcc:21869]	GO:0007205:protein kinase C-activating G-protein coupled receptor signaling pathway;GO:0046486:glycerolipid metabolic process;GO:0046513:ceramide biosynthetic process;	GO:0031966:mitochondrial membrane;	GO:0001729:ceramide kinase activity;GO:0004143:diacylglycerol kinase activity;GO:0005524:ATP binding;GO:0047620:acylglycerol kinase activity;
ENSG00000006534	6621	2223	2272	2195	2000	3128	3127	19.21	19.96	18.53	17.44	27.4	26.58	11	67776048	67796744	+	ALDH3B1	aldehyde dehydrogenase 3 family%2C member B1 [Source:HGNC Symbol%3BAcc:410]	GO:0006066:alcohol metabolic process;GO:0006068:ethanol catabolic process;GO:0006629:lipid metabolic process;GO:0034599:cellular response to oxidative stress;GO:0046185:aldehyde catabolic process;GO:0055114:oxidation-reduction process;	GO:0005737:cytoplasm;	GO:0004028:3-chloroallyl aldehyde dehydrogenase activity;GO:0004030:aldehyde dehydrogenase [NAD(P)+] activity;
ENSG00000006555	6055	0	0	0	0	0	0	0	0	0	0	0	0	1	55245385	55266940	-	TTC22	tetratricopeptide repeat domain 22 [Source:HGNC Symbol%3BAcc:26067]	-	-	-
ENSG00000006576	8631	654	578	694	630	607	713	4.33	3.9	4.49	4.22	4.08	4.65	7	77428122	77586818	+	PHTF2	putative homeodomain transcription factor 2 [Source:HGNC Symbol%3BAcc:13411]	GO:0006351:transcription, DNA-templated;GO:0006355:regulation of transcription, DNA-templated;	GO:0005634:nucleus;GO:0005783:endoplasmic reticulum;	GO:0003677:DNA binding;
ENSG00000006606	706	9	8	4	7	12	12	0.73	0.66	0.32	0.57	0.99	0.96	7	75398851	75419214	-	CCL26	chemokine (C-C motif) ligand 26 [Source:HGNC Symbol%3BAcc:10625]	GO:0001938:positive regulation of endothelial cell proliferation;GO:0006935:chemotaxis;GO:0006954:inflammatory response;GO:0006955:immune response;GO:0007165:signal transduction;GO:0007267:cell-cell signaling;GO:0030335:positive regulation of cell migration;GO:0030838:positive regulation of actin filament polymerization;	GO:0005615:extracellular space;	GO:0008009:chemokine activity;
ENSG00000006607	14413	806	890	856	916	795	775	3.2	3.59	3.32	3.67	3.2	3.03	2	242295658	242434256	+	FARP2	FERM%2C RhoGEF and pleckstrin domain protein 2 [Source:HGNC Symbol%3BAcc:16460]	GO:0007155:cell adhesion;GO:0007411:axon guidance;GO:0016322:neuron remodeling;GO:0016601:Rac protein signal transduction;GO:0030316:osteoclast differentiation;GO:0031532:actin cytoskeleton reorganization;GO:0033623:regulation of integrin activation;GO:0035023:regulation of Rho protein signal transduction;GO:0071526:semaphorin-plexin signaling pathway;GO:0071800:podosome assembly;	GO:0005737:cytoplasm;GO:0005829:cytosol;GO:0005856:cytoskeleton;GO:0019898:extrinsic component of membrane;	GO:0005089:Rho guanyl-nucleotide exchange factor activity;GO:0005543:phospholipid binding;GO:0008092:cytoskeletal protein binding;GO:0030676:Rac guanyl-nucleotide exchange factor activity;
ENSG00000006611	4187	699	601	645	589	1349	1279	9.55	8.35	8.61	8.12	18.69	17.19	11	17515442	17565963	-	USH1C	Usher syndrome 1C (autosomal recessive%2C severe) [Source:HGNC Symbol%3BAcc:12597]	GO:0000086:G2/M transition of mitotic cell cycle;GO:0007605:sensory perception of sound;GO:0030046:parallel actin filament bundle assembly;GO:0042472:inner ear morphogenesis;GO:0042491:auditory receptor cell differentiation;GO:0045494:photoreceptor cell maintenance;GO:0050953:sensory perception of light stimulus;GO:0050957:equilibrioception;	GO:0001750:photoreceptor outer segment;GO:0001917:photoreceptor inner segment;GO:0005737:cytoplasm;GO:0005829:cytosol;GO:0005856:cytoskeleton;GO:0005886:plasma membrane;GO:0032420:stereocilium;GO:0045177:apical part of cell;GO:0045202:synapse;	GO:0005515:protein binding;
ENSG00000006625	1905	901	1069	1088	1074	864	978	27.06	32.65	31.92	32.56	26.3	28.89	7	30536237	30591095	-	GGCT	gamma-glutamylcyclotransferase [Source:HGNC Symbol%3BAcc:21705]	GO:0001836:release of cytochrome c from mitochondria;GO:0006750:glutathione biosynthetic process;GO:0006805:xenobiotic metabolic process;GO:0044281:small molecule metabolic process;GO:1901687:glutathione derivative biosynthetic process;	GO:0005829:cytosol;	GO:0003839:gamma-glutamylcyclotransferase activity;GO:0042803:protein homodimerization activity;
ENSG00000006634	4583	775	728	891	772	752	730	9.67	9.24	10.87	9.73	9.52	8.96	7	87505531	87538856	+	DBF4	DBF4 homolog (S. cerevisiae) [Source:HGNC Symbol%3BAcc:17364]	GO:0000082:G1/S transition of mitotic cell cycle;GO:0000278:mitotic cell cycle;GO:0006260:DNA replication;GO:0043085:positive regulation of catalytic activity;	GO:0005654:nucleoplasm;	GO:0003676:nucleic acid binding;GO:0008047:enzyme activator activity;GO:0008270:zinc ion binding;
ENSG00000006638	2793	2	0	1	7	0	1	0.04	0	0.02	0.14	0	0.02	19	3594504	3606838	-	TBXA2R	thromboxane A2 receptor [Source:HGNC Symbol%3BAcc:11608]	GO:0006954:inflammatory response;GO:0007186:G-protein coupled receptor signaling pathway;GO:0007204:positive regulation of cytosolic calcium ion concentration;GO:0007584:response to nutrient;GO:0007596:blood coagulation;GO:0019932:second-messenger-mediated signaling;GO:0030168:platelet activation;GO:0032496:response to lipopolysaccharide;GO:0042493:response to drug;GO:0045766:positive regulation …	GO:0001669:acrosomal vesicle;GO:0005886:plasma membrane;GO:0005887:integral component of plasma membrane;GO:0016021:integral component of membrane;	GO:0004960:thromboxane receptor activity;GO:0004961:thromboxane A2 receptor activity;GO:0005085:guanyl-nucleotide exchange factor activity;GO:0005515:protein binding;
ENSG00000006652	6481	927	978	1057	959	680	727	8.18	8.78	9.12	8.55	6.08	6.31	7	112063023	112121072	+	IFRD1	interferon-related developmental regulator 1 [Source:HGNC Symbol%3BAcc:5456]	GO:0007275:multicellular organismal development;GO:0007518:myoblast fate determination;GO:0007527:adult somatic muscle development;GO:0042692:muscle cell differentiation;	GO:0005634:nucleus;	-
ENSG00000006659	1079	0	0	0	0	0	0	0	0	0	0	0	0	19	40194946	40200084	+	LGALS14	lectin%2C galactoside-binding%2C soluble%2C 14 [Source:HGNC Symbol%3BAcc:30054]	-	GO:0005634:nucleus;	GO:0030246:carbohydrate binding;
ENSG00000006695	3172	408	445	496	455	341	426	7.36	8.16	8.74	8.28	6.23	7.56	17	13972813	14111994	+	COX10	cytochrome c oxidase assembly homolog 10 (yeast) [Source:HGNC Symbol%3BAcc:2260]	GO:0000266:mitochondrial fission;GO:0006123:mitochondrial electron transport, cytochrome c to oxygen;GO:0006778:porphyrin-containing compound metabolic process;GO:0006783:heme biosynthetic process;GO:0006784:heme a biosynthetic process;GO:0008535:respiratory chain complex IV assembly;GO:0009060:aerobic respiration;GO:0017004:cytochrome complex assembly;GO:0044281:small molecule metabolic process;…	GO:0005739:mitochondrion;GO:0005743:mitochondrial inner membrane;GO:0016021:integral component of membrane;	GO:0004129:cytochrome-c oxidase activity;GO:0004311:farnesyltranstransferase activity;GO:0008495:protoheme IX farnesyltransferase activity;
ENSG00000006704	6498	427	495	441	436	493	549	3.76	4.43	3.79	3.87	4.4	4.75	7	73868120	74016931	+	GTF2IRD1	GTF2I repeat domain containing 1 [Source:HGNC Symbol%3BAcc:4661]	GO:0006355:regulation of transcription, DNA-templated;GO:0009790:embryo development;	GO:0005634:nucleus;GO:0005730:nucleolus;GO:0005737:cytoplasm;	GO:0003677:DNA binding;GO:0003700:sequence-specific DNA binding transcription factor activity;GO:0003705:RNA polymerase II distal enhancer sequence-specific DNA binding transcription factor activity;
ENSG00000006712	2668	1840	1660	1960	1800	1703	1704	39.45	36.2	41.06	38.96	37.02	35.94	19	39876492	39881835	-	PAF1	Paf1%2C RNA polymerase II associated factor%2C homolog (S. cerevisiae) [Source:HGNC Symbol%3BAcc:25459]	GO:0000122:negative regulation of transcription from RNA polymerase II promoter;GO:0001711:endodermal cell fate commitment;GO:0006351:transcription, DNA-templated;GO:0006378:mRNA polyadenylation;GO:0010390:histone monoubiquitination;GO:0016055:Wnt signaling pathway;GO:0019827:stem cell maintenance;GO:0031442:positive regulation of mRNA 3'-end processing;GO:0032968:positive regulation of transcrip…	GO:0005634:nucleus;GO:0005730:nucleolus;GO:0005739:mitochondrion;GO:0016593:Cdc73/Paf1 complex;	GO:0000993:RNA polymerase II core binding;GO:0003682:chromatin binding;GO:0005515:protein binding;
ENSG00000006715	7801	914	920	1045	919	989	982	6.7	6.86	7.49	6.8	7.35	7.08	7	38762563	38971994	-	VPS41	vacuolar protein sorting 41 homolog (S. cerevisiae) [Source:HGNC Symbol%3BAcc:12713]	GO:0006886:intracellular protein transport;GO:0008150:biological_process;GO:0016192:vesicle-mediated transport;GO:0048193:Golgi vesicle transport;	GO:0005769:early endosome;GO:0005770:late endosome;GO:0005798:Golgi-associated vesicle;GO:0005829:cytosol;GO:0005874:microtubule;GO:0016020:membrane;GO:0030897:HOPS complex;	GO:0003674:molecular_function;GO:0005515:protein binding;GO:0008017:microtubule binding;GO:0008270:zinc ion binding;
ENSG00000006740	9281	64	95	59	55	81	75	0.39	0.6	0.36	0.34	0.51	0.45	17	12692856	12894960	+	ARHGAP44	Rho GTPase activating protein 44 [Source:HGNC Symbol%3BAcc:29096]	GO:0007165:signal transduction;GO:0007264:small GTPase mediated signal transduction;GO:0051056:regulation of small GTPase mediated signal transduction;	GO:0005622:intracellular;GO:0005737:cytoplasm;GO:0005829:cytosol;	GO:0005096:GTPase activator activity;GO:0005515:protein binding;
ENSG00000006744	6345	2818	2671	2944	2902	2387	2392	25.41	24.49	25.94	26.41	21.82	21.21	17	12895708	12921504	-	ELAC2	elaC ribonuclease Z 2 [Source:HGNC Symbol%3BAcc:14198]	GO:0008033:tRNA processing;	GO:0005634:nucleus;GO:0005739:mitochondrion;	GO:0004519:endonuclease activity;GO:0016787:hydrolase activity;GO:0046872:metal ion binding;
ENSG00000006747	5048	1	0	3	2	3	4	0.01	0	0.03	0.02	0.03	0.04	7	12610203	12693228	+	SCIN	scinderin [Source:HGNC Symbol%3BAcc:21695]	GO:0008285:negative regulation of cell proliferation;GO:0017156:calcium ion-dependent exocytosis;GO:0032330:regulation of chondrocyte differentiation;GO:0043065:positive regulation of apoptotic process;GO:0045010:actin nucleation;GO:0045654:positive regulation of megakaryocyte differentiation;GO:0051014:actin filament severing;GO:0051047:positive regulation of secretion;GO:0051693:actin filament …	GO:0005737:cytoplasm;GO:0005856:cytoskeleton;GO:0005938:cell cortex;	GO:0001786:phosphatidylserine binding;GO:0003779:actin binding;GO:0005509:calcium ion binding;GO:0005545:1-phosphatidylinositol binding;GO:0005546:phosphatidylinositol-4,5-bisphosphate binding;GO:0051015:actin filament binding;
ENSG00000006756	7030	318	313	269	286	637	613	2.59	2.59	2.14	2.35	5.25	4.91	X	2822011	2847392	-	ARSD	arylsulfatase D [Source:HGNC Symbol%3BAcc:717]	GO:0006665:sphingolipid metabolic process;GO:0006687:glycosphingolipid metabolic process;GO:0043687:post-translational protein modification;GO:0044267:cellular protein metabolic process;GO:0044281:small molecule metabolic process;	GO:0005764:lysosome;GO:0005788:endoplasmic reticulum lumen;	GO:0003824:catalytic activity;GO:0004065:arylsulfatase activity;GO:0046872:metal ion binding;
ENSG00000006757	3441	133	139	127	109	138	137	2.21	2.35	2.06	1.83	2.33	2.24	X	7866288	7895780	-	PNPLA4	patatin-like phospholipase domain containing 4 [Source:HGNC Symbol%3BAcc:24887]	GO:0006629:lipid metabolic process;GO:0008150:biological_process;GO:0016042:lipid catabolic process;	GO:0005575:cellular_component;	GO:0003674:molecular_function;GO:0004806:triglyceride lipase activity;GO:0016787:hydrolase activity;
ENSG00000006788	6347	1	0	0	0	0	0	0.01	0	0	0	0	0	17	10201401	10276447	-	MYH13	myosin%2C heavy chain 13%2C skeletal muscle [Source:HGNC Symbol%3BAcc:7571]	GO:0006936:muscle contraction;GO:0009267:cellular response to starvation;	GO:0005859:muscle myosin complex;GO:0030016:myofibril;GO:0032982:myosin filament;	GO:0000146:microfilament motor activity;GO:0003779:actin binding;GO:0005516:calmodulin binding;GO:0005524:ATP binding;
ENSG00000006831	5878	2310	2327	2473	2307	2276	2426	22.48	23.03	23.52	22.67	22.46	23.22	12	1797740	1897844	+	ADIPOR2	adiponectin receptor 2 [Source:HGNC Symbol%3BAcc:24041]	GO:0009755:hormone-mediated signaling pathway;GO:0019395:fatty acid oxidation;	GO:0016021:integral component of membrane;	GO:0004872:receptor activity;GO:0042562:hormone binding;GO:0042802:identical protein binding;GO:0046982:protein heterodimerization activity;
ENSG00000006837	3681	20	19	21	17	16	21	0.31	0.3	0.32	0.27	0.25	0.32	5	133541305	133706738	-	CDKL3	cyclin-dependent kinase-like 3 [Source:HGNC Symbol%3BAcc:15483]	GO:0006464:cellular protein modification process;	GO:0005737:cytoplasm;	GO:0004672:protein kinase activity;GO:0004674:protein serine/threonine kinase activity;GO:0004693:cyclin-dependent protein serine/threonine kinase activity;GO:0005524:ATP binding;GO:0016301:kinase activity;
ENSG00000007001	2957	3	0	0	0	2	0	0.06	0	0	0	0.04	0	2	158733214	158992666	+	UPP2	uridine phosphorylase 2 [Source:HGNC Symbol%3BAcc:23061]	GO:0006206:pyrimidine nucleobase metabolic process;GO:0009116:nucleoside metabolic process;GO:0009166:nucleotide catabolic process;GO:0043097:pyrimidine nucleoside salvage;GO:0044206:UMP salvage;GO:0044281:small molecule metabolic process;GO:0046108:uridine metabolic process;GO:0046135:pyrimidine nucleoside catabolic process;GO:0055086:nucleobase-containing small molecule metabolic process;	GO:0005829:cytosol;GO:0045098:type III intermediate filament;	GO:0004850:uridine phosphorylase activity;
ENSG00000007038	1984	0	0	0	0	0	0	0	0	0	0	0	0	16	2867164	2876305	+	PRSS21	protease%2C serine%2C 21 (testisin) [Source:HGNC Symbol%3BAcc:9485]	GO:0006508:proteolysis;	GO:0005737:cytoplasm;GO:0005886:plasma membrane;GO:0016020:membrane;GO:0031225:anchored component of membrane;	GO:0004252:serine-type endopeptidase activity;GO:0008236:serine-type peptidase activity;
ENSG00000007047	6668	277	243	308	279	253	258	2.38	2.12	2.58	2.42	2.2	2.18	19	45582546	45808541	+	MARK4	MAP/microtubule affinity-regulating kinase 4 [Source:HGNC Symbol%3BAcc:13538]	GO:0000226:microtubule cytoskeleton organization;GO:0001578:microtubule bundle formation;GO:0006468:protein phosphorylation;GO:0007399:nervous system development;GO:0043068:positive regulation of programmed cell death;	GO:0005813:centrosome;GO:0005815:microtubule organizing center;GO:0015630:microtubule cytoskeleton;GO:0043005:neuron projection;	GO:0004672:protein kinase activity;GO:0004674:protein serine/threonine kinase activity;GO:0005515:protein binding;GO:0005524:ATP binding;GO:0008017:microtubule binding;GO:0043015:gamma-tubulin binding;GO:0043130:ubiquitin binding;GO:0050321:tau-protein kinase activity;
ENSG00000007062	7465	1	0	0	0	1	0	0.01	0	0	0	0.01	0	4	15964699	16086001	-	PROM1	prominin 1 [Source:HGNC Symbol%3BAcc:9454]	GO:0010842:retina layer formation;GO:0045494:photoreceptor cell maintenance;GO:0060042:retina morphogenesis in camera-type eye;GO:0060219:camera-type eye photoreceptor cell differentiation;GO:0072112:glomerular visceral epithelial cell differentiation;GO:0072139:glomerular parietal epithelial cell differentiation;GO:2000768:positive regulation of nephron tubule epithelial cell differentiation;	GO:0001750:photoreceptor outer segment;GO:0005615:extracellular space;GO:0005886:plasma membrane;GO:0005887:integral component of plasma membrane;GO:0005903:brush border;GO:0009986:cell surface;GO:0016021:integral component of membrane;GO:0016324:apical plasma membrane;GO:0031528:microvillus membrane;GO:0032420:stereocilium;GO:0042622:photoreceptor outer segment membrane;	GO:0005515:protein binding;GO:0042805:actinin binding;GO:0045296:cadherin binding;
ENSG00000007080	1660	1270	1190	1413	1327	1032	1062	43.77	41.71	47.58	46.17	36.05	36	19	18043825	18054800	+	CCDC124	coiled-coil domain containing 124 [Source:HGNC Symbol%3BAcc:25171]	-	-	-
ENSG00000007129	1926	0	0	0	0	0	0	0	0	0	0	0	0	19	42055886	42093197	+	CEACAM21	carcinoembryonic antigen-related cell adhesion molecule 21 [Source:HGNC Symbol%3BAcc:28834]	-	GO:0016021:integral component of membrane;	-
ENSG00000007168	8127	2890	2860	2898	2948	2917	3103	20.34	20.47	19.93	20.95	20.82	21.48	17	2496504	2588909	+	PAFAH1B1	platelet-activating factor acetylhydrolase 1b%2C regulatory subunit 1 (45kDa) [Source:HGNC Symbol%3BAcc:8574]	GO:0000086:G2/M transition of mitotic cell cycle;GO:0000132:establishment of mitotic spindle orientation;GO:0000226:microtubule cytoskeleton organization;GO:0000278:mitotic cell cycle;GO:0001667:ameboidal-type cell migration;GO:0001675:acrosome assembly;GO:0001764:neuron migration;GO:0001961:positive regulation of cytokine-mediated signaling pathway;GO:0006810:transport;GO:0007017:microtubule-bas…	GO:0000235:astral microtubule;GO:0000776:kinetochore;GO:0005634:nucleus;GO:0005635:nuclear envelope;GO:0005730:nucleolus;GO:0005737:cytoplasm;GO:0005813:centrosome;GO:0005829:cytosol;GO:0005871:kinesin complex;GO:0005874:microtubule;GO:0005875:microtubule associated complex;GO:0005938:cell cortex;GO:0030426:growth cone;GO:0031252:cell leading edge;GO:0031512:motile primary cilium;GO:0031513:nonmo…	GO:0005515:protein binding;GO:0008017:microtubule binding;GO:0008201:heparin binding;GO:0016787:hydrolase activity;GO:0032403:protein complex binding;GO:0034452:dynactin binding;GO:0042803:protein homodimerization activity;GO:0043274:phospholipase binding;GO:0045502:dynein binding;GO:0045505:dynein intermediate chain binding;GO:0051219:phosphoprotein binding;
ENSG00000007171	4176	10	5	4	7	4	3	0.14	0.07	0.05	0.1	0.06	0.04	17	26083792	26127525	-	NOS2	nitric oxide synthase 2%2C inducible [Source:HGNC Symbol%3BAcc:7873]	GO:0001666:response to hypoxia;GO:0001912:positive regulation of leukocyte mediated cytotoxicity;GO:0002227:innate immune response in mucosa;GO:0006527:arginine catabolic process;GO:0006801:superoxide metabolic process;GO:0006809:nitric oxide biosynthetic process;GO:0006954:inflammatory response;GO:0007263:nitric oxide mediated signal transduction;GO:0007596:blood coagulation;GO:0009617:response …	GO:0005622:intracellular;GO:0005634:nucleus;GO:0005737:cytoplasm;GO:0005777:peroxisome;GO:0005829:cytosol;GO:0030863:cortical cytoskeleton;GO:0048471:perinuclear region of cytoplasm;	GO:0003958:NADPH-hemoprotein reductase activity;GO:0004517:nitric-oxide synthase activity;GO:0005102:receptor binding;GO:0005506:iron ion binding;GO:0005515:protein binding;GO:0005516:calmodulin binding;GO:0010181:FMN binding;GO:0020037:heme binding;GO:0034617:tetrahydrobiopterin binding;GO:0034618:arginine binding;GO:0042803:protein homodimerization activity;GO:0050660:flavin adenine dinucleotid…
ENSG00000007174	16980	0	0	0	0	0	0	0	0	0	0	0	0	17	11501748	11873065	+	DNAH9	dynein%2C axonemal%2C heavy chain 9 [Source:HGNC Symbol%3BAcc:2953]	GO:0006928:movement of cell or subcellular component;GO:0007018:microtubule-based movement;GO:0007283:spermatogenesis;GO:0030030:cell projection organization;	GO:0005856:cytoskeleton;GO:0005858:axonemal dynein complex;GO:0005874:microtubule;GO:0030286:dynein complex;	GO:0003774:motor activity;GO:0003777:microtubule motor activity;GO:0005524:ATP binding;GO:0016887:ATPase activity;
ENSG00000007202	9235	5391	5299	5443	5374	5335	5346	33.39	33.38	32.95	33.61	33.5	32.57	17	26941458	26972472	-	KIAA0100	KIAA0100 [Source:HGNC Symbol%3BAcc:28960]	-	GO:0005576:extracellular region;	-
ENSG00000007216	3226	0	0	0	0	0	0	0	0	0	0	0	0	17	26800311	26824799	+	SLC13A2	solute carrier family 13 (sodium-dependent dicarboxylate transporter)%2C member 2 [Source:HGNC Symbol%3BAcc:10917]	GO:0006810:transport;GO:0006814:sodium ion transport;GO:0055085:transmembrane transport;	GO:0005886:plasma membrane;GO:0005887:integral component of plasma membrane;GO:0016020:membrane;	GO:0005215:transporter activity;GO:0015361:low-affinity sodium:dicarboxylate symporter activity;
ENSG00000007237	10100	9	6	5	8	7	4	0.05	0.03	0.03	0.05	0.04	0.02	17	9813926	10101868	-	GAS7	growth arrest-specific 7 [Source:HGNC Symbol%3BAcc:4169]	GO:0006355:regulation of transcription, DNA-templated;GO:0007050:cell cycle arrest;GO:0008360:regulation of cell shape;GO:0030041:actin filament polymerization;GO:0048812:neuron projection morphogenesis;GO:0051017:actin filament bundle assembly;	GO:0001726:ruffle;GO:0005737:cytoplasm;GO:0005884:actin filament;	GO:0003700:sequence-specific DNA binding transcription factor activity;GO:0051015:actin filament binding;
ENSG00000007255	933	139	117	139	114	231	232	8.52	7.3	8.33	7.06	14.36	13.99	19	45666186	45681495	-	TRAPPC6A	trafficking protein particle complex 6A [Source:HGNC Symbol%3BAcc:23069]	GO:0016192:vesicle-mediated transport;	GO:0005783:endoplasmic reticulum;GO:0005794:Golgi apparatus;	GO:0005515:protein binding;
ENSG00000007264	4138	3	0	1	0	2	3	0.04	0	0.01	0	0.03	0.04	19	3777971	3802127	-	MATK	megakaryocyte-associated tyrosine kinase [Source:HGNC Symbol%3BAcc:6906]	GO:0006468:protein phosphorylation;GO:0007498:mesoderm development;GO:0008283:cell proliferation;GO:0008284:positive regulation of cell proliferation;	GO:0005634:nucleus;GO:0005730:nucleolus;GO:0005737:cytoplasm;GO:0005829:cytosol;GO:0016020:membrane;	GO:0004713:protein tyrosine kinase activity;GO:0004715:non-membrane spanning protein tyrosine kinase activity;GO:0005515:protein binding;GO:0005524:ATP binding;
ENSG00000007306	2649	0	0	0	0	0	1	0	0	0	0	0	0.02	19	42177235	42210895	-	CEACAM7	carcinoembryonic antigen-related cell adhesion molecule 7 [Source:HGNC Symbol%3BAcc:1819]	-	GO:0005886:plasma membrane;GO:0016021:integral component of membrane;GO:0031225:anchored component of membrane;	-
ENSG00000007312	2080	0	0	0	0	1	0	0	0	0	0	0.03	0	17	62006100	62009714	-	CD79B	CD79b molecule%2C immunoglobulin-associated beta [Source:HGNC Symbol%3BAcc:1699]	GO:0006955:immune response;GO:0007165:signal transduction;GO:0050853:B cell receptor signaling pathway;	GO:0005634:nucleus;GO:0005730:nucleolus;GO:0005737:cytoplasm;GO:0005794:Golgi apparatus;GO:0005886:plasma membrane;GO:0005887:integral component of plasma membrane;GO:0009897:external side of plasma membrane;GO:0019815:B cell receptor complex;	GO:0004888:transmembrane signaling receptor activity;
ENSG00000007314	8247	1	4	5	2	3	9	0.01	0.03	0.03	0.01	0.02	0.06	17	62015914	62050278	-	SCN4A	sodium channel%2C voltage-gated%2C type IV%2C alpha subunit [Source:HGNC Symbol%3BAcc:10591]	GO:0006814:sodium ion transport;GO:0006936:muscle contraction;	GO:0001518:voltage-gated sodium channel complex;GO:0005887:integral component of plasma membrane;	GO:0005248:voltage-gated sodium channel activity;
ENSG00000007341	8111	156	170	155	164	136	169	1.1	1.22	1.07	1.17	0.97	1.17	1	113066140	113163447	-	ST7L	suppression of tumorigenicity 7 like [Source:HGNC Symbol%3BAcc:18441]	GO:0030308:negative regulation of cell growth;	GO:0016021:integral component of membrane;	-
ENSG00000007350	3650	0	0	0	0	1	0	0	0	0	0	0.02	0	X	153524024	153558700	+	TKTL1	transketolase-like 1 [Source:HGNC Symbol%3BAcc:11835]	GO:0006007:glucose catabolic process;GO:0006772:thiamine metabolic process;	GO:0005634:nucleus;GO:0005737:cytoplasm;	GO:0003824:catalytic activity;GO:0004802:transketolase activity;GO:0046872:metal ion binding;
ENSG00000007372	14776	4	3	7	14	20	13	0.02	0.01	0.03	0.05	0.08	0.05	11	31806340	31839509	-	PAX6	paired box 6 [Source:HGNC Symbol%3BAcc:8620]	GO:0001568:blood vessel development;GO:0001654:eye development;GO:0001709:cell fate determination;GO:0001764:neuron migration;GO:0002052:positive regulation of neuroblast proliferation;GO:0002088:lens development in camera-type eye;GO:0003322:pancreatic A cell development;GO:0006351:transcription, DNA-templated;GO:0006355:regulation of transcription, DNA-templated;GO:0006366:transcription from RN…	GO:0000790:nuclear chromatin;GO:0005634:nucleus;GO:0005730:nucleolus;GO:0005737:cytoplasm;	GO:0000979:RNA polymerase II core promoter sequence-specific DNA binding;GO:0000981:sequence-specific DNA binding RNA polymerase II transcription factor activity;GO:0003677:DNA binding;GO:0003680:AT DNA binding;GO:0003690:double-stranded DNA binding;GO:0003700:sequence-specific DNA binding transcription factor activity;GO:0004842:ubiquitin-protein transferase activity;GO:0005515:protein binding;G…
ENSG00000007376	2769	789	797	909	868	706	740	16.3	16.75	18.35	18.1	14.79	15.04	16	834974	838397	-	RPUSD1	RNA pseudouridylate synthase domain containing 1 [Source:HGNC Symbol%3BAcc:14173]	GO:0001522:pseudouridine synthesis;GO:0008150:biological_process;	GO:0005575:cellular_component;	GO:0003674:molecular_function;GO:0003723:RNA binding;GO:0009982:pseudouridine synthase activity;
ENSG00000007384	5104	252	318	269	282	334	304	2.82	3.62	2.95	3.19	3.8	3.35	16	108058	126354	-	RHBDF1	rhomboid 5 homolog 1 (Drosophila) [Source:HGNC Symbol%3BAcc:20561]	GO:0006508:proteolysis;GO:0008283:cell proliferation;GO:0015031:protein transport;GO:0016477:cell migration;GO:0042058:regulation of epidermal growth factor receptor signaling pathway;GO:0050708:regulation of protein secretion;GO:0050709:negative regulation of protein secretion;GO:0061136:regulation of proteasomal protein catabolic process;	GO:0000139:Golgi membrane;GO:0005789:endoplasmic reticulum membrane;GO:0016021:integral component of membrane;	GO:0004252:serine-type endopeptidase activity;GO:0019838:growth factor binding;
ENSG00000007392	6176	1010	1072	1101	1104	1043	1052	9.36	10.1	9.96	10.32	9.79	9.58	16	238968	279462	-	LUC7L	LUC7-like (S. cerevisiae) [Source:HGNC Symbol%3BAcc:6723]	GO:0045843:negative regulation of striated muscle tissue development;	GO:0005634:nucleus;	GO:0005515:protein binding;GO:0050733:RS domain binding;
ENSG00000007402	6319	10	9	23	12	54	36	0.09	0.08	0.2	0.11	0.5	0.32	3	50400233	50541675	-	CACNA2D2	calcium channel%2C voltage-dependent%2C alpha 2/delta subunit 2 [Source:HGNC Symbol%3BAcc:1400]	GO:0006112:energy reserve metabolic process;GO:0007528:neuromuscular junction development;GO:0040014:regulation of multicellular organism growth;GO:0044281:small molecule metabolic process;GO:0046622:positive regulation of organ growth;GO:0050796:regulation of insulin secretion;GO:0060024:rhythmic synaptic transmission;	GO:0005886:plasma membrane;GO:0005891:voltage-gated calcium channel complex;	GO:0005245:voltage-gated calcium channel activity;GO:0046872:metal ion binding;
ENSG00000007516	6143	8	7	19	5	42	41	0.07	0.07	0.17	0.05	0.4	0.38	16	1383602	1399439	+	BAIAP3	BAI1-associated protein 3 [Source:HGNC Symbol%3BAcc:948]	GO:0007186:G-protein coupled receptor signaling pathway;GO:0007269:neurotransmitter secretion;	-	GO:0008022:protein C-terminus binding;
ENSG00000007520	1243	1342	1259	1475	1434	1231	1249	61.76	58.93	66.33	66.63	57.43	56.54	16	1399241	1401912	-	TSR3	TSR3%2C 20S rRNA accumulation%2C homolog (S. cerevisiae) [Source:HGNC Symbol%3BAcc:14175]	GO:0006364:rRNA processing;	-	-
ENSG00000007541	6869	643	593	734	701	951	1006	5.35	5.02	5.97	5.89	8.03	8.24	16	616995	634136	+	PIGQ	phosphatidylinositol glycan anchor biosynthesis%2C class Q [Source:HGNC Symbol%3BAcc:14135]	GO:0005975:carbohydrate metabolic process;GO:0006501:C-terminal protein lipidation;GO:0006506:GPI anchor biosynthetic process;GO:0016254:preassembly of GPI anchor in ER membrane;GO:0043687:post-translational protein modification;GO:0044267:cellular protein metabolic process;	GO:0000506:glycosylphosphatidylinositol-N-acetylglucosaminyltransferase (GPI-GnT) complex;GO:0005789:endoplasmic reticulum membrane;GO:0016021:integral component of membrane;	GO:0017176:phosphatidylinositol N-acetylglucosaminyltransferase activity;
ENSG00000007545	8427	390	397	449	386	390	397	2.65	2.74	2.98	2.65	2.68	2.65	16	1662326	1727909	+	CRAMP1L	Crm%2C cramped-like (Drosophila) [Source:HGNC Symbol%3BAcc:14122]	-	GO:0005634:nucleus;	GO:0003677:DNA binding;GO:0003682:chromatin binding;
ENSG00000007866	3046	111	130	109	138	154	151	2.08	2.48	2	2.62	2.93	2.79	6	35441374	35464853	-	TEAD3	TEA domain family member 3 [Source:HGNC Symbol%3BAcc:11716]	GO:0006357:regulation of transcription from RNA polymerase II promoter;GO:0006367:transcription initiation from RNA polymerase II promoter;GO:0007565:female pregnancy;GO:0010467:gene expression;GO:0035329:hippo signaling;GO:0045944:positive regulation of transcription from RNA polymerase II promoter;	GO:0005634:nucleus;GO:0005654:nucleoplasm;GO:0005667:transcription factor complex;	GO:0003677:DNA binding;GO:0003700:sequence-specific DNA binding transcription factor activity;GO:0005515:protein binding;
ENSG00000007908	4586	0	0	0	0	0	0	0	0	0	0	0	0	1	169691781	169733846	-	SELE	selectin E [Source:HGNC Symbol%3BAcc:10718]	GO:0002092:positive regulation of receptor internalization;GO:0002523:leukocyte migration involved in inflammatory response;GO:0002687:positive regulation of leukocyte migration;GO:0006954:inflammatory response;GO:0007155:cell adhesion;GO:0007157:heterophilic cell-cell adhesion via plasma membrane cell adhesion molecules;GO:0007159:leukocyte cell-cell adhesion;GO:0007202:activation of phospholipa…	GO:0005615:extracellular space;GO:0005886:plasma membrane;GO:0005901:caveola;GO:0005905:coated pit;GO:0016020:membrane;GO:0016021:integral component of membrane;GO:0030863:cortical cytoskeleton;GO:0045121:membrane raft;GO:0048471:perinuclear region of cytoplasm;	GO:0004888:transmembrane signaling receptor activity;GO:0005515:protein binding;GO:0030246:carbohydrate binding;GO:0033691:sialic acid binding;GO:0043274:phospholipase binding;GO:0070492:oligosaccharide binding;
ENSG00000007923	5147	1733	1786	1775	1677	1470	1535	19.26	20.19	19.28	18.82	16.56	16.78	1	6694228	6761984	-	DNAJC11	DnaJ (Hsp40) homolog%2C subfamily C%2C member 11 [Source:HGNC Symbol%3BAcc:25570]	-	GO:0005743:mitochondrial inner membrane;	-
ENSG00000007933	3463	0	0	0	0	0	0	0	0	0	0	0	0	1	171060018	171086959	+	FMO3	flavin containing monooxygenase 3 [Source:HGNC Symbol%3BAcc:3771]	GO:0006805:xenobiotic metabolic process;GO:0017144:drug metabolic process;GO:0044281:small molecule metabolic process;	GO:0005789:endoplasmic reticulum membrane;GO:0016021:integral component of membrane;GO:0043231:intracellular membrane-bounded organelle;	GO:0004499:N,N-dimethylaniline monooxygenase activity;GO:0016597:amino acid binding;GO:0034899:trimethylamine monooxygenase activity;GO:0050660:flavin adenine dinucleotide binding;GO:0050661:NADP binding;
ENSG00000007944	3033	92	85	74	74	111	88	1.74	1.63	1.36	1.41	2.12	1.63	6	16129356	16148479	+	MYLIP	myosin regulatory light chain interacting protein [Source:HGNC Symbol%3BAcc:21155]	GO:0006928:movement of cell or subcellular component;GO:0007399:nervous system development;GO:0010989:negative regulation of low-density lipoprotein particle clearance;GO:0016567:protein ubiquitination;GO:0031648:protein destabilization;GO:0032803:regulation of low-density lipoprotein particle receptor catabolic process;GO:0042632:cholesterol homeostasis;GO:0042787:protein ubiquitination involved…	GO:0005622:intracellular;GO:0005737:cytoplasm;GO:0005856:cytoskeleton;GO:0005886:plasma membrane;GO:0019898:extrinsic component of membrane;	GO:0004842:ubiquitin-protein transferase activity;GO:0005515:protein binding;GO:0008092:cytoskeletal protein binding;GO:0008270:zinc ion binding;
ENSG00000007952	2529	0	0	0	0	0	1	0	0	0	0	0	0.02	X	100098313	100129334	-	NOX1	NADPH oxidase 1 [Source:HGNC Symbol%3BAcc:7889]	GO:0001525:angiogenesis;GO:0003081:regulation of systemic arterial blood pressure by renin-angiotensin;GO:0006739:NADP metabolic process;GO:0006746:FADH2 metabolic process;GO:0006801:superoxide metabolic process;GO:0006950:response to stress;GO:0006954:inflammatory response;GO:0007165:signal transduction;GO:0008217:regulation of blood pressure;GO:0008284:positive regulation of cell proliferation;…	GO:0005769:early endosome;GO:0016020:membrane;GO:0016021:integral component of membrane;GO:0030054:cell junction;GO:0043020:NADPH oxidase complex;GO:0071438:invadopodium membrane;	GO:0005515:protein binding;GO:0016175:superoxide-generating NADPH oxidase activity;GO:0016491:oxidoreductase activity;GO:0030171:voltage-gated proton channel activity;GO:0046872:metal ion binding;GO:0048365:Rac GTPase binding;GO:0050661:NADP binding;
ENSG00000007968	5457	340	380	402	364	326	331	3.56	4.05	4.12	3.85	3.46	3.41	1	23832922	23857712	-	E2F2	E2F transcription factor 2 [Source:HGNC Symbol%3BAcc:3114]	GO:0000278:mitotic cell cycle;GO:0006367:transcription initiation from RNA polymerase II promoter;GO:0006915:apoptotic process;GO:0051726:regulation of cell cycle;	GO:0005654:nucleoplasm;GO:0005667:transcription factor complex;	GO:0001047:core promoter binding;GO:0003677:DNA binding;GO:0003700:sequence-specific DNA binding transcription factor activity;GO:0005515:protein binding;GO:0008134:transcription factor binding;
ENSG00000008018	2256	1984	1825	1927	1761	1655	1765	50.31	47.07	47.75	45.08	42.54	44.02	6	170844205	170862429	-	PSMB1	proteasome (prosome%2C macropain) subunit%2C beta type%2C 1 [Source:HGNC Symbol%3BAcc:9537]	GO:0000082:G1/S transition of mitotic cell cycle;GO:0000209:protein polyubiquitination;GO:0000278:mitotic cell cycle;GO:0002474:antigen processing and presentation of peptide antigen via MHC class I;GO:0002479:antigen processing and presentation of exogenous peptide antigen via MHC class I, TAP-dependent;GO:0006521:regulation of cellular amino acid metabolic process;GO:0006915:apoptotic process;G…	GO:0000502:proteasome complex;GO:0005654:nucleoplasm;GO:0005829:cytosol;GO:0005839:proteasome core complex;	GO:0004298:threonine-type endopeptidase activity;GO:0005515:protein binding;
ENSG00000008056	3203	0	0	7	2	0	3	0	0	0.12	0.04	0	0.05	X	47431303	47479252	-	SYN1	synapsin I [Source:HGNC Symbol%3BAcc:11494]	GO:0007268:synaptic transmission;GO:0007269:neurotransmitter secretion;	GO:0005794:Golgi apparatus;GO:0005829:cytosol;GO:0008021:synaptic vesicle;GO:0030054:cell junction;GO:0030425:dendrite;	GO:0003779:actin binding;GO:0003824:catalytic activity;GO:0005215:transporter activity;GO:0005524:ATP binding;
ENSG00000008083	6490	456	375	532	560	706	727	4.02	3.36	4.58	4.98	6.31	6.3	6	15246527	15522252	+	JARID2	jumonji%2C AT rich interactive domain 2 [Source:HGNC Symbol%3BAcc:6196]	GO:0000122:negative regulation of transcription from RNA polymerase II promoter;GO:0001889:liver development;GO:0006351:transcription, DNA-templated;GO:0007417:central nervous system development;GO:0008285:negative regulation of cell proliferation;GO:0031061:negative regulation of histone methylation;GO:0045892:negative regulation of transcription, DNA-templated;GO:0048536:spleen development;GO:0…	GO:0005634:nucleus;GO:0035097:histone methyltransferase complex;GO:0035098:ESC/E(Z) complex;	GO:0003677:DNA binding;GO:0003682:chromatin binding;GO:0032452:histone demethylase activity;
ENSG00000008086	3576	63	60	67	55	101	106	1.01	0.98	1.05	0.89	1.64	1.67	X	18443703	18671749	+	CDKL5	cyclin-dependent kinase-like 5 [Source:HGNC Symbol%3BAcc:11411]	GO:0001764:neuron migration;GO:0006468:protein phosphorylation;GO:0045773:positive regulation of axon extension;GO:0046777:protein autophosphorylation;GO:0050773:regulation of dendrite development;GO:0050775:positive regulation of dendrite morphogenesis;	GO:0005634:nucleus;GO:0005730:nucleolus;GO:0005737:cytoplasm;GO:0032587:ruffle membrane;GO:0032839:dendrite cytoplasm;GO:0044294:dendritic growth cone;	GO:0004672:protein kinase activity;GO:0004674:protein serine/threonine kinase activity;GO:0004693:cyclin-dependent protein serine/threonine kinase activity;GO:0005524:ATP binding;GO:0016301:kinase activity;GO:0048365:Rac GTPase binding;
ENSG00000008118	2676	0	0	0	2	0	0	0	0	0	0.04	0	0	1	209757062	209787283	+	CAMK1G	calcium/calmodulin-dependent protein kinase IG [Source:HGNC Symbol%3BAcc:14585]	-	GO:0000139:Golgi membrane;GO:0005886:plasma membrane;GO:0005954:calcium- and calmodulin-dependent protein kinase complex;GO:0043005:neuron projection;	GO:0004674:protein serine/threonine kinase activity;GO:0004683:calmodulin-dependent protein kinase activity;GO:0005516:calmodulin binding;GO:0005524:ATP binding;
ENSG00000008128	4707	150	139	157	166	143	142	1.82	1.72	1.86	2.04	1.76	1.7	1	1634169	1655766	-	CDK11A	cyclin-dependent kinase 11A [Source:HGNC Symbol%3BAcc:1730]	GO:0001558:regulation of cell growth;GO:0006355:regulation of transcription, DNA-templated;GO:0006468:protein phosphorylation;GO:0006915:apoptotic process;GO:0007067:mitotic nuclear division;GO:0050684:regulation of mRNA processing;	GO:0005634:nucleus;GO:0005737:cytoplasm;	GO:0004672:protein kinase activity;GO:0004674:protein serine/threonine kinase activity;GO:0004693:cyclin-dependent protein serine/threonine kinase activity;GO:0005524:ATP binding;
ENSG00000008130	5637	983	974	1032	1069	1155	1145	9.98	10.05	10.23	10.95	11.88	11.43	1	1682671	1711896	-	NADK	NAD kinase [Source:HGNC Symbol%3BAcc:29831]	GO:0006741:NADP biosynthetic process;GO:0006766:vitamin metabolic process;GO:0006767:water-soluble vitamin metabolic process;GO:0016310:phosphorylation;GO:0019674:NAD metabolic process;GO:0044281:small molecule metabolic process;GO:0046034:ATP metabolic process;	GO:0005829:cytosol;	GO:0003951:NAD+ kinase activity;GO:0005524:ATP binding;GO:0046872:metal ion binding;
ENSG00000008196	6149	0	0	0	0	0	0	0	0	0	0	0	0	6	50786436	50815326	+	TFAP2B	transcription factor AP-2 beta (activating enhancer binding protein 2 beta) [Source:HGNC Symbol%3BAcc:11743]	GO:0000122:negative regulation of transcription from RNA polymerase II promoter;GO:0001822:kidney development;GO:0003091:renal water homeostasis;GO:0006006:glucose metabolic process;GO:0006355:regulation of transcription, DNA-templated;GO:0008284:positive regulation of cell proliferation;GO:0008285:negative regulation of cell proliferation;GO:0010842:retina layer formation;GO:0010960:magnesium io…	GO:0005634:nucleus;	GO:0000979:RNA polymerase II core promoter sequence-specific DNA binding;GO:0000981:sequence-specific DNA binding RNA polymerase II transcription factor activity;GO:0000983:RNA polymerase II core promoter sequence-specific DNA binding transcription factor activity;GO:0001077:RNA polymerase II core promoter proximal region sequence-specific DNA binding transcription factor activity involved in pos…
ENSG00000008197	1856	0	0	0	0	0	0	0	0	0	0	0	0	6	50681541	50740701	+	TFAP2D	transcription factor AP-2 delta (activating enhancer binding protein 2 delta) [Source:HGNC Symbol%3BAcc:15581]	GO:0043066:negative regulation of apoptotic process;GO:0045944:positive regulation of transcription from RNA polymerase II promoter;GO:0061379:inferior colliculus development;	GO:0005634:nucleus;GO:0005667:transcription factor complex;	GO:0000977:RNA polymerase II regulatory region sequence-specific DNA binding;GO:0000981:sequence-specific DNA binding RNA polymerase II transcription factor activity;
ENSG00000008226	8338	0	0	0	0	0	0	0	0	0	0	0	0	3	38080696	38165516	+	DLEC1	deleted in lung and esophageal cancer 1 [Source:HGNC Symbol%3BAcc:2899]	GO:0008285:negative regulation of cell proliferation;	GO:0005737:cytoplasm;	GO:0003674:molecular_function;
ENSG00000008256	5805	1012	1085	1131	1088	881	899	9.97	10.87	10.89	10.82	8.8	8.71	7	6201407	6312275	-	CYTH3	cytohesin 3 [Source:HGNC Symbol%3BAcc:9504]	GO:0016192:vesicle-mediated transport;GO:0030155:regulation of cell adhesion;GO:0032012:regulation of ARF protein signal transduction;GO:0045785:positive regulation of cell adhesion;GO:0048016:inositol phosphate-mediated signaling;GO:0090162:establishment of epithelial cell polarity;	GO:0001726:ruffle;GO:0005737:cytoplasm;GO:0005802:trans-Golgi network;GO:0005886:plasma membrane;GO:0016020:membrane;	GO:0005086:ARF guanyl-nucleotide exchange factor activity;GO:0005220:inositol 1,4,5-trisphosphate-sensitive calcium-release channel activity;GO:0005543:phospholipid binding;GO:0005545:1-phosphatidylinositol binding;GO:0005547:phosphatidylinositol-3,4,5-trisphosphate binding;
ENSG00000008277	12217	128	129	139	128	168	219	0.6	0.61	0.64	0.61	0.8	1.01	7	87563458	87832204	+	ADAM22	ADAM metallopeptidase domain 22 [Source:HGNC Symbol%3BAcc:201]	GO:0006508:proteolysis;GO:0007155:cell adhesion;GO:0007162:negative regulation of cell adhesion;GO:0007417:central nervous system development;GO:0008344:adult locomotory behavior;GO:0022011:myelination in peripheral nervous system;	GO:0005576:extracellular region;GO:0016021:integral component of membrane;	GO:0004222:metalloendopeptidase activity;GO:0005178:integrin binding;GO:0005515:protein binding;GO:0008270:zinc ion binding;
ENSG00000008282	2794	1675	1783	1744	1697	1791	1927	34.29	37.13	34.89	35.08	37.18	38.81	7	105730949	105753022	-	SYPL1	synaptophysin-like 1 [Source:HGNC Symbol%3BAcc:11507]	GO:0007268:synaptic transmission;	GO:0005887:integral component of plasma membrane;GO:0008021:synaptic vesicle;GO:0016021:integral component of membrane;GO:0030141:secretory granule;GO:0030659:cytoplasmic vesicle membrane;GO:0042470:melanosome;	GO:0005215:transporter activity;
ENSG00000008283	5320	616	589	594	576	673	705	6.62	6.44	6.24	6.25	7.34	7.46	17	61509665	61523739	-	CYB561	cytochrome b561 [Source:HGNC Symbol%3BAcc:2571]	GO:0022900:electron transport chain;	GO:0016021:integral component of membrane;	GO:0000293:ferric-chelate reductase activity;GO:0022865:transmembrane electron transfer carrier;GO:0046872:metal ion binding;
ENSG00000008294	11948	2551	2492	2645	2560	2503	2484	12.21	12.13	12.37	12.37	12.15	11.7	17	49039535	49198226	-	SPAG9	sperm associated antigen 9 [Source:HGNC Symbol%3BAcc:14524]	GO:0007257:activation of JUN kinase activity;GO:0007283:spermatogenesis;GO:0030335:positive regulation of cell migration;GO:0042147:retrograde transport, endosome to Golgi;GO:0042692:muscle cell differentiation;GO:0045666:positive regulation of neuron differentiation;GO:0051146:striated muscle cell differentiation;GO:0051149:positive regulation of muscle cell differentiation;GO:0051260:protein ho…	GO:0001669:acrosomal vesicle;GO:0005737:cytoplasm;GO:0005829:cytosol;GO:0016021:integral component of membrane;GO:0048471:perinuclear region of cytoplasm;	GO:0008432:JUN kinase binding;GO:0019894:kinesin binding;GO:0048273:mitogen-activated protein kinase p38 binding;
ENSG00000008300	13888	619	710	711	649	830	896	2.55	2.97	2.86	2.7	3.47	3.63	3	48673902	48700348	-	CELSR3	cadherin%2C EGF LAG seven-pass G-type receptor 3 [Source:HGNC Symbol%3BAcc:3230]	GO:0001764:neuron migration;GO:0007156:homophilic cell adhesion via plasma membrane adhesion molecules;GO:0007186:G-protein coupled receptor signaling pathway;GO:0007218:neuropeptide signaling pathway;GO:0007413:axonal fasciculation;GO:0032880:regulation of protein localization;GO:0042384:cilium assembly;	GO:0005886:plasma membrane;GO:0016021:integral component of membrane;	GO:0004930:G-protein coupled receptor activity;GO:0005509:calcium ion binding;GO:0005515:protein binding;
ENSG00000008311	4591	10	8	3	1	7	6	0.12	0.1	0.04	0.01	0.09	0.07	7	121715701	121784334	-	AASS	aminoadipate-semialdehyde synthase [Source:HGNC Symbol%3BAcc:17366]	GO:0006554:lysine catabolic process;GO:0033512:L-lysine catabolic process to acetyl-CoA via saccharopine;GO:0034641:cellular nitrogen compound metabolic process;GO:0044281:small molecule metabolic process;GO:0051262:protein tetramerization;	GO:0005737:cytoplasm;GO:0005739:mitochondrion;GO:0005759:mitochondrial matrix;GO:0043231:intracellular membrane-bounded organelle;	GO:0016491:oxidoreductase activity;GO:0047130:saccharopine dehydrogenase (NADP+, L-lysine-forming) activity;GO:0047131:saccharopine dehydrogenase (NAD+, L-glutamate-forming) activity;
ENSG00000008323	4260	0	0	0	0	0	0	0	0	0	0	0	0	12	6419602	6437672	+	PLEKHG6	pleckstrin homology domain containing%2C family G (with RhoGef domain) member 6 [Source:HGNC Symbol%3BAcc:25562]	GO:0035023:regulation of Rho protein signal transduction;	GO:0000922:spindle pole;GO:0005737:cytoplasm;GO:0032154:cleavage furrow;	GO:0005089:Rho guanyl-nucleotide exchange factor activity;GO:0005096:GTPase activator activity;GO:0005515:protein binding;GO:0005543:phospholipid binding;
ENSG00000008324	1301	187	174	165	183	166	186	8.22	7.78	7.09	8.12	7.4	8.04	3	42623332	42636606	+	SS18L2	synovial sarcoma translocation gene on chromosome 18-like 2 [Source:HGNC Symbol%3BAcc:15593]	-	-	-
ENSG00000008382	2049	147	164	141	153	174	173	4.1	4.66	3.85	4.31	4.92	4.75	19	4343524	4360083	+	MPND	MPN domain containing [Source:HGNC Symbol%3BAcc:25934]	GO:0006508:proteolysis;	-	GO:0008233:peptidase activity;
ENSG00000008394	6213	5974	5831	5600	5403	6953	7396	55	54.6	50.38	50.22	64.9	66.98	12	16500076	16762193	+	MGST1	microsomal glutathione S-transferase 1 [Source:HGNC Symbol%3BAcc:7061]	GO:0006749:glutathione metabolic process;GO:0006805:xenobiotic metabolic process;GO:0010243:response to organonitrogen compound;GO:0032496:response to lipopolysaccharide;GO:0033327:Leydig cell differentiation;GO:0042493:response to drug;GO:0044281:small molecule metabolic process;GO:0055114:oxidation-reduction process;GO:0070207:protein homotrimerization;GO:0071449:cellular response to lipid hydr…	GO:0005634:nucleus;GO:0005739:mitochondrion;GO:0005741:mitochondrial outer membrane;GO:0005743:mitochondrial inner membrane;GO:0005778:peroxisomal membrane;GO:0005783:endoplasmic reticulum;GO:0005789:endoplasmic reticulum membrane;GO:0016021:integral component of membrane;GO:0045177:apical part of cell;	GO:0004364:glutathione transferase activity;GO:0004602:glutathione peroxidase activity;GO:0005515:protein binding;GO:0042803:protein homodimerization activity;GO:0043295:glutathione binding;
ENSG00000008405	5062	566	620	686	641	590	649	6.4	7.13	7.58	7.31	6.76	7.21	12	107385142	107487607	-	CRY1	cryptochrome 1 (photolyase-like) [Source:HGNC Symbol%3BAcc:2384]	GO:0000122:negative regulation of transcription from RNA polymerase II promoter;GO:0006281:DNA repair;GO:0006351:transcription, DNA-templated;GO:0007623:circadian rhythm;GO:0009785:blue light signaling pathway;GO:0018298:protein-chromophore linkage;GO:0042752:regulation of circadian rhythm;	GO:0005634:nucleus;GO:0005739:mitochondrion;	GO:0000166:nucleotide binding;GO:0000988:protein binding transcription factor activity;GO:0003677:DNA binding;GO:0003690:double-stranded DNA binding;GO:0003904:deoxyribodipyrimidine photo-lyase activity;GO:0003914:DNA (6-4) photolyase activity;GO:0005515:protein binding;GO:0009882:blue light photoreceptor activity;GO:0019901:protein kinase binding;GO:0019902:phosphatase binding;
ENSG00000008438	720	0	0	0	0	0	0	0	0	0	0	0	0	19	46522411	46526323	-	PGLYRP1	peptidoglycan recognition protein 1 [Source:HGNC Symbol%3BAcc:8904]	GO:0006955:immune response;GO:0009253:peptidoglycan catabolic process;GO:0016045:detection of bacterium;GO:0032689:negative regulation of interferon-gamma production;GO:0032827:negative regulation of natural killer cell differentiation involved in immune response;GO:0044117:growth of symbiont in host;GO:0045087:innate immune response;GO:0050830:defense response to Gram-positive bacterium;	GO:0005576:extracellular region;	GO:0008270:zinc ion binding;GO:0008745:N-acetylmuramoyl-L-alanine amidase activity;GO:0016019:peptidoglycan receptor activity;GO:0042834:peptidoglycan binding;
ENSG00000008441	6302	212	227	260	250	300	283	1.92	2.1	2.31	2.29	2.76	2.53	19	13106422	13209610	+	NFIX	nuclear factor I/X (CCAAT-binding transcription factor) [Source:HGNC Symbol%3BAcc:7788]	GO:0000122:negative regulation of transcription from RNA polymerase II promoter;GO:0006260:DNA replication;GO:0006351:transcription, DNA-templated;GO:0006366:transcription from RNA polymerase II promoter;GO:0021680:cerebellar Purkinje cell layer development;GO:0021707:cerebellar granule cell differentiation;GO:0045944:positive regulation of transcription from RNA polymerase II promoter;GO:0048708…	GO:0005634:nucleus;	GO:0003677:DNA binding;GO:0003700:sequence-specific DNA binding transcription factor activity;GO:0003705:RNA polymerase II distal enhancer sequence-specific DNA binding transcription factor activity;
ENSG00000008513	8730	1136	1144	960	959	1067	1165	7.44	7.62	6.15	6.34	7.09	7.51	8	134467091	134584183	-	ST3GAL1	ST3 beta-galactoside alpha-2%2C3-sialyltransferase 1 [Source:HGNC Symbol%3BAcc:10862]	GO:0005975:carbohydrate metabolic process;GO:0006464:cellular protein modification process;GO:0006468:protein phosphorylation;GO:0006486:protein glycosylation;GO:0016266:O-glycan processing;GO:0018146:keratan sulfate biosynthetic process;GO:0030203:glycosaminoglycan metabolic process;GO:0042339:keratan sulfate metabolic process;GO:0043687:post-translational protein modification;GO:0044267:cellula…	GO:0000139:Golgi membrane;GO:0005576:extracellular region;GO:0005794:Golgi apparatus;GO:0016021:integral component of membrane;GO:0030173:integral component of Golgi membrane;GO:0032580:Golgi cisterna membrane;	GO:0003836:beta-galactoside (CMP) alpha-2,3-sialyltransferase activity;
ENSG00000008516	4126	2	0	2	5	9	6	0.03	0	0.03	0.07	0.13	0.08	16	3096682	3110727	+	MMP25	matrix metallopeptidase 25 [Source:HGNC Symbol%3BAcc:14246]	GO:0006508:proteolysis;GO:0006954:inflammatory response;GO:0060022:hard palate development;	GO:0005578:proteinaceous extracellular matrix;GO:0005886:plasma membrane;GO:0009986:cell surface;GO:0016020:membrane;GO:0031225:anchored component of membrane;	GO:0004222:metalloendopeptidase activity;GO:0005509:calcium ion binding;GO:0008270:zinc ion binding;
ENSG00000008517	2924	307	284	421	390	301	344	6.01	5.65	8.05	7.7	5.97	6.62	16	3115298	3131908	+	IL32	interleukin 32 [Source:HGNC Symbol%3BAcc:16830]	GO:0006952:defense response;GO:0006955:immune response;GO:0007155:cell adhesion;	GO:0005615:extracellular space;	GO:0005125:cytokine activity;
ENSG00000008710	18532	1693	1663	1761	1841	1606	1713	5.23	5.22	5.31	5.74	5.03	5.2	16	2138711	2185899	-	PKD1	polycystic kidney disease 1 (autosomal dominant) [Source:HGNC Symbol%3BAcc:9008]	GO:0001502:cartilage condensation;GO:0001701:in utero embryonic development;GO:0001822:kidney development;GO:0001889:liver development;GO:0001892:embryonic placenta development;GO:0006611:protein export from nucleus;GO:0006807:nitrogen compound metabolic process;GO:0007050:cell cycle arrest;GO:0007156:homophilic cell adhesion via plasma membrane adhesion molecules;GO:0007160:cell-matrix adhesion;…	GO:0002133:polycystin complex;GO:0005634:nucleus;GO:0005737:cytoplasm;GO:0005887:integral component of plasma membrane;GO:0005929:cilium;GO:0016021:integral component of membrane;GO:0016323:basolateral plasma membrane;GO:0031512:motile primary cilium;	GO:0005261:cation channel activity;GO:0005262:calcium channel activity;GO:0005515:protein binding;GO:0019901:protein kinase binding;GO:0019904:protein domain specific binding;GO:0030246:carbohydrate binding;GO:0044325:ion channel binding;
ENSG00000008735	6107	74	71	88	74	92	96	0.69	0.68	0.81	0.7	0.87	0.88	22	51039114	51052409	+	MAPK8IP2	mitogen-activated protein kinase 8 interacting protein 2 [Source:HGNC Symbol%3BAcc:6883]	GO:0000165:MAPK cascade;GO:0001662:behavioral fear response;GO:0007172:signal complex assembly;GO:0007254:JNK cascade;GO:0007617:mating behavior;GO:0010469:regulation of receptor activity;GO:0035176:social behavior;GO:0045860:positive regulation of protein kinase activity;GO:0046328:regulation of JNK cascade;GO:0046958:nonassociative learning;GO:0048813:dendrite morphogenesis;GO:0051966:regulatio…	GO:0005737:cytoplasm;GO:0014069:postsynaptic density;GO:0043025:neuronal cell body;GO:0097481:neuronal postsynaptic density;	GO:0001540:beta-amyloid binding;GO:0005078:MAP-kinase scaffold activity;GO:0005198:structural molecule activity;GO:0019894:kinesin binding;GO:0019901:protein kinase binding;GO:0030295:protein kinase activator activity;
ENSG00000008838	6962	1256	1187	1177	1282	1155	1180	10.32	9.92	9.45	10.63	9.62	9.54	17	38175350	38217468	-	MED24	mediator complex subunit 24 [Source:HGNC Symbol%3BAcc:22963]	GO:0006355:regulation of transcription, DNA-templated;GO:0006366:transcription from RNA polymerase II promoter;GO:0006367:transcription initiation from RNA polymerase II promoter;GO:0010467:gene expression;GO:0019827:stem cell maintenance;GO:0030518:intracellular steroid hormone receptor signaling pathway;GO:0030521:androgen receptor signaling pathway;GO:0045893:positive regulation of transcripti…	GO:0005634:nucleus;GO:0005654:nucleoplasm;GO:0016592:mediator complex;	GO:0001104:RNA polymerase II transcription cofactor activity;GO:0003712:transcription cofactor activity;GO:0003713:transcription coactivator activity;GO:0004402:histone acetyltransferase activity;GO:0004872:receptor activity;GO:0030374:ligand-dependent nuclear receptor transcription coactivator activity;GO:0042809:vitamin D receptor binding;GO:0046966:thyroid hormone receptor binding;
ENSG00000008853	6580	467	460	426	401	503	583	4.06	4.07	3.62	3.52	4.43	4.99	8	22844930	22877712	+	RHOBTB2	Rho-related BTB domain containing 2 [Source:HGNC Symbol%3BAcc:18756]	GO:0007264:small GTPase mediated signal transduction;GO:0051056:regulation of small GTPase mediated signal transduction;	GO:0005622:intracellular;GO:0005829:cytosol;GO:0005886:plasma membrane;GO:0016020:membrane;	GO:0005525:GTP binding;
ENSG00000008869	8206	573	536	580	484	645	648	3.99	3.8	3.95	3.41	4.56	4.44	2	37195526	37311485	-	HEATR5B	HEAT repeat containing 5B [Source:HGNC Symbol%3BAcc:29273]	-	-	-
ENSG00000008952	7928	2833	2812	2893	2783	3081	3188	20.44	20.64	20.4	20.27	22.54	22.63	3	169684423	169716161	+	SEC62	SEC62 homolog (S. cerevisiae) [Source:HGNC Symbol%3BAcc:11846]	GO:0006613:cotranslational protein targeting to membrane;	GO:0005783:endoplasmic reticulum;GO:0005789:endoplasmic reticulum membrane;GO:0005791:rough endoplasmic reticulum;GO:0016021:integral component of membrane;GO:0016235:aggresome;GO:0045111:intermediate filament cytoskeleton;	GO:0004872:receptor activity;GO:0008565:protein transporter activity;
ENSG00000008988	2931	9279	9140	9756	9360	9493	9806	181.1	181.43	186.06	184.43	187.83	188.26	8	56979854	56987069	-	RPS20	ribosomal protein S20 [Source:HGNC Symbol%3BAcc:10405]	GO:0000184:nuclear-transcribed mRNA catabolic process, nonsense-mediated decay;GO:0006412:translation;GO:0006413:translational initiation;GO:0006414:translational elongation;GO:0006415:translational termination;GO:0006614:SRP-dependent cotranslational protein targeting to membrane;GO:0010467:gene expression;GO:0016032:viral process;GO:0016070:RNA metabolic process;GO:0016071:mRNA metabolic proces…	GO:0005737:cytoplasm;GO:0005829:cytosol;GO:0005840:ribosome;GO:0015935:small ribosomal subunit;GO:0022627:cytosolic small ribosomal subunit;	GO:0003723:RNA binding;GO:0003735:structural constituent of ribosome;
ENSG00000009307	5755	7397	7229	7730	7508	7019	6990	73.53	73.08	75.08	75.34	70.73	68.35	1	115259534	115301297	-	CSDE1	cold shock domain containing E1%2C RNA-binding [Source:HGNC Symbol%3BAcc:29905]	GO:0006355:regulation of transcription, DNA-templated;GO:0008584:male gonad development;GO:0070966:nuclear-transcribed mRNA catabolic process, no-go decay;	GO:0005743:mitochondrial inner membrane;GO:0070937:CRD-mediated mRNA stability complex;	GO:0003677:DNA binding;GO:0003723:RNA binding;
ENSG00000009335	9218	3264	3394	3491	3546	3374	3182	20.26	21.42	21.17	22.22	21.23	19.42	7	156931607	157062066	+	UBE3C	ubiquitin protein ligase E3C [Source:HGNC Symbol%3BAcc:16803]	GO:0000209:protein polyubiquitination;GO:0042787:protein ubiquitination involved in ubiquitin-dependent protein catabolic process;	GO:0000502:proteasome complex;GO:0005622:intracellular;GO:0005634:nucleus;GO:0005737:cytoplasm;	GO:0004842:ubiquitin-protein transferase activity;GO:0005515:protein binding;
ENSG00000009413	12417	495	435	476	515	565	503	2.28	2.04	2.14	2.4	2.64	2.28	6	111620234	111804918	-	REV3L	REV3-like%2C polymerase (DNA directed)%2C zeta%2C catalytic subunit [Source:HGNC Symbol%3BAcc:9968]	GO:0006261:DNA-dependent DNA replication;GO:0006297:nucleotide-excision repair, DNA gap filling;GO:0019985:translesion synthesis;	GO:0005634:nucleus;GO:0005694:chromosome;GO:0016035:zeta DNA polymerase complex;	GO:0000166:nucleotide binding;GO:0003677:DNA binding;GO:0003887:DNA-directed DNA polymerase activity;GO:0008408:3'-5' exonuclease activity;GO:0046872:metal ion binding;GO:0051539:4 iron, 4 sulfur cluster binding;
ENSG00000009694	12896	3	5	0	5	1	3	0.01	0.02	0	0.02	0	0.01	X	123509753	124097666	-	TENM1	teneurin transmembrane protein 1 [Source:HGNC Symbol%3BAcc:8117]	GO:0006351:transcription, DNA-templated;GO:0006359:regulation of transcription from RNA polymerase III promoter;GO:0006950:response to stress;GO:0006955:immune response;GO:0007218:neuropeptide signaling pathway;GO:0007399:nervous system development;GO:0008285:negative regulation of cell proliferation;GO:0030838:positive regulation of actin filament polymerization;GO:0033138:positive regulation of…	GO:0005576:extracellular region;GO:0005634:nucleus;GO:0005737:cytoplasm;GO:0005783:endoplasmic reticulum;GO:0005794:Golgi apparatus;GO:0005856:cytoskeleton;GO:0005886:plasma membrane;GO:0005887:integral component of plasma membrane;GO:0016363:nuclear matrix;GO:0016607:nuclear speck;GO:0048471:perinuclear region of cytoplasm;	GO:0008201:heparin binding;GO:0042803:protein homodimerization activity;GO:0046982:protein heterodimerization activity;
ENSG00000009709	6313	163	164	111	98	135	117	1.48	1.51	0.98	0.9	1.24	1.04	1	18957500	19075360	+	PAX7	paired box 7 [Source:HGNC Symbol%3BAcc:8621]	GO:0006338:chromatin remodeling;GO:0009653:anatomical structure morphogenesis;GO:0010453:regulation of cell fate commitment;GO:0014813:skeletal muscle satellite cell commitment;GO:0021527:spinal cord association neuron differentiation;GO:0021904:dorsal/ventral neural tube patterning;GO:0031062:positive regulation of histone methylation;GO:0043066:negative regulation of apoptotic process;GO:004339…	GO:0005634:nucleus;	GO:0000983:RNA polymerase II core promoter sequence-specific DNA binding transcription factor activity;GO:0003700:sequence-specific DNA binding transcription factor activity;GO:0043565:sequence-specific DNA binding;
ENSG00000009724	4251	1	7	0	2	2	1	0.01	0.1	0	0.03	0.03	0.01	1	11086580	11107290	-	MASP2	mannan-binding lectin serine peptidase 2 [Source:HGNC Symbol%3BAcc:6902]	GO:0001867:complement activation, lectin pathway;GO:0006508:proteolysis;GO:0006956:complement activation;GO:0006958:complement activation, classical pathway;GO:0045087:innate immune response;	GO:0005576:extracellular region;	GO:0004252:serine-type endopeptidase activity;GO:0005509:calcium ion binding;GO:0005515:protein binding;GO:0008233:peptidase activity;GO:0048306:calcium-dependent protein binding;
ENSG00000009765	10362	0	0	0	0	0	7	0	0	0	0	0	0.04	6	150690028	150727105	+	IYD	iodotyrosine deiodinase [Source:HGNC Symbol%3BAcc:21071]	GO:0006590:thyroid hormone generation;GO:0034641:cellular nitrogen compound metabolic process;GO:0044281:small molecule metabolic process;	GO:0005886:plasma membrane;GO:0016021:integral component of membrane;	GO:0016491:oxidoreductase activity;
ENSG00000009780	4034	109	130	100	117	173	153	1.55	1.87	1.39	1.67	2.49	2.13	1	28052490	28089633	+	FAM76A	family with sequence similarity 76%2C member A [Source:HGNC Symbol%3BAcc:28530]	-	-	-
ENSG00000009790	7753	0	0	0	0	0	0	0	0	0	0	0	0	1	209929377	209955668	+	TRAF3IP3	TRAF3 interacting protein 3 [Source:HGNC Symbol%3BAcc:30766]	-	GO:0016021:integral component of membrane;	GO:0005515:protein binding;
ENSG00000009830	10012	726	756	744	767	903	948	4.15	4.39	4.15	4.42	5.23	5.33	14	77741299	77787227	-	POMT2	protein-O-mannosyltransferase 2 [Source:HGNC Symbol%3BAcc:19743]	GO:0006493:protein O-linked glycosylation;	GO:0005789:endoplasmic reticulum membrane;GO:0016020:membrane;GO:0016021:integral component of membrane;	GO:0000030:mannosyltransferase activity;GO:0004169:dolichyl-phosphate-mannose-protein mannosyltransferase activity;GO:0046872:metal ion binding;
ENSG00000009844	7194	1088	1135	1119	1036	900	1045	8.65	9.18	8.69	8.32	7.26	8.17	6	142468367	142545826	+	VTA1	vesicle (multivesicular body) trafficking 1 [Source:HGNC Symbol%3BAcc:20954]	GO:0015031:protein transport;GO:0016032:viral process;GO:0016197:endosomal transport;	GO:0005829:cytosol;GO:0010008:endosome membrane;	GO:0005515:protein binding;
ENSG00000009950	4815	137	150	147	146	288	300	1.63	1.81	1.71	1.75	3.47	3.51	7	73007524	73038873	-	MLXIPL	MLX interacting protein-like [Source:HGNC Symbol%3BAcc:12744]	GO:0000122:negative regulation of transcription from RNA polymerase II promoter;GO:0006112:energy reserve metabolic process;GO:0006351:transcription, DNA-templated;GO:0006355:regulation of transcription, DNA-templated;GO:0008284:positive regulation of cell proliferation;GO:0009653:anatomical structure morphogenesis;GO:0010255:glucose mediated signaling pathway;GO:0031325:positive regulation of ce…	GO:0005634:nucleus;GO:0005654:nucleoplasm;GO:0005667:transcription factor complex;GO:0005737:cytoplasm;GO:0005829:cytosol;	GO:0003677:DNA binding;GO:0003700:sequence-specific DNA binding transcription factor activity;GO:0008134:transcription factor binding;GO:0035538:carbohydrate response element binding;GO:0042803:protein homodimerization activity;GO:0046982:protein heterodimerization activity;GO:0046983:protein dimerization activity;
ENSG00000009954	7053	5108	5122	5473	5189	4872	4992	41.43	42.25	43.38	42.49	40.06	39.83	7	72854728	72936608	-	BAZ1B	bromodomain adjacent to zinc finger domain%2C 1B [Source:HGNC Symbol%3BAcc:961]	GO:0003007:heart morphogenesis;GO:0006302:double-strand break repair;GO:0006337:nucleosome disassembly;GO:0006351:transcription, DNA-templated;GO:0006355:regulation of transcription, DNA-templated;GO:0006974:cellular response to DNA damage stimulus;GO:0016572:histone phosphorylation;GO:0034725:DNA replication-dependent nucleosome disassembly;GO:0043044:ATP-dependent chromatin remodeling;GO:004809…	GO:0000793:condensed chromosome;GO:0005721:pericentric heterochromatin;GO:0043596:nuclear replication fork;	GO:0003682:chromatin binding;GO:0004713:protein tyrosine kinase activity;GO:0004715:non-membrane spanning protein tyrosine kinase activity;GO:0005515:protein binding;GO:0005524:ATP binding;GO:0008270:zinc ion binding;GO:0032947:protein complex scaffold;GO:0035173:histone kinase activity;GO:0042809:vitamin D receptor binding;GO:0070577:lysine-acetylated histone binding;GO:0071884:vitamin D recepto…
ENSG00000010017	3480	466	541	464	492	531	608	7.66	9.04	7.45	8.16	8.85	9.83	6	13621730	13711796	-	RANBP9	RAN binding protein 9 [Source:HGNC Symbol%3BAcc:13727]	GO:0006461:protein complex assembly;GO:0007020:microtubule nucleation;GO:0007411:axon guidance;	GO:0005634:nucleus;GO:0005737:cytoplasm;GO:0005829:cytosol;GO:0005875:microtubule associated complex;	GO:0005515:protein binding;GO:0008536:Ran GTPase binding;GO:0019899:enzyme binding;
ENSG00000010030	2369	0	1	0	0	0	1	0	0.02	0	0	0	0.02	6	36322419	36356164	-	ETV7	ets variant 7 [Source:HGNC Symbol%3BAcc:18160]	GO:0006366:transcription from RNA polymerase II promoter;GO:0009887:organ morphogenesis;	GO:0005634:nucleus;GO:0005730:nucleolus;	GO:0003700:sequence-specific DNA binding transcription factor activity;GO:0005515:protein binding;GO:0043565:sequence-specific DNA binding;
ENSG00000010072	5906	427	393	400	451	418	437	4.14	3.87	3.79	4.41	4.1	4.16	1	231472850	231490769	+	SPRTN	SprT-like N-terminal domain [Source:HGNC Symbol%3BAcc:25356]	GO:0006974:cellular response to DNA damage stimulus;GO:0009411:response to UV;GO:0019985:translesion synthesis;GO:0031398:positive regulation of protein ubiquitination;	GO:0005634:nucleus;GO:0005694:chromosome;GO:0016607:nuclear speck;	GO:0003677:DNA binding;GO:0005515:protein binding;GO:0043130:ubiquitin binding;GO:0046872:metal ion binding;GO:0070530:K63-linked polyubiquitin binding;
ENSG00000010165	3843	1343	1395	1338	1363	1441	1444	19.99	21.12	19.46	20.48	21.75	21.14	1	171750788	171783163	+	METTL13	methyltransferase like 13 [Source:HGNC Symbol%3BAcc:24248]	-	-	GO:0008168:methyltransferase activity;
ENSG00000010219	5911	198	188	206	211	219	231	1.92	1.85	1.95	2.06	2.15	2.2	12	4671370	4723325	+	DYRK4	dual-specificity tyrosine-(Y)-phosphorylation regulated kinase 4 [Source:HGNC Symbol%3BAcc:3095]	GO:0006468:protein phosphorylation;	GO:0005794:Golgi apparatus;	GO:0004674:protein serine/threonine kinase activity;GO:0004712:protein serine/threonine/tyrosine kinase activity;GO:0004713:protein tyrosine kinase activity;GO:0005515:protein binding;GO:0005524:ATP binding;GO:0016301:kinase activity;GO:0016772:transferase activity, transferring phosphorus-containing groups;GO:0046872:metal ion binding;
ENSG00000010244	15834	3255	3245	3722	3326	3127	3254	11.76	11.92	13.14	12.13	11.45	11.56	17	30677136	30708905	+	ZNF207	zinc finger protein 207 [Source:HGNC Symbol%3BAcc:12998]	GO:0006355:regulation of transcription, DNA-templated;	GO:0005634:nucleus;GO:0005730:nucleolus;	GO:0003677:DNA binding;GO:0003700:sequence-specific DNA binding transcription factor activity;GO:0008201:heparin binding;GO:0008270:zinc ion binding;GO:0046872:metal ion binding;
ENSG00000010256	3236	3221	3169	3149	2955	2957	3047	56.94	56.98	54.39	52.74	52.99	52.98	3	48636435	48648409	-	UQCRC1	ubiquinol-cytochrome c reductase core protein I [Source:HGNC Symbol%3BAcc:12585]	GO:0006119:oxidative phosphorylation;GO:0006122:mitochondrial electron transport, ubiquinol to cytochrome c;GO:0009060:aerobic respiration;GO:0014823:response to activity;GO:0022904:respiratory electron transport chain;GO:0043279:response to alkaloid;GO:0044237:cellular metabolic process;GO:0044281:small molecule metabolic process;GO:0055114:oxidation-reduction process;	GO:0005739:mitochondrion;GO:0005743:mitochondrial inner membrane;GO:0005746:mitochondrial respiratory chain;GO:0005750:mitochondrial respiratory chain complex III;	GO:0008121:ubiquinol-cytochrome-c reductase activity;GO:0032403:protein complex binding;GO:0046872:metal ion binding;
ENSG00000010270	4348	943	817	968	870	879	903	12.41	10.93	12.44	11.56	11.72	11.69	7	38217824	38270272	+	STARD3NL	STARD3 N-terminal like [Source:HGNC Symbol%3BAcc:19169]	-	GO:0016021:integral component of membrane;GO:0031902:late endosome membrane;	-
ENSG00000010278	3218	1234	1214	1233	1180	1664	1614	21.94	21.95	21.42	21.18	29.99	28.22	12	6308881	6347425	+	CD9	CD9 molecule [Source:HGNC Symbol%3BAcc:1709]	GO:0002576:platelet degranulation;GO:0006928:movement of cell or subcellular component;GO:0007155:cell adhesion;GO:0007338:single fertilization;GO:0007342:fusion of sperm to egg plasma membrane;GO:0007420:brain development;GO:0007596:blood coagulation;GO:0008285:negative regulation of cell proliferation;GO:0009414:response to water deprivation;GO:0014003:oligodendrocyte development;GO:0030168:pla…	GO:0005886:plasma membrane;GO:0005887:integral component of plasma membrane;GO:0009897:external side of plasma membrane;GO:0016021:integral component of membrane;GO:0016324:apical plasma membrane;GO:0031092:platelet alpha granule membrane;	GO:0005178:integrin binding;GO:0005515:protein binding;
ENSG00000010282	2891	0	0	0	0	0	0	0	0	0	0	0	0	3	42734155	42744319	-	HHATL	hedgehog acyltransferase-like [Source:HGNC Symbol%3BAcc:13242]	GO:0060262:negative regulation of N-terminal protein palmitoylation;	GO:0005783:endoplasmic reticulum;GO:0005789:endoplasmic reticulum membrane;GO:0016021:integral component of membrane;GO:0048471:perinuclear region of cytoplasm;	-
ENSG00000010292	6487	5581	5518	6354	5911	5029	5099	49.22	49.49	54.75	52.62	44.96	44.23	12	6602522	6641121	+	NCAPD2	non-SMC condensin I complex%2C subunit D2 [Source:HGNC Symbol%3BAcc:24305]	GO:0000278:mitotic cell cycle;GO:0007076:mitotic chromosome condensation;GO:0051301:cell division;	GO:0000228:nuclear chromosome;GO:0000793:condensed chromosome;GO:0000796:condensin complex;GO:0000797:condensin core heterodimer;GO:0005634:nucleus;GO:0005730:nucleolus;GO:0005737:cytoplasm;GO:0005829:cytosol;GO:0045120:pronucleus;	GO:0005515:protein binding;GO:0042393:histone binding;
ENSG00000010295	5193	8	6	8	6	19	15	0.09	0.07	0.09	0.07	0.21	0.16	12	6647541	6665239	-	IFFO1	intermediate filament family orphan 1 [Source:HGNC Symbol%3BAcc:24970]	-	GO:0005882:intermediate filament;	-
ENSG00000010310	4736	21	17	16	13	33	33	0.25	0.21	0.19	0.16	0.4	0.39	19	46171502	46186982	+	GIPR	gastric inhibitory polypeptide receptor [Source:HGNC Symbol%3BAcc:4271]	GO:0002029:desensitization of G-protein coupled receptor protein signaling pathway;GO:0006091:generation of precursor metabolites and energy;GO:0007166:cell surface receptor signaling pathway;GO:0007190:activation of adenylate cyclase activity;GO:0007204:positive regulation of cytosolic calcium ion concentration;GO:0007584:response to nutrient;GO:0009749:response to glucose;GO:0031018:endocrine p…	GO:0005886:plasma membrane;GO:0016021:integral component of membrane;	GO:0004888:transmembrane signaling receptor activity;GO:0016519:gastric inhibitory peptide receptor activity;GO:0017046:peptide hormone binding;
ENSG00000010318	3367	64	64	54	66	66	63	1.09	1.11	0.9	1.13	1.14	1.05	3	52444673	52457657	+	PHF7	PHD finger protein 7 [Source:HGNC Symbol%3BAcc:18458]	-	GO:0005634:nucleus;GO:0005730:nucleolus;GO:0005737:cytoplasm;GO:0005794:Golgi apparatus;GO:0005886:plasma membrane;	GO:0008270:zinc ion binding;
ENSG00000010319	5011	5	15	14	16	27	23	0.06	0.17	0.16	0.18	0.31	0.26	3	52467069	52479101	-	SEMA3G	sema domain%2C immunoglobulin domain (Ig)%2C short basic domain%2C secreted%2C (semaphorin) 3G [Source:HGNC Symbol%3BAcc:30400]	GO:0007275:multicellular organismal development;	GO:0005576:extracellular region;GO:0016020:membrane;	GO:0004872:receptor activity;
ENSG00000010322	9161	677	654	719	696	704	737	4.23	4.15	4.39	4.39	4.46	4.53	3	52489134	52527087	+	NISCH	nischarin [Source:HGNC Symbol%3BAcc:18006]	GO:0006006:glucose metabolic process;GO:0006915:apoptotic process;GO:0007154:cell communication;GO:0008217:regulation of blood pressure;GO:0016601:Rac protein signal transduction;GO:0030036:actin cytoskeleton organization;GO:0030336:negative regulation of cell migration;GO:0032228:regulation of synaptic transmission, GABAergic;GO:0048243:norepinephrine secretion;	GO:0005769:early endosome;GO:0005829:cytosol;GO:0005886:plasma membrane;GO:0055037:recycling endosome;	GO:0005178:integrin binding;GO:0008227:G-protein coupled amine receptor activity;GO:0035091:phosphatidylinositol binding;
ENSG00000010327	10588	1	0	2	0	2	1	0.01	0	0.01	0	0.01	0.01	3	52529354	52558511	+	STAB1	stabilin 1 [Source:HGNC Symbol%3BAcc:18628]	GO:0006898:receptor-mediated endocytosis;GO:0006954:inflammatory response;GO:0007155:cell adhesion;GO:0007267:cell-cell signaling;GO:0016525:negative regulation of angiogenesis;GO:0042742:defense response to bacterium;	GO:0005886:plasma membrane;GO:0005887:integral component of plasma membrane;GO:0030666:endocytic vesicle membrane;	GO:0005041:low-density lipoprotein receptor activity;GO:0005044:scavenger receptor activity;GO:0005540:hyaluronic acid binding;GO:0015035:protein disulfide oxidoreductase activity;GO:0030169:low-density lipoprotein particle binding;
ENSG00000010361	2951	154	167	201	212	257	231	2.99	3.29	3.81	4.15	5.05	4.4	19	50310126	50320633	-	FUZ	fuzzy planar cell polarity protein [Source:HGNC Symbol%3BAcc:26219]	GO:0001736:establishment of planar polarity;GO:0001843:neural tube closure;GO:0001942:hair follicle development;GO:0008589:regulation of smoothened signaling pathway;GO:0010172:embryonic body morphogenesis;GO:0015031:protein transport;GO:0021513:spinal cord dorsal/ventral patterning;GO:0042384:cilium assembly;GO:0048704:embryonic skeletal system morphogenesis;	GO:0005737:cytoplasm;GO:0005856:cytoskeleton;	-
ENSG00000010379	4241	4	3	3	1	3	4	0.05	0.04	0.04	0.01	0.04	0.05	12	329789	372039	-	SLC6A13	solute carrier family 6 (neurotransmitter transporter)%2C member 13 [Source:HGNC Symbol%3BAcc:11046]	GO:0007268:synaptic transmission;GO:0007269:neurotransmitter secretion;GO:0055085:transmembrane transport;	GO:0005886:plasma membrane;GO:0005887:integral component of plasma membrane;GO:0016021:integral component of membrane;	GO:0005328:neurotransmitter:sodium symporter activity;GO:0005332:gamma-aminobutyric acid:sodium symporter activity;GO:0042165:neurotransmitter binding;
ENSG00000010404	10496	3204	3467	2886	2916	3316	3442	17.46	19.22	15.37	16.04	18.32	18.45	X	148558521	148615470	-	IDS	iduronate 2-sulfatase [Source:HGNC Symbol%3BAcc:5389]	GO:0005975:carbohydrate metabolic process;GO:0006027:glycosaminoglycan catabolic process;GO:0030203:glycosaminoglycan metabolic process;GO:0030204:chondroitin sulfate metabolic process;GO:0030207:chondroitin sulfate catabolic process;GO:0044281:small molecule metabolic process;	GO:0043202:lysosomal lumen;	GO:0004423:iduronate-2-sulfatase activity;GO:0008484:sulfuric ester hydrolase activity;GO:0046872:metal ion binding;
ENSG00000010438	1614	49	27	52	38	140	153	1.74	0.97	1.8	1.36	5.03	5.33	9	33750515	33799230	+	PRSS3	protease%2C serine%2C 3 [Source:HGNC Symbol%3BAcc:9486]	GO:0006508:proteolysis;GO:0006766:vitamin metabolic process;GO:0006767:water-soluble vitamin metabolic process;GO:0007586:digestion;GO:0009235:cobalamin metabolic process;GO:0031638:zymogen activation;GO:0043542:endothelial cell migration;GO:0044281:small molecule metabolic process;GO:0045087:innate immune response;	GO:0005576:extracellular region;GO:0005615:extracellular space;	GO:0004252:serine-type endopeptidase activity;GO:0005509:calcium ion binding;GO:0005515:protein binding;GO:0008236:serine-type peptidase activity;
ENSG00000010539	7498	221	213	261	242	253	250	1.69	1.65	1.95	1.86	1.96	1.88	16	3272325	3286221	-	ZNF200	zinc finger protein 200 [Source:HGNC Symbol%3BAcc:12993]	GO:0006351:transcription, DNA-templated;GO:0006355:regulation of transcription, DNA-templated;GO:0008150:biological_process;	GO:0005634:nucleus;	GO:0003674:molecular_function;GO:0003676:nucleic acid binding;GO:0046872:metal ion binding;
ENSG00000010610	4583	0	0	0	0	0	0	0	0	0	0	0	0	12	6896024	6929974	+	CD4	CD4 molecule [Source:HGNC Symbol%3BAcc:1678]	GO:0001816:cytokine production;GO:0006948:induction by virus of host cell-cell fusion;GO:0006955:immune response;GO:0007155:cell adhesion;GO:0007165:signal transduction;GO:0007166:cell surface receptor signaling pathway;GO:0007167:enzyme linked receptor protein signaling pathway;GO:0007169:transmembrane receptor protein tyrosine kinase signaling pathway;GO:0016032:viral process;GO:0030217:T cell …	GO:0005769:early endosome;GO:0005788:endoplasmic reticulum lumen;GO:0005789:endoplasmic reticulum membrane;GO:0005886:plasma membrane;GO:0009897:external side of plasma membrane;GO:0016021:integral component of membrane;GO:0042101:T cell receptor complex;GO:0045121:membrane raft;	GO:0001948:glycoprotein binding;GO:0004872:receptor activity;GO:0004888:transmembrane signaling receptor activity;GO:0005201:extracellular matrix structural constituent;GO:0005515:protein binding;GO:0008270:zinc ion binding;GO:0015026:coreceptor activity;GO:0019899:enzyme binding;GO:0019901:protein kinase binding;GO:0042289:MHC class II protein binding;GO:0042803:protein homodimerization activity;
ENSG00000010626	3054	217	197	231	190	270	280	4.06	3.75	4.23	3.59	5.13	5.16	12	6982733	7023407	+	LRRC23	leucine rich repeat containing 23 [Source:HGNC Symbol%3BAcc:19138]	GO:0008150:biological_process;	GO:0005575:cellular_component;	GO:0003674:molecular_function;
ENSG00000010671	4227	2	0	0	0	0	1	0.03	0	0	0	0	0.01	X	100604435	100641183	-	BTK	Bruton agammaglobulinemia tyrosine kinase [Source:HGNC Symbol%3BAcc:1133]	GO:0002224:toll-like receptor signaling pathway;GO:0002250:adaptive immune response;GO:0002721:regulation of B cell cytokine production;GO:0002755:MyD88-dependent toll-like receptor signaling pathway;GO:0002902:regulation of B cell apoptotic process;GO:0006351:transcription, DNA-templated;GO:0006468:protein phosphorylation;GO:0007249:I-kappaB kinase/NF-kappaB signaling;GO:0007498:mesoderm develop…	GO:0005634:nucleus;GO:0005737:cytoplasm;GO:0005829:cytosol;GO:0005886:plasma membrane;GO:0031410:cytoplasmic vesicle;GO:0043231:intracellular membrane-bounded organelle;GO:0045121:membrane raft;	GO:0004713:protein tyrosine kinase activity;GO:0004715:non-membrane spanning protein tyrosine kinase activity;GO:0005515:protein binding;GO:0005524:ATP binding;GO:0005543:phospholipid binding;GO:0005547:phosphatidylinositol-3,4,5-trisphosphate binding;GO:0042802:identical protein binding;GO:0046872:metal ion binding;
ENSG00000010704	5675	547	640	600	566	774	832	5.51	6.56	5.91	5.76	7.91	8.25	6	26087509	26098571	+	HFE	hemochromatosis [Source:HGNC Symbol%3BAcc:4886]	GO:0001916:positive regulation of T cell mediated cytotoxicity;GO:0002474:antigen processing and presentation of peptide antigen via MHC class I;GO:0006461:protein complex assembly;GO:0006879:cellular iron ion homeostasis;GO:0006955:immune response;GO:0007565:female pregnancy;GO:0010106:cellular response to iron ion starvation;GO:0042446:hormone biosynthetic process;GO:0060586:multicellular organ…	GO:0005769:early endosome;GO:0005886:plasma membrane;GO:0005887:integral component of plasma membrane;GO:0031410:cytoplasmic vesicle;GO:0042612:MHC class I protein complex;GO:0045177:apical part of cell;GO:0045178:basal part of cell;GO:0048471:perinuclear region of cytoplasm;GO:0055037:recycling endosome;	GO:0005102:receptor binding;GO:0005515:protein binding;GO:0042605:peptide antigen binding;
ENSG00000010803	4447	430	440	369	389	362	399	5.53	5.76	4.64	5.05	4.72	5.05	1	41492872	41707826	-	SCMH1	sex comb on midleg homolog 1 (Drosophila) [Source:HGNC Symbol%3BAcc:19003]	GO:0006338:chromatin remodeling;GO:0006351:transcription, DNA-templated;GO:0006355:regulation of transcription, DNA-templated;GO:0007283:spermatogenesis;GO:0009653:anatomical structure morphogenesis;GO:0009952:anterior/posterior pattern specification;GO:0016458:gene silencing;GO:0045892:negative regulation of transcription, DNA-templated;	GO:0005634:nucleus;GO:0010369:chromocenter;	GO:0003677:DNA binding;GO:0003700:sequence-specific DNA binding transcription factor activity;
ENSG00000010810	7411	77	85	66	55	55	70	0.59	0.67	0.5	0.43	0.43	0.53	6	111981535	112194655	-	FYN	FYN oncogene related to SRC%2C FGR%2C YES [Source:HGNC Symbol%3BAcc:4037]	GO:0001764:neuron migration;GO:0006468:protein phosphorylation;GO:0006816:calcium ion transport;GO:0007166:cell surface receptor signaling pathway;GO:0007173:epidermal growth factor receptor signaling pathway;GO:0007411:axon guidance;GO:0007596:blood coagulation;GO:0007612:learning;GO:0007631:feeding behavior;GO:0008360:regulation of cell shape;GO:0008543:fibroblast growth factor receptor signali…	GO:0005634:nucleus;GO:0005739:mitochondrion;GO:0005768:endosome;GO:0005829:cytosol;GO:0005886:plasma membrane;GO:0014069:postsynaptic density;GO:0016020:membrane;	GO:0001948:glycoprotein binding;GO:0004713:protein tyrosine kinase activity;GO:0004715:non-membrane spanning protein tyrosine kinase activity;GO:0005515:protein binding;GO:0005524:ATP binding;GO:0015631:tubulin binding;GO:0042608:T cell receptor binding;GO:0042609:CD4 receptor binding;GO:0042610:CD8 receptor binding;GO:0042802:identical protein binding;GO:0043548:phosphatidylinositol 3-kinase bin…
ENSG00000010818	9774	205	203	238	211	383	369	1.2	1.21	1.36	1.25	2.27	2.12	6	143072604	143266338	-	HIVEP2	human immunodeficiency virus type I enhancer binding protein 2 [Source:HGNC Symbol%3BAcc:4921]	GO:0006351:transcription, DNA-templated;GO:0006355:regulation of transcription, DNA-templated;	GO:0005634:nucleus;	GO:0003677:DNA binding;GO:0046872:metal ion binding;
ENSG00000010932	3574	0	0	0	0	0	0	0	0	0	0	0	0	1	171217638	171255117	+	FMO1	flavin containing monooxygenase 1 [Source:HGNC Symbol%3BAcc:3769]	GO:0006082:organic acid metabolic process;GO:0006805:xenobiotic metabolic process;GO:0006970:response to osmotic stress;GO:0009404:toxin metabolic process;GO:0032496:response to lipopolysaccharide;GO:0044281:small molecule metabolic process;GO:0070995:NADPH oxidation;	GO:0005788:endoplasmic reticulum lumen;GO:0005789:endoplasmic reticulum membrane;GO:0016021:integral component of membrane;GO:0043231:intracellular membrane-bounded organelle;	GO:0004497:monooxygenase activity;GO:0004499:N,N-dimethylaniline monooxygenase activity;GO:0050660:flavin adenine dinucleotide binding;GO:0050661:NADP binding;
ENSG00000011007	5391	936	1000	1083	1091	848	872	9.93	10.79	11.23	11.69	9.12	9.1	1	24069645	24088549	+	TCEB3	transcription elongation factor B (SIII)%2C polypeptide 3 (110kDa%2C elongin A) [Source:HGNC Symbol%3BAcc:11620]	GO:0006357:regulation of transcription from RNA polymerase II promoter;GO:0006366:transcription from RNA polymerase II promoter;GO:0006368:transcription elongation from RNA polymerase II promoter;GO:0010467:gene expression;GO:0016032:viral process;GO:0050434:positive regulation of viral transcription;	GO:0005654:nucleoplasm;GO:0016021:integral component of membrane;	GO:0003677:DNA binding;
ENSG00000011009	2196	908	821	879	847	874	922	23.65	21.75	22.37	22.27	23.08	23.63	1	24117460	24122029	+	LYPLA2	lysophospholipase II [Source:HGNC Symbol%3BAcc:6738]	GO:0006631:fatty acid metabolic process;	GO:0005737:cytoplasm;	GO:0016787:hydrolase activity;
ENSG00000011021	6884	224	231	260	246	311	324	1.86	1.95	2.11	2.06	2.62	2.65	1	11866207	11903201	+	CLCN6	chloride channel%2C voltage-sensitive 6 [Source:HGNC Symbol%3BAcc:2024]	GO:0006821:chloride transport;GO:0006884:cell volume homeostasis;GO:0007165:signal transduction;GO:0034220:ion transmembrane transport;GO:0055085:transmembrane transport;	GO:0010008:endosome membrane;GO:0016020:membrane;GO:0016021:integral component of membrane;	GO:0005247:voltage-gated chloride channel activity;GO:0005524:ATP binding;GO:0015297:antiporter activity;
ENSG00000011028	6860	943	858	1006	956	2354	2413	7.86	7.28	8.2	8.05	19.9	19.79	17	60704762	60770958	+	MRC2	mannose receptor%2C C type 2 [Source:HGNC Symbol%3BAcc:16875]	GO:0006897:endocytosis;	GO:0016021:integral component of membrane;	GO:0030246:carbohydrate binding;
ENSG00000011052	1241	0	0	0	0	0	0	0	0	0	0	0	0	17	49230951	49249105	+	NME2	NME/NM23 nucleoside diphosphate kinase 2 [Source:HGNC Symbol%3BAcc:7850]	GO:0006183:GTP biosynthetic process;GO:0006228:UTP biosynthetic process;GO:0006241:CTP biosynthetic process;GO:0006351:transcription, DNA-templated;GO:0006355:regulation of transcription, DNA-templated;GO:0007155:cell adhesion;GO:0007229:integrin-mediated signaling pathway;GO:0009142:nucleoside triphosphate biosynthetic process;GO:0015949:nucleobase-containing small molecule interconversion;GO:00…	GO:0001726:ruffle;GO:0005634:nucleus;GO:0005737:cytoplasm;GO:0005829:cytosol;GO:0005925:focal adhesion;GO:0030027:lamellipodium;GO:0071944:cell periphery;	GO:0003677:DNA binding;GO:0003700:sequence-specific DNA binding transcription factor activity;GO:0004550:nucleoside diphosphate kinase activity;GO:0004673:protein histidine kinase activity;GO:0005515:protein binding;GO:0005524:ATP binding;GO:0046872:metal ion binding;
ENSG00000011083	4391	0	0	0	0	0	0	0	0	0	0	0	0	5	149569520	149602351	+	SLC6A7	solute carrier family 6 (neurotransmitter transporter)%2C member 7 [Source:HGNC Symbol%3BAcc:11054]	GO:0006810:transport;GO:0015824:proline transport;GO:0055085:transmembrane transport;	GO:0005886:plasma membrane;GO:0005887:integral component of plasma membrane;GO:0016020:membrane;GO:0016021:integral component of membrane;	GO:0005328:neurotransmitter:sodium symporter activity;
ENSG00000011105	5714	240	287	278	226	351	330	2.4	2.92	2.72	2.28	3.56	3.25	12	3186521	3395730	+	TSPAN9	tetraspanin 9 [Source:HGNC Symbol%3BAcc:21640]	-	GO:0005887:integral component of plasma membrane;GO:0016020:membrane;GO:0016021:integral component of membrane;	-
ENSG00000011114	11333	927	890	939	918	955	870	4.68	4.57	4.63	4.68	4.89	4.32	14	93703896	93799438	-	BTBD7	BTB (POZ) domain containing 7 [Source:HGNC Symbol%3BAcc:18269]	-	-	-
ENSG00000011132	5556	305	253	275	233	200	250	3.14	2.65	2.77	2.42	2.09	2.53	19	3750817	3761697	-	APBA3	amyloid beta (A4) precursor protein-binding%2C family A%2C member 3 [Source:HGNC Symbol%3BAcc:580]	GO:0001701:in utero embryonic development;GO:0007268:synaptic transmission;GO:0010468:regulation of gene expression;GO:0015031:protein transport;GO:0035556:intracellular signal transduction;GO:0043086:negative regulation of catalytic activity;	GO:0016020:membrane;GO:0048471:perinuclear region of cytoplasm;	GO:0001540:beta-amyloid binding;GO:0004857:enzyme inhibitor activity;GO:0005515:protein binding;GO:0019899:enzyme binding;
ENSG00000011143	4073	227	219	213	227	239	254	3.19	3.13	2.92	3.22	3.4	3.51	17	56282803	56296966	-	MKS1	Meckel syndrome%2C type 1 [Source:HGNC Symbol%3BAcc:7121]	GO:0042384:cilium assembly;GO:0048754:branching morphogenesis of an epithelial tube;GO:0060271:cilium morphogenesis;	GO:0005737:cytoplasm;GO:0005813:centrosome;GO:0016020:membrane;GO:0036038:TCTN-B9D complex;	GO:0005515:protein binding;
ENSG00000011198	3172	223	190	218	186	188	233	4.02	3.49	3.84	3.39	3.44	4.13	3	43731605	43775863	+	ABHD5	abhydrolase domain containing 5 [Source:HGNC Symbol%3BAcc:21396]	GO:0006508:proteolysis;GO:0006629:lipid metabolic process;GO:0006631:fatty acid metabolic process;GO:0006654:phosphatidic acid biosynthetic process;GO:0010891:negative regulation of sequestering of triglyceride;GO:0010898:positive regulation of triglyceride catabolic process;GO:0019433:triglyceride catabolic process;GO:0030154:cell differentiation;GO:0044281:small molecule metabolic process;GO:00…	GO:0005811:lipid particle;GO:0005829:cytosol;	GO:0003841:1-acylglycerol-3-phosphate O-acyltransferase activity;GO:0004806:triglyceride lipase activity;GO:0008233:peptidase activity;GO:0042171:lysophosphatidic acid acyltransferase activity;
ENSG00000011201	7131	1	0	0	0	5	3	0.01	0	0	0	0.04	0.02	X	8496915	8700227	-	KAL1	Kallmann syndrome 1 sequence [Source:HGNC Symbol%3BAcc:6211]	GO:0006928:movement of cell or subcellular component;GO:0006935:chemotaxis;GO:0007155:cell adhesion;GO:0007411:axon guidance;	GO:0005578:proteinaceous extracellular matrix;GO:0005615:extracellular space;GO:0005886:plasma membrane;	GO:0004867:serine-type endopeptidase inhibitor activity;GO:0005201:extracellular matrix structural constituent;GO:0005515:protein binding;GO:0008201:heparin binding;
ENSG00000011243	5081	805	707	776	736	671	678	9.06	8.1	8.54	8.37	7.66	7.51	19	15490859	15529952	-	AKAP8L	A kinase (PRKA) anchor protein 8-like [Source:HGNC Symbol%3BAcc:29857]	GO:0008150:biological_process;	GO:0005634:nucleus;GO:0005737:cytoplasm;GO:0016363:nuclear matrix;	GO:0003677:DNA binding;GO:0005515:protein binding;GO:0017151:DEAD/H-box RNA helicase binding;GO:0046872:metal ion binding;
ENSG00000011258	7201	286	302	337	300	293	352	2.27	2.44	2.62	2.41	2.36	2.75	17	49254786	49337524	-	MBTD1	mbt domain containing 1 [Source:HGNC Symbol%3BAcc:19866]	GO:0006351:transcription, DNA-templated;GO:0006355:regulation of transcription, DNA-templated;GO:0016568:chromatin modification;	GO:0005634:nucleus;	GO:0008270:zinc ion binding;
ENSG00000011260	2721	1472	1524	1621	1683	1334	1320	30.95	32.59	33.3	35.72	28.43	27.3	17	49337889	49375297	+	UTP18	UTP18 small subunit (SSU) processome component homolog (yeast) [Source:HGNC Symbol%3BAcc:24274]	GO:0006364:rRNA processing;	GO:0005634:nucleus;GO:0005730:nucleolus;	-
ENSG00000011275	7619	1183	1286	1362	1312	1196	1180	8.88	9.82	9.99	9.94	9.1	8.71	7	5659678	5821370	-	RNF216	ring finger protein 216 [Source:HGNC Symbol%3BAcc:21698]	GO:0006915:apoptotic process;GO:0019048:modulation by virus of host morphology or physiology;GO:0032648:regulation of interferon-beta production;GO:0043161:proteasome-mediated ubiquitin-dependent protein catabolic process;GO:0050691:regulation of defense response to virus by host;GO:0070936:protein K48-linked ubiquitination;	GO:0005634:nucleus;GO:0005730:nucleolus;GO:0005737:cytoplasm;	GO:0005515:protein binding;GO:0008270:zinc ion binding;GO:0016874:ligase activity;
ENSG00000011295	5966	683	763	748	758	928	850	6.55	7.44	7.01	7.34	9.02	8.02	17	15902694	15948329	+	TTC19	tetratricopeptide repeat domain 19 [Source:HGNC Symbol%3BAcc:26006]	GO:0000910:cytokinesis;GO:0034551:mitochondrial respiratory chain complex III assembly;	GO:0005743:mitochondrial inner membrane;GO:0005813:centrosome;GO:0030496:midbody;	GO:0005515:protein binding;
ENSG00000011304	6969	10303	10274	10789	10489	8333	8583	84.57	85.77	86.54	86.92	69.35	69.3	19	797075	812327	+	PTBP1	polypyrimidine tract binding protein 1 [Source:HGNC Symbol%3BAcc:9583]	GO:0000380:alternative mRNA splicing, via spliceosome;GO:0000381:regulation of alternative mRNA splicing, via spliceosome;GO:0000398:mRNA splicing, via spliceosome;GO:0006397:mRNA processing;GO:0008380:RNA splicing;GO:0010467:gene expression;GO:0033119:negative regulation of RNA splicing;GO:0048025:negative regulation of mRNA splicing, via spliceosome;GO:0051148:negative regulation of muscle cell…	GO:0005634:nucleus;GO:0005654:nucleoplasm;GO:0005730:nucleolus;	GO:0000166:nucleotide binding;GO:0003676:nucleic acid binding;GO:0003723:RNA binding;GO:0005515:protein binding;GO:0008187:poly-pyrimidine tract binding;GO:0036002:pre-mRNA binding;
ENSG00000011332	4800	105	78	98	67	96	119	1.25	0.95	1.14	0.81	1.16	1.4	19	38701646	38720354	-	DPF1	D4%2C zinc and double PHD fingers family 1 [Source:HGNC Symbol%3BAcc:20225]	GO:0006351:transcription, DNA-templated;GO:0006355:regulation of transcription, DNA-templated;GO:0007399:nervous system development;	GO:0005737:cytoplasm;GO:0071565:nBAF complex;	GO:0003676:nucleic acid binding;GO:0008270:zinc ion binding;GO:0046872:metal ion binding;
ENSG00000011347	5953	36	38	28	42	47	54	0.35	0.37	0.26	0.41	0.46	0.51	11	61282785	61348620	-	SYT7	synaptotagmin VII [Source:HGNC Symbol%3BAcc:11514]	GO:0001778:plasma membrane repair;GO:0017158:regulation of calcium ion-dependent exocytosis;GO:0050796:regulation of insulin secretion;	GO:0005764:lysosome;GO:0005886:plasma membrane;GO:0008021:synaptic vesicle;GO:0016020:membrane;GO:0016021:integral component of membrane;GO:0030054:cell junction;GO:0030672:synaptic vesicle membrane;	GO:0005215:transporter activity;GO:0005509:calcium ion binding;
ENSG00000011376	5393	676	615	643	645	588	565	7.17	6.63	6.66	6.91	6.32	5.9	3	45429998	45590913	+	LARS2	leucyl-tRNA synthetase 2%2C mitochondrial [Source:HGNC Symbol%3BAcc:17095]	GO:0006418:tRNA aminoacylation for protein translation;GO:0006429:leucyl-tRNA aminoacylation;GO:0010467:gene expression;	GO:0005739:mitochondrion;GO:0005759:mitochondrial matrix;	GO:0002161:aminoacyl-tRNA editing activity;GO:0004823:leucine-tRNA ligase activity;GO:0005524:ATP binding;
ENSG00000011405	9204	1396	1418	1427	1549	1511	1558	8.68	8.96	8.67	9.72	9.52	9.53	11	17099277	17229530	-	PIK3C2A	phosphatidylinositol-4-phosphate 3-kinase%2C catalytic subunit type 2 alpha [Source:HGNC Symbol%3BAcc:8971]	GO:0006644:phospholipid metabolic process;GO:0006661:phosphatidylinositol biosynthetic process;GO:0006887:exocytosis;GO:0006897:endocytosis;GO:0007173:epidermal growth factor receptor signaling pathway;GO:0008286:insulin receptor signaling pathway;GO:0014829:vascular smooth muscle contraction;GO:0044281:small molecule metabolic process;GO:0046854:phosphatidylinositol phosphorylation;GO:0048008:pl…	GO:0005634:nucleus;GO:0005737:cytoplasm;GO:0005794:Golgi apparatus;GO:0005829:cytosol;GO:0005886:plasma membrane;GO:0005942:phosphatidylinositol 3-kinase complex;GO:0030136:clathrin-coated vesicle;GO:0031982:vesicle;	GO:0005524:ATP binding;GO:0016301:kinase activity;GO:0016303:1-phosphatidylinositol-3-kinase activity;GO:0035004:phosphatidylinositol 3-kinase activity;GO:0035005:1-phosphatidylinositol-4-phosphate 3-kinase activity;GO:0035091:phosphatidylinositol binding;
ENSG00000011422	4457	624	594	604	571	796	932	8.01	7.75	7.58	7.4	10.36	11.77	19	44150247	44174699	-	PLAUR	plasminogen activator%2C urokinase receptor [Source:HGNC Symbol%3BAcc:9053]	GO:0006501:C-terminal protein lipidation;GO:0006928:movement of cell or subcellular component;GO:0006935:chemotaxis;GO:0007165:signal transduction;GO:0007596:blood coagulation;GO:0016255:attachment of GPI anchor to protein;GO:0030162:regulation of proteolysis;GO:0042730:fibrinolysis;GO:0043687:post-translational protein modification;GO:0044267:cellular protein metabolic process;	GO:0005576:extracellular region;GO:0005788:endoplasmic reticulum lumen;GO:0005789:endoplasmic reticulum membrane;GO:0005886:plasma membrane;GO:0005887:integral component of plasma membrane;GO:0009986:cell surface;GO:0016021:integral component of membrane;GO:0019898:extrinsic component of membrane;GO:0031225:anchored component of membrane;	GO:0004872:receptor activity;GO:0005515:protein binding;GO:0019899:enzyme binding;GO:0030377:urokinase plasminogen activator receptor activity;
ENSG00000011426	6012	4353	4391	4662	4538	4104	4124	41.42	42.49	43.35	43.59	39.59	38.6	7	36429415	36493400	+	ANLN	anillin%2C actin binding protein [Source:HGNC Symbol%3BAcc:14082]	GO:0000910:cytokinesis;GO:0000921:septin ring assembly;GO:0007067:mitotic nuclear division;GO:0007096:regulation of exit from mitosis;	GO:0005634:nucleus;GO:0005826:actomyosin contractile ring;GO:0015629:actin cytoskeleton;	GO:0003779:actin binding;GO:0005543:phospholipid binding;
ENSG00000011451	8155	972	944	1008	949	914	932	6.82	6.73	6.91	6.72	6.5	6.43	19	15532319	15560762	-	WIZ	widely interspaced zinc finger motifs [Source:HGNC Symbol%3BAcc:30917]	-	GO:0005634:nucleus;	GO:0046872:metal ion binding;
ENSG00000011454	8181	596	514	483	498	528	631	4.17	3.66	3.3	3.52	3.74	4.34	9	125703112	125867145	+	RABGAP1	RAB GTPase activating protein 1 [Source:HGNC Symbol%3BAcc:17155]	GO:0007049:cell cycle;GO:0043547:positive regulation of GTPase activity;	GO:0005813:centrosome;GO:0005829:cytosol;GO:0005875:microtubule associated complex;	GO:0003677:DNA binding;GO:0005096:GTPase activator activity;GO:0005515:protein binding;GO:0015631:tubulin binding;
ENSG00000011465	8083	0	0	0	0	0	0	0	0	0	0	0	0	12	91539025	91576900	-	DCN	decorin [Source:HGNC Symbol%3BAcc:2705]	GO:0001822:kidney development;GO:0001890:placenta development;GO:0005975:carbohydrate metabolic process;GO:0007519:skeletal muscle tissue development;GO:0007568:aging;GO:0009612:response to mechanical stimulus;GO:0009887:organ morphogenesis;GO:0019800:peptide cross-linking via chondroitin 4-sulfate glycosaminoglycan;GO:0030198:extracellular matrix organization;GO:0030203:glycosaminoglycan metabol…	GO:0005576:extracellular region;GO:0005589:collagen type VI trimer;GO:0005615:extracellular space;GO:0005796:Golgi lumen;GO:0031012:extracellular matrix;GO:0043202:lysosomal lumen;	GO:0005518:collagen binding;GO:0005539:glycosaminoglycan binding;GO:0047485:protein N-terminus binding;GO:0050840:extracellular matrix binding;
ENSG00000011478	2396	174	173	175	203	225	200	4.15	4.2	4.08	4.89	5.45	4.7	19	46195741	46207247	+	QPCTL	glutaminyl-peptide cyclotransferase-like [Source:HGNC Symbol%3BAcc:25952]	GO:0006508:proteolysis;GO:0017186:peptidyl-pyroglutamic acid biosynthetic process, using glutaminyl-peptide cyclotransferase;	GO:0000139:Golgi membrane;GO:0005794:Golgi apparatus;GO:0016021:integral component of membrane;	GO:0008233:peptidase activity;GO:0008270:zinc ion binding;GO:0016603:glutaminyl-peptide cyclotransferase activity;
ENSG00000011485	7059	2152	1957	2224	2224	1858	2054	17.44	16.13	17.61	18.2	15.26	16.37	19	46850251	46896238	+	PPP5C	protein phosphatase 5%2C catalytic subunit [Source:HGNC Symbol%3BAcc:9322]	GO:0006351:transcription, DNA-templated;GO:0006470:protein dephosphorylation;GO:0007067:mitotic nuclear division;GO:0007165:signal transduction;GO:0043123:positive regulation of I-kappaB kinase/NF-kappaB signaling;GO:0043278:response to morphine;GO:0051291:protein heterooligomerization;	GO:0005634:nucleus;GO:0005737:cytoplasm;GO:0005794:Golgi apparatus;GO:0005829:cytosol;GO:0043005:neuron projection;GO:0043025:neuronal cell body;	GO:0004721:phosphoprotein phosphatase activity;GO:0004722:protein serine/threonine phosphatase activity;GO:0004871:signal transducer activity;GO:0005515:protein binding;GO:0042802:identical protein binding;GO:0046872:metal ion binding;
ENSG00000011523	8623	361	392	447	429	419	392	2.39	2.64	2.9	2.87	2.82	2.56	2	65283500	65314138	+	CEP68	centrosomal protein 68kDa [Source:HGNC Symbol%3BAcc:29076]	GO:0051297:centrosome organization;	GO:0005737:cytoplasm;GO:0005813:centrosome;	-
ENSG00000011566	6067	712	648	668	631	680	817	6.71	6.21	6.15	6.01	6.5	7.58	2	39476407	39664453	-	MAP4K3	mitogen-activated protein kinase kinase kinase kinase 3 [Source:HGNC Symbol%3BAcc:6865]	GO:0006468:protein phosphorylation;GO:0006950:response to stress;GO:0007254:JNK cascade;	-	GO:0004672:protein kinase activity;GO:0004674:protein serine/threonine kinase activity;GO:0005515:protein binding;GO:0005524:ATP binding;GO:0016301:kinase activity;GO:0016772:transferase activity, transferring phosphorus-containing groups;
ENSG00000011590	2770	0	1	0	0	0	0	0	0.02	0	0	0	0	19	36195429	36207940	+	ZBTB32	zinc finger and BTB domain containing 32 [Source:HGNC Symbol%3BAcc:16763]	GO:0000122:negative regulation of transcription from RNA polymerase II promoter;GO:0001817:regulation of cytokine production;GO:0006281:DNA repair;GO:0006366:transcription from RNA polymerase II promoter;GO:0030097:hemopoiesis;GO:0042098:T cell proliferation;	GO:0000228:nuclear chromosome;GO:0005634:nucleus;GO:0005654:nucleoplasm;	GO:0003676:nucleic acid binding;GO:0003677:DNA binding;GO:0003714:transcription corepressor activity;GO:0005515:protein binding;GO:0008270:zinc ion binding;GO:0046872:metal ion binding;
ENSG00000011600	907	0	0	0	0	0	0	0	0	0	0	0	0	19	36395303	36399197	-	TYROBP	TYRO protein tyrosine kinase binding protein [Source:HGNC Symbol%3BAcc:12449]	GO:0002281:macrophage activation involved in immune response;GO:0002283:neutrophil activation involved in immune response;GO:0006968:cellular defense response;GO:0007165:signal transduction;GO:0007229:integrin-mediated signaling pathway;GO:0007411:axon guidance;GO:0035556:intracellular signal transduction;GO:0045087:innate immune response;GO:0050776:regulation of immune response;GO:2001204:regula…	GO:0005886:plasma membrane;GO:0005887:integral component of plasma membrane;	GO:0005057:receptor signaling protein activity;GO:0005515:protein binding;GO:0042802:identical protein binding;
ENSG00000011638	2558	125	157	134	147	171	202	2.8	3.57	2.93	3.32	3.88	4.44	16	21169698	21191937	+	TMEM159	transmembrane protein 159 [Source:HGNC Symbol%3BAcc:30136]	-	GO:0016021:integral component of membrane;	-
ENSG00000011677	4193	67	66	107	75	84	108	0.91	0.92	1.43	1.03	1.16	1.45	X	151334706	151619830	-	GABRA3	gamma-aminobutyric acid (GABA) A receptor%2C alpha 3 [Source:HGNC Symbol%3BAcc:4077]	GO:0006810:transport;GO:0007214:gamma-aminobutyric acid signaling pathway;GO:0007268:synaptic transmission;GO:0034220:ion transmembrane transport;GO:0055085:transmembrane transport;	GO:0005886:plasma membrane;GO:0005887:integral component of plasma membrane;GO:0016021:integral component of membrane;GO:0030054:cell junction;GO:0034707:chloride channel complex;GO:0045211:postsynaptic membrane;	GO:0004890:GABA-A receptor activity;GO:0005230:extracellular ligand-gated ion channel activity;GO:0005254:chloride channel activity;GO:0008503:benzodiazepine receptor activity;
ENSG00000012048	8278	1430	1504	1448	1360	1427	1441	9.88	10.57	9.78	9.49	10	9.8	17	41196312	41277500	-	BRCA1	breast cancer 1%2C early onset [Source:HGNC Symbol%3BAcc:1100]	GO:0000724:double-strand break repair via homologous recombination;GO:0006260:DNA replication;GO:0006281:DNA repair;GO:0006301:postreplication repair;GO:0006302:double-strand break repair;GO:0006349:regulation of gene expression by genetic imprinting;GO:0006357:regulation of transcription from RNA polymerase II promoter;GO:0006359:regulation of transcription from RNA polymerase III promoter;GO:00…	GO:0000151:ubiquitin ligase complex;GO:0000794:condensed nuclear chromosome;GO:0001726:ruffle;GO:0005634:nucleus;GO:0005654:nucleoplasm;GO:0005694:chromosome;GO:0005737:cytoplasm;GO:0005886:plasma membrane;GO:0005925:focal adhesion;GO:0008274:gamma-tubulin ring complex;GO:0030529:ribonucleoprotein complex;GO:0031436:BRCA1-BARD1 complex;GO:0031941:filamentous actin;GO:0043234:protein complex;GO:00…	GO:0003677:DNA binding;GO:0003684:damaged DNA binding;GO:0003713:transcription coactivator activity;GO:0003723:RNA binding;GO:0004842:ubiquitin-protein transferase activity;GO:0005515:protein binding;GO:0008270:zinc ion binding;GO:0015631:tubulin binding;GO:0019899:enzyme binding;GO:0031625:ubiquitin protein ligase binding;GO:0044212:transcription regulatory region DNA binding;GO:0050681:androgen…
ENSG00000012061	5576	1825	1728	1786	1666	1707	1658	18.72	18.03	17.9	17.26	17.75	16.73	19	45910591	45982086	-	ERCC1	excision repair cross-complementing rodent repair deficiency%2C complementation group 1 (includes overlapping antisense sequence) [Source:HGNC Symbol%3BAcc:3433]	GO:0000718:nucleotide-excision repair, DNA damage removal;GO:0000720:pyrimidine dimer repair by nucleotide-excision repair;GO:0001302:replicative cell aging;GO:0006281:DNA repair;GO:0006283:transcription-coupled nucleotide-excision repair;GO:0006289:nucleotide-excision repair;GO:0006295:nucleotide-excision repair, DNA incision, 3'-to lesion;GO:0006296:nucleotide-excision repair, DNA incision, 5'-…	GO:0000109:nucleotide-excision repair complex;GO:0000784:nuclear chromosome, telomeric region;GO:0005634:nucleus;GO:0005654:nucleoplasm;GO:0005669:transcription factor TFIID complex;GO:0005730:nucleolus;GO:0005737:cytoplasm;	GO:0000014:single-stranded DNA endodeoxyribonuclease activity;GO:0001094:TFIID-class transcription factor binding;GO:0003684:damaged DNA binding;GO:0003697:single-stranded DNA binding;GO:0004519:endonuclease activity;GO:0005515:protein binding;GO:0008022:protein C-terminus binding;GO:0017025:TBP-class protein binding;GO:0019904:protein domain specific binding;GO:0043566:structure-specific DNA bin…
ENSG00000012124	5839	51	74	33	32	79	64	0.5	0.74	0.32	0.32	0.78	0.62	19	35810164	35838258	+	CD22	CD22 molecule [Source:HGNC Symbol%3BAcc:1643]	GO:0007155:cell adhesion;	GO:0005887:integral component of plasma membrane;GO:0009897:external side of plasma membrane;	GO:0005515:protein binding;
ENSG00000012171	5767	196	178	180	193	402	395	1.94	1.8	1.74	1.93	4.04	3.85	3	50304990	50314977	+	SEMA3B	sema domain%2C immunoglobulin domain (Ig)%2C short basic domain%2C secreted%2C (semaphorin) 3B [Source:HGNC Symbol%3BAcc:10724]	GO:0007267:cell-cell signaling;GO:0007411:axon guidance;	GO:0005576:extracellular region;GO:0005783:endoplasmic reticulum;GO:0016020:membrane;	GO:0004872:receptor activity;
ENSG00000012174	8927	1435	1480	1515	1412	1511	1441	9.2	9.65	9.49	9.13	9.82	9.08	X	21857754	21903542	+	MBTPS2	membrane-bound transcription factor peptidase%2C site 2 [Source:HGNC Symbol%3BAcc:15455]	GO:0006508:proteolysis;GO:0006987:activation of signaling protein activity involved in unfolded protein response;GO:0008203:cholesterol metabolic process;GO:0030968:endoplasmic reticulum unfolded protein response;GO:0044267:cellular protein metabolic process;GO:0044281:small molecule metabolic process;	GO:0000139:Golgi membrane;GO:0005737:cytoplasm;GO:0016020:membrane;GO:0016021:integral component of membrane;	GO:0004222:metalloendopeptidase activity;GO:0046872:metal ion binding;
ENSG00000012211	3396	443	455	422	421	394	370	7.46	7.8	6.95	7.16	6.73	6.13	X	49031151	49042845	-	PRICKLE3	prickle homolog 3 (Drosophila) [Source:HGNC Symbol%3BAcc:6645]	GO:0008150:biological_process;	GO:0005575:cellular_component;	GO:0005515:protein binding;GO:0008270:zinc ion binding;
ENSG00000012223	4247	0	1	0	0	0	0	0	0.01	0	0	0	0	3	46477136	46526724	-	LTF	lactotransferrin [Source:HGNC Symbol%3BAcc:6720]	GO:0001503:ossification;GO:0001817:regulation of cytokine production;GO:0006351:transcription, DNA-templated;GO:0006508:proteolysis;GO:0006826:iron ion transport;GO:0006879:cellular iron ion homeostasis;GO:0006959:humoral immune response;GO:0019732:antifungal humoral response;GO:0031665:negative regulation of lipopolysaccharide-mediated signaling pathway;GO:0032680:regulation of tumor necrosis fa…	GO:0005576:extracellular region;GO:0005634:nucleus;GO:0005737:cytoplasm;GO:0030141:secretory granule;GO:0097013:phagocytic vesicle lumen;	GO:0003677:DNA binding;GO:0004252:serine-type endopeptidase activity;GO:0005515:protein binding;GO:0008199:ferric iron binding;GO:0008201:heparin binding;GO:0008233:peptidase activity;GO:0043539:protein serine/threonine kinase activator activity;
ENSG00000012232	13220	1119	1055	989	1031	1073	1114	4.84	4.64	4.18	4.5	4.71	4.74	8	28457986	28613116	+	EXTL3	exostosin-like glycosyltransferase 3 [Source:HGNC Symbol%3BAcc:3518]	GO:0006987:activation of signaling protein activity involved in unfolded protein response;GO:0015012:heparan sulfate proteoglycan biosynthetic process;GO:0030307:positive regulation of cell growth;GO:0030968:endoplasmic reticulum unfolded protein response;GO:0044267:cellular protein metabolic process;	GO:0005783:endoplasmic reticulum;GO:0005789:endoplasmic reticulum membrane;GO:0016021:integral component of membrane;GO:0031227:intrinsic component of endoplasmic reticulum membrane;	GO:0001888:glucuronyl-galactosyl-proteoglycan 4-alpha-N-acetylglucosaminyltransferase activity;GO:0016758:transferase activity, transferring hexosyl groups;GO:0046872:metal ion binding;
ENSG00000012504	3460	8	2	6	3	24	11	0.13	0.03	0.1	0.05	0.4	0.18	12	100867486	100958191	+	NR1H4	nuclear receptor subfamily 1%2C group H%2C member 4 [Source:HGNC Symbol%3BAcc:7967]	GO:0000122:negative regulation of transcription from RNA polymerase II promoter;GO:0001080:nitrogen catabolite activation of transcription from RNA polymerase II promoter;GO:0006109:regulation of carbohydrate metabolic process;GO:0006351:transcription, DNA-templated;GO:0006367:transcription initiation from RNA polymerase II promoter;GO:0007165:signal transduction;GO:0008206:bile acid metabolic pr…	GO:0005634:nucleus;GO:0005654:nucleoplasm;GO:0005719:nuclear euchromatin;	GO:0000980:RNA polymerase II distal enhancer sequence-specific DNA binding;GO:0001190:RNA polymerase II transcription factor binding transcription factor activity involved in positive regulation of transcription;GO:0003700:sequence-specific DNA binding transcription factor activity;GO:0003705:RNA polymerase II distal enhancer sequence-specific DNA binding transcription factor activity;GO:0003707:…
ENSG00000012660	4223	2136	2087	2299	2107	2520	2488	28.93	28.75	30.43	28.81	34.61	33.15	6	53132196	53213947	-	ELOVL5	ELOVL fatty acid elongase 5 [Source:HGNC Symbol%3BAcc:21308]	GO:0006636:unsaturated fatty acid biosynthetic process;GO:0019432:triglyceride biosynthetic process;GO:0033559:unsaturated fatty acid metabolic process;GO:0034625:fatty acid elongation, monounsaturated fatty acid;GO:0034626:fatty acid elongation, polyunsaturated fatty acid;GO:0035338:long-chain fatty-acyl-CoA biosynthetic process;GO:0036109:alpha-linolenic acid metabolic process;GO:0042761:very l…	GO:0005783:endoplasmic reticulum;GO:0005789:endoplasmic reticulum membrane;GO:0016021:integral component of membrane;	GO:0005515:protein binding;GO:0009922:fatty acid elongase activity;
ENSG00000012779	3685	0	0	0	0	4	0	0	0	0	0	0.06	0	10	45869661	45941561	+	ALOX5	arachidonate 5-lipoxygenase [Source:HGNC Symbol%3BAcc:435]	GO:0002540:leukotriene production involved in inflammatory response;GO:0006691:leukotriene metabolic process;GO:0019369:arachidonic acid metabolic process;GO:0019370:leukotriene biosynthetic process;GO:0019372:lipoxygenase pathway;GO:0044281:small molecule metabolic process;GO:2001300:lipoxin metabolic process;	GO:0005635:nuclear envelope;GO:0005641:nuclear envelope lumen;GO:0005829:cytosol;GO:0016363:nuclear matrix;GO:0031965:nuclear membrane;	GO:0004051:arachidonate 5-lipoxygenase activity;GO:0005506:iron ion binding;GO:0005515:protein binding;GO:0016165:linoleate 13S-lipoxygenase activity;
ENSG00000012817	9463	84	92	96	101	139	135	0.51	0.57	0.57	0.62	0.85	0.8	Y	21865751	21906825	-	KDM5D	lysine (K)-specific demethylase 5D [Source:HGNC Symbol%3BAcc:11115]	GO:0007283:spermatogenesis;GO:0034720:histone H3-K4 demethylation;	GO:0005575:cellular_component;GO:0005634:nucleus;	GO:0003674:molecular_function;GO:0003677:DNA binding;GO:0008270:zinc ion binding;GO:0016706:oxidoreductase activity, acting on paired donors, with incorporation or reduction of molecular oxygen, 2-oxoglutarate as one donor, and incorporation of one atom each of oxygen into both donors;GO:0032453:histone demethylase activity (H3-K4 specific);
ENSG00000012822	6296	175	149	168	125	319	347	1.59	1.38	1.49	1.15	2.94	3.1	12	54104903	54121529	-	CALCOCO1	calcium binding and coiled-coil domain 1 [Source:HGNC Symbol%3BAcc:29306]	GO:0006351:transcription, DNA-templated;GO:0007165:signal transduction;GO:0016055:Wnt signaling pathway;GO:0030518:intracellular steroid hormone receptor signaling pathway;GO:0045893:positive regulation of transcription, DNA-templated;GO:0045944:positive regulation of transcription from RNA polymerase II promoter;	GO:0000790:nuclear chromatin;GO:0005634:nucleus;GO:0005737:cytoplasm;GO:0043231:intracellular membrane-bounded organelle;	GO:0003682:chromatin binding;GO:0003712:transcription cofactor activity;GO:0003713:transcription coactivator activity;GO:0005515:protein binding;GO:0008013:beta-catenin binding;GO:0008022:protein C-terminus binding;GO:0030374:ligand-dependent nuclear receptor transcription coactivator activity;GO:0043565:sequence-specific DNA binding;GO:0044212:transcription regulatory region DNA binding;GO:00700…
ENSG00000012963	3694	848	819	802	824	894	878	13.13	12.9	12.14	12.88	14.04	13.37	14	93673401	93695561	+	UBR7	ubiquitin protein ligase E3 component n-recognin 7 (putative) [Source:HGNC Symbol%3BAcc:20344]	GO:0008150:biological_process;	-	GO:0003674:molecular_function;GO:0004842:ubiquitin-protein transferase activity;GO:0008270:zinc ion binding;
ENSG00000012983	7620	1077	1155	1191	1138	981	1085	8.09	8.82	8.74	8.62	7.47	8.01	14	50885219	51027844	-	MAP4K5	mitogen-activated protein kinase kinase kinase kinase 5 [Source:HGNC Symbol%3BAcc:6867]	GO:0006468:protein phosphorylation;GO:0006950:response to stress;GO:0007257:activation of JUN kinase activity;	GO:0005737:cytoplasm;GO:0005886:plasma membrane;	GO:0004672:protein kinase activity;GO:0004674:protein serine/threonine kinase activity;GO:0005515:protein binding;GO:0005524:ATP binding;
ENSG00000013016	4959	317	352	391	380	388	414	3.66	4.13	4.41	4.43	4.54	4.7	2	31456880	31492313	+	EHD3	EH-domain containing 3 [Source:HGNC Symbol%3BAcc:3244]	GO:0007596:blood coagulation;GO:0032456:endocytic recycling;GO:0051260:protein homooligomerization;GO:0072661:protein targeting to plasma membrane;GO:0086036:regulation of cardiac muscle cell membrane potential;	GO:0005634:nucleus;GO:0005737:cytoplasm;GO:0005886:plasma membrane;GO:0010008:endosome membrane;GO:0030139:endocytic vesicle;GO:0048471:perinuclear region of cytoplasm;GO:0055038:recycling endosome membrane;	GO:0003676:nucleic acid binding;GO:0003924:GTPase activity;GO:0005509:calcium ion binding;GO:0005515:protein binding;GO:0005524:ATP binding;GO:0005525:GTP binding;
ENSG00000013275	2387	5571	5197	5282	4900	4224	4493	133.51	126.67	123.69	118.55	102.63	105.92	19	40476912	40487348	+	PSMC4	proteasome (prosome%2C macropain) 26S subunit%2C ATPase%2C 4 [Source:HGNC Symbol%3BAcc:9551]	GO:0000082:G1/S transition of mitotic cell cycle;GO:0000209:protein polyubiquitination;GO:0000278:mitotic cell cycle;GO:0001824:blastocyst development;GO:0002474:antigen processing and presentation of peptide antigen via MHC class I;GO:0002479:antigen processing and presentation of exogenous peptide antigen via MHC class I, TAP-dependent;GO:0006508:proteolysis;GO:0006521:regulation of cellular am…	GO:0000502:proteasome complex;GO:0005634:nucleus;GO:0005654:nucleoplasm;GO:0005730:nucleolus;GO:0005737:cytoplasm;GO:0005739:mitochondrion;GO:0005829:cytosol;GO:0022624:proteasome accessory complex;	GO:0005515:protein binding;GO:0005524:ATP binding;GO:0016887:ATPase activity;
ENSG00000013288	8898	466	506	469	531	706	746	3	3.31	2.95	3.45	4.6	4.72	4	6576902	6625089	+	MAN2B2	mannosidase%2C alpha%2C class 2B%2C member 2 [Source:HGNC Symbol%3BAcc:29623]	GO:0006013:mannose metabolic process;	GO:0005576:extracellular region;GO:0005764:lysosome;	GO:0004559:alpha-mannosidase activity;GO:0008270:zinc ion binding;GO:0030246:carbohydrate binding;
ENSG00000013293	10459	0	0	0	0	0	0	0	0	0	0	0	0	3	170177372	170303863	-	SLC7A14	solute carrier family 7%2C member 14 [Source:HGNC Symbol%3BAcc:29326]	GO:0010923:negative regulation of phosphatase activity;	GO:0016021:integral component of membrane;	GO:0015171:amino acid transmembrane transporter activity;
ENSG00000013297	6032	4	4	4	5	5	6	0.04	0.04	0.04	0.05	0.05	0.06	3	170136653	170578169	+	CLDN11	claudin 11 [Source:HGNC Symbol%3BAcc:8514]	GO:0007283:spermatogenesis;GO:0008366:axon ensheathment;GO:0016338:calcium-independent cell-cell adhesion via plasma membrane cell-adhesion molecules;	GO:0005886:plasma membrane;GO:0005923:bicellular tight junction;GO:0016021:integral component of membrane;	GO:0005198:structural molecule activity;GO:0042802:identical protein binding;
ENSG00000013306	3526	2839	2659	3145	2895	2351	2499	46.06	43.88	49.86	47.42	38.67	39.88	17	42396993	42402238	-	SLC25A39	solute carrier family 25%2C member 39 [Source:HGNC Symbol%3BAcc:24279]	GO:0006783:heme biosynthetic process;GO:0006810:transport;GO:0055085:transmembrane transport;	GO:0005739:mitochondrion;GO:0005743:mitochondrial inner membrane;GO:0016021:integral component of membrane;	-
ENSG00000013364	6136	4125	3988	3834	3471	5336	5513	38.46	37.81	34.93	32.67	50.43	50.56	16	29831715	29859355	+	MVP	major vault protein [Source:HGNC Symbol%3BAcc:7531]	GO:0008283:cell proliferation;GO:0015031:protein transport;GO:0023057:negative regulation of signaling;GO:0031953:negative regulation of protein autophosphorylation;GO:0038127:ERBB signaling pathway;GO:0051028:mRNA transport;GO:0061099:negative regulation of protein tyrosine kinase activity;GO:0072376:protein activation cascade;	GO:0005634:nucleus;GO:0005643:nuclear pore;GO:0005737:cytoplasm;GO:0005856:cytoskeleton;GO:0030529:ribonucleoprotein complex;GO:0048471:perinuclear region of cytoplasm;GO:0070062:extracellular exosome;	GO:0005515:protein binding;GO:0019901:protein kinase binding;GO:0019903:protein phosphatase binding;
ENSG00000013374	5411	1056	1124	1163	1188	1271	1280	11.16	12.09	12.01	12.68	13.62	13.31	7	151038785	151075535	+	NUB1	negative regulator of ubiquitin-like proteins 1 [Source:HGNC Symbol%3BAcc:17623]	GO:0006511:ubiquitin-dependent protein catabolic process;GO:0016567:protein ubiquitination;GO:0032436:positive regulation of proteasomal ubiquitin-dependent protein catabolic process;GO:0034341:response to interferon-gamma;GO:0034612:response to tumor necrosis factor;	GO:0005634:nucleus;	GO:0005515:protein binding;
ENSG00000013375	7331	580	640	631	595	734	762	4.53	5.08	4.81	4.69	5.81	5.85	6	83870869	83903655	-	PGM3	phosphoglucomutase 3 [Source:HGNC Symbol%3BAcc:8907]	GO:0005975:carbohydrate metabolic process;GO:0006041:glucosamine metabolic process;GO:0006048:UDP-N-acetylglucosamine biosynthetic process;GO:0006488:dolichol-linked oligosaccharide biosynthetic process;GO:0007283:spermatogenesis;GO:0009790:embryo development;GO:0018279:protein N-linked glycosylation via asparagine;GO:0019255:glucose 1-phosphate metabolic process;GO:0030097:hemopoiesis;GO:0043687…	GO:0005575:cellular_component;GO:0005829:cytosol;	GO:0000287:magnesium ion binding;GO:0004610:phosphoacetylglucosamine mutase activity;GO:0004614:phosphoglucomutase activity;
ENSG00000013392	4686	52	54	39	59	77	96	0.63	0.67	0.47	0.73	0.95	1.15	6	83903098	83908651	+	RWDD2A	RWD domain containing 2A [Source:HGNC Symbol%3BAcc:21385]	-	-	-
ENSG00000013441	5125	546	455	588	547	519	562	6.09	5.17	6.41	6.16	5.87	6.17	2	201717732	201729422	-	CLK1	CDC-like kinase 1 [Source:HGNC Symbol%3BAcc:2068]	GO:0008283:cell proliferation;GO:0018105:peptidyl-serine phosphorylation;GO:0018107:peptidyl-threonine phosphorylation;GO:0018108:peptidyl-tyrosine phosphorylation;GO:0043484:regulation of RNA splicing;GO:0046777:protein autophosphorylation;	GO:0005634:nucleus;GO:0005737:cytoplasm;	GO:0004674:protein serine/threonine kinase activity;GO:0004712:protein serine/threonine/tyrosine kinase activity;GO:0004715:non-membrane spanning protein tyrosine kinase activity;GO:0005524:ATP binding;
ENSG00000013503	4858	314	350	365	344	314	284	3.7	4.19	4.2	4.09	3.75	3.29	12	106751436	106903976	+	POLR3B	polymerase (RNA) III (DNA directed) polypeptide B [Source:HGNC Symbol%3BAcc:30348]	GO:0006351:transcription, DNA-templated;GO:0006383:transcription from RNA polymerase III promoter;GO:0006385:transcription elongation from RNA polymerase III promoter;GO:0006386:termination of RNA polymerase III transcription;GO:0010467:gene expression;GO:0032481:positive regulation of type I interferon production;GO:0032728:positive regulation of interferon-beta production;GO:0045087:innate immu…	GO:0005654:nucleoplasm;GO:0005666:DNA-directed RNA polymerase III complex;GO:0005829:cytosol;	GO:0001056:RNA polymerase III activity;GO:0003677:DNA binding;GO:0003899:DNA-directed RNA polymerase activity;GO:0032549:ribonucleoside binding;GO:0046872:metal ion binding;
ENSG00000013523	5347	485	447	578	464	498	502	5.19	4.86	6.04	5.01	5.4	5.28	14	77253588	77292589	-	ANGEL1	angel homolog 1 (Drosophila) [Source:HGNC Symbol%3BAcc:19961]	-	-	-
ENSG00000013561	4834	817	792	806	834	855	854	9.67	9.53	9.32	9.96	10.26	9.94	5	141337893	141369856	+	RNF14	ring finger protein 14 [Source:HGNC Symbol%3BAcc:10058]	GO:0006351:transcription, DNA-templated;GO:0006355:regulation of transcription, DNA-templated;GO:0006357:regulation of transcription from RNA polymerase II promoter;GO:0007165:signal transduction;GO:0016567:protein ubiquitination;GO:0030521:androgen receptor signaling pathway;GO:0032355:response to estradiol;GO:0045893:positive regulation of transcription, DNA-templated;GO:0060765:regulation of a…	GO:0005634:nucleus;GO:0005737:cytoplasm;	GO:0003713:transcription coactivator activity;GO:0005515:protein binding;GO:0008270:zinc ion binding;GO:0019787:ubiquitin-like protein transferase activity;GO:0050681:androgen receptor binding;
ENSG00000013563	4130	434	442	362	408	548	579	6.01	6.23	4.9	5.71	7.7	7.89	X	153629579	153640449	-	DNASE1L1	deoxyribonuclease I-like 1 [Source:HGNC Symbol%3BAcc:2957]	GO:0006259:DNA metabolic process;GO:0006308:DNA catabolic process;	GO:0005783:endoplasmic reticulum;	GO:0003677:DNA binding;GO:0004536:deoxyribonuclease activity;GO:0016888:endodeoxyribonuclease activity, producing 5'-phosphomonoesters;
ENSG00000013573	8374	1309	1316	1512	1469	1349	1355	8.94	9.14	10.09	10.13	9.34	9.11	12	31226779	31257725	+	DDX11	DEAD/H (Asp-Glu-Ala-Asp/His) box helicase 11 [Source:HGNC Symbol%3BAcc:2736]	GO:0000070:mitotic sister chromatid segregation;GO:0000084:mitotic S phase;GO:0000086:G2/M transition of mitotic cell cycle;GO:0006987:activation of signaling protein activity involved in unfolded protein response;GO:0007062:sister chromatid cohesion;GO:0008284:positive regulation of cell proliferation;GO:0019048:modulation by virus of host morphology or physiology;GO:0030968:endoplasmic reticulu…	GO:0000790:nuclear chromatin;GO:0000922:spindle pole;GO:0005634:nucleus;GO:0005654:nucleoplasm;GO:0005730:nucleolus;GO:0030496:midbody;	GO:0003676:nucleic acid binding;GO:0003677:DNA binding;GO:0003678:DNA helicase activity;GO:0003723:RNA binding;GO:0004003:ATP-dependent DNA helicase activity;GO:0004386:helicase activity;GO:0005515:protein binding;GO:0005524:ATP binding;GO:0008026:ATP-dependent helicase activity;GO:0008094:DNA-dependent ATPase activity;GO:0016817:hydrolase activity, acting on acid anhydrides;GO:0046872:metal ion …
ENSG00000013583	3442	520	491	509	565	570	577	8.64	8.3	8.27	9.48	9.6	9.43	12	13127798	13153207	-	HEBP1	heme binding protein 1 [Source:HGNC Symbol%3BAcc:17176]	GO:0007623:circadian rhythm;	GO:0005576:extracellular region;GO:0005739:mitochondrion;GO:0005829:cytosol;	GO:0020037:heme binding;
ENSG00000013588	8440	4926	4879	4790	4724	3511	3617	33.39	33.63	31.72	32.32	24.13	24.11	12	13043716	13070871	+	GPRC5A	G protein-coupled receptor%2C family C%2C group 5%2C member A [Source:HGNC Symbol%3BAcc:9836]	GO:0007165:signal transduction;	GO:0005794:Golgi apparatus;GO:0005886:plasma membrane;GO:0005887:integral component of plasma membrane;GO:0016021:integral component of membrane;GO:0030659:cytoplasmic vesicle membrane;GO:0043231:intracellular membrane-bounded organelle;	GO:0004930:G-protein coupled receptor activity;
ENSG00000013619	5958	339	411	345	329	339	307	3.25	4.01	3.24	3.19	3.3	2.9	X	149529689	149682448	+	MAMLD1	mastermind-like domain containing 1 [Source:HGNC Symbol%3BAcc:2568]	GO:0006351:transcription, DNA-templated;GO:0006355:regulation of transcription, DNA-templated;GO:0008584:male gonad development;	GO:0005575:cellular_component;GO:0005634:nucleus;	GO:0003674:molecular_function;
ENSG00000013725	5995	0	1	2	1	3	2	0	0.01	0.02	0.01	0.03	0.02	11	60739115	60787849	+	CD6	CD6 molecule [Source:HGNC Symbol%3BAcc:1691]	GO:0007155:cell adhesion;	GO:0005887:integral component of plasma membrane;GO:0009986:cell surface;GO:0016020:membrane;	GO:0005044:scavenger receptor activity;
ENSG00000013810	4682	2556	2578	2673	2622	2220	2251	31.23	32.04	31.91	32.34	27.5	27.05	4	1723227	1746898	+	TACC3	transforming%2C acidic coiled-coil containing protein 3 [Source:HGNC Symbol%3BAcc:11524]	GO:0006950:response to stress;GO:0021987:cerebral cortex development;GO:0022008:neurogenesis;GO:0022027:interkinetic nuclear migration;GO:0030097:hemopoiesis;GO:0030953:astral microtubule organization;GO:0032886:regulation of microtubule-based process;GO:0042994:cytoplasmic sequestering of transcription factor;GO:0051726:regulation of cell cycle;	GO:0005737:cytoplasm;GO:0005813:centrosome;	GO:0019904:protein domain specific binding;
ENSG00000014123	4539	455	507	427	481	564	590	5.73	6.5	5.26	6.12	7.21	7.31	6	96969471	97003152	+	UFL1	UFM1-specific ligase 1 [Source:HGNC Symbol%3BAcc:23039]	GO:0031397:negative regulation of protein ubiquitination;GO:0032088:negative regulation of NF-kappaB transcription factor activity;GO:0071569:protein ufmylation;	GO:0005634:nucleus;GO:0005730:nucleolus;GO:0005737:cytoplasm;GO:0005783:endoplasmic reticulum;	GO:0005515:protein binding;GO:0071568:UFM1 transferase activity;
ENSG00000014138	5726	1024	1010	1105	1061	991	1031	10.23	10.26	10.79	10.7	10.04	10.13	11	65029233	65073060	+	POLA2	polymerase (DNA directed)%2C alpha 2%2C accessory subunit [Source:HGNC Symbol%3BAcc:30073]	GO:0000060:protein import into nucleus, translocation;GO:0000082:G1/S transition of mitotic cell cycle;GO:0000278:mitotic cell cycle;GO:0000722:telomere maintenance via recombination;GO:0000723:telomere maintenance;GO:0006260:DNA replication;GO:0006270:DNA replication initiation;GO:0006271:DNA strand elongation involved in DNA replication;GO:0032201:telomere maintenance via semi-conservative repl…	GO:0005634:nucleus;GO:0005654:nucleoplasm;GO:0005658:alpha DNA polymerase:primase complex;GO:0005730:nucleolus;GO:0005737:cytoplasm;	GO:0003674:molecular_function;GO:0003677:DNA binding;GO:0003887:DNA-directed DNA polymerase activity;GO:0046982:protein heterodimerization activity;
ENSG00000014164	3731	740	693	749	700	733	800	11.35	10.81	11.22	10.84	11.39	12.07	8	144519825	144623623	-	ZC3H3	zinc finger CCCH-type containing 3 [Source:HGNC Symbol%3BAcc:28972]	GO:0006378:mRNA polyadenylation;GO:0010793:regulation of mRNA export from nucleus;GO:0016973:poly(A)+ mRNA export from nucleus;	GO:0005634:nucleus;	GO:0003674:molecular_function;GO:0046872:metal ion binding;
ENSG00000014216	7553	2989	2896	2725	2627	3421	3712	22.64	22.31	20.17	20.09	26.27	27.65	11	64948037	64979477	+	CAPN1	calpain 1%2C (mu/I) large subunit [Source:HGNC Symbol%3BAcc:1476]	GO:0006508:proteolysis;GO:0008284:positive regulation of cell proliferation;GO:0032801:receptor catabolic process;	GO:0005622:intracellular;GO:0005737:cytoplasm;GO:0005886:plasma membrane;	GO:0004198:calcium-dependent cysteine-type endopeptidase activity;GO:0005509:calcium ion binding;GO:0005515:protein binding;
ENSG00000014257	4193	0	0	0	0	0	0	0	0	0	0	0	0	3	132036211	132087142	+	ACPP	acid phosphatase%2C prostate [Source:HGNC Symbol%3BAcc:125]	GO:0006144:purine nucleobase metabolic process;GO:0009117:nucleotide metabolic process;GO:0046085:adenosine metabolic process;	GO:0005576:extracellular region;GO:0005622:intracellular;GO:0005765:lysosomal membrane;GO:0005771:multivesicular body;GO:0005886:plasma membrane;GO:0016021:integral component of membrane;GO:0030141:secretory granule;GO:0030175:filopodium;GO:0031985:Golgi cisterna;GO:0045177:apical part of cell;	GO:0003993:acid phosphatase activity;GO:0008253:5'-nucleotidase activity;GO:0033265:choline binding;GO:0042802:identical protein binding;GO:0042803:protein homodimerization activity;
ENSG00000014641	4993	2988	3112	3018	2738	3007	3209	34.23	36.26	33.79	31.67	34.93	36.16	2	63815743	63834331	+	MDH1	malate dehydrogenase 1%2C NAD (soluble) [Source:HGNC Symbol%3BAcc:6970]	GO:0005975:carbohydrate metabolic process;GO:0006006:glucose metabolic process;GO:0006094:gluconeogenesis;GO:0006099:tricarboxylic acid cycle;GO:0006107:oxaloacetate metabolic process;GO:0006108:malate metabolic process;GO:0006734:NADH metabolic process;GO:0044262:cellular carbohydrate metabolic process;GO:0044281:small molecule metabolic process;	GO:0005737:cytoplasm;GO:0005739:mitochondrion;GO:0005813:centrosome;GO:0005829:cytosol;	GO:0004470:malic enzyme activity;GO:0016615:malate dehydrogenase activity;GO:0016616:oxidoreductase activity, acting on the CH-OH group of donors, NAD or NADP as acceptor;GO:0030060:L-malate dehydrogenase activity;GO:0047860:diiodophenylpyruvate reductase activity;GO:0051287:NAD binding;
ENSG00000014824	7225	971	950	929	894	920	948	7.69	7.65	7.19	7.15	7.38	7.38	4	41992489	42092474	+	SLC30A9	solute carrier family 30 (zinc transporter)%2C member 9 [Source:HGNC Symbol%3BAcc:1329]	GO:0006289:nucleotide-excision repair;GO:0006351:transcription, DNA-templated;GO:0006829:zinc II ion transport;GO:0045944:positive regulation of transcription from RNA polymerase II promoter;	GO:0005634:nucleus;GO:0005856:cytoskeleton;GO:0016021:integral component of membrane;	GO:0000166:nucleotide binding;GO:0003682:chromatin binding;GO:0003700:sequence-specific DNA binding transcription factor activity;GO:0008324:cation transmembrane transporter activity;GO:0016922:ligand-dependent nuclear receptor binding;GO:0030374:ligand-dependent nuclear receptor transcription coactivator activity;
ENSG00000014914	4591	311	291	307	283	454	416	3.88	3.69	3.74	3.56	5.74	5.1	1	149900543	149908791	-	MTMR11	myotubularin related protein 11 [Source:HGNC Symbol%3BAcc:24307]	-	-	GO:0016791:phosphatase activity;
ENSG00000014919	4177	1365	1246	1238	1237	1066	1138	18.69	17.36	16.57	17.1	14.8	15.33	10	101471601	101491857	-	COX15	cytochrome c oxidase assembly homolog 15 (yeast) [Source:HGNC Symbol%3BAcc:2263]	GO:0006123:mitochondrial electron transport, cytochrome c to oxygen;GO:0006778:porphyrin-containing compound metabolic process;GO:0006783:heme biosynthetic process;GO:0006784:heme a biosynthetic process;GO:0007585:respiratory gaseous exchange;GO:0008535:respiratory chain complex IV assembly;GO:0044281:small molecule metabolic process;GO:0045333:cellular respiration;GO:0055114:oxidation-reduction …	GO:0005739:mitochondrion;GO:0005743:mitochondrial inner membrane;GO:0005746:mitochondrial respiratory chain;GO:0016021:integral component of membrane;	GO:0004129:cytochrome-c oxidase activity;GO:0016627:oxidoreductase activity, acting on the CH-CH group of donors;
ENSG00000015133	12426	393	385	427	442	389	427	1.81	1.8	1.92	2.05	1.82	1.93	14	91737667	91884188	-	CCDC88C	coiled-coil domain containing 88C [Source:HGNC Symbol%3BAcc:19967]	GO:0001932:regulation of protein phosphorylation;GO:0016055:Wnt signaling pathway;GO:0031648:protein destabilization;GO:0051260:protein homooligomerization;	-	GO:0030165:PDZ domain binding;GO:0043621:protein self-association;
ENSG00000015153	10840	417	430	410	427	421	505	2.2	2.31	2.11	2.27	2.25	2.62	12	42550906	42632151	-	YAF2	YY1 associated factor 2 [Source:HGNC Symbol%3BAcc:17363]	GO:0006351:transcription, DNA-templated;GO:0045892:negative regulation of transcription, DNA-templated;GO:0045893:positive regulation of transcription, DNA-templated;	GO:0005634:nucleus;GO:0005730:nucleolus;GO:0005737:cytoplasm;	GO:0003713:transcription coactivator activity;GO:0003714:transcription corepressor activity;GO:0005515:protein binding;GO:0008270:zinc ion binding;
ENSG00000015171	5300	2035	2033	2221	2152	2023	2116	21.96	22.32	23.42	23.45	22.14	22.47	10	180405	300577	+	ZMYND11	zinc finger%2C MYND-type containing 11 [Source:HGNC Symbol%3BAcc:16966]	GO:0000122:negative regulation of transcription from RNA polymerase II promoter;GO:0006351:transcription, DNA-templated;GO:0007049:cell cycle;GO:0008283:cell proliferation;GO:0016568:chromatin modification;GO:0019048:modulation by virus of host morphology or physiology;GO:0043124:negative regulation of I-kappaB kinase/NF-kappaB signaling;GO:0046329:negative regulation of JNK cascade;GO:2001237:ne…	GO:0005634:nucleus;GO:0005694:chromosome;GO:0005730:nucleolus;GO:0005737:cytoplasm;	GO:0003677:DNA binding;GO:0005515:protein binding;GO:0008270:zinc ion binding;
ENSG00000015285	2381	4	0	6	6	6	2	0.1	0	0.14	0.15	0.15	0.05	X	48534985	48549818	+	WAS	Wiskott-Aldrich syndrome [Source:HGNC Symbol%3BAcc:12731]	GO:0006461:protein complex assembly;GO:0006952:defense response;GO:0006955:immune response;GO:0007596:blood coagulation;GO:0008154:actin polymerization or depolymerization;GO:0008544:epidermis development;GO:0016197:endosomal transport;GO:0030041:actin filament polymerization;GO:0030048:actin filament-based movement;GO:0038096:Fc-gamma receptor signaling pathway involved in phagocytosis;GO:004211…	GO:0005829:cytosol;GO:0012506:vesicle membrane;GO:0015629:actin cytoskeleton;	GO:0003779:actin binding;GO:0005515:protein binding;GO:0042802:identical protein binding;
ENSG00000015413	2712	4	3	6	8	3	9	0.08	0.06	0.12	0.17	0.06	0.19	16	89679716	89704839	+	DPEP1	dipeptidase 1 (renal) [Source:HGNC Symbol%3BAcc:3002]	GO:0006508:proteolysis;GO:0006691:leukotriene metabolic process;GO:0006749:glutathione metabolic process;GO:0016999:antibiotic metabolic process;GO:0019369:arachidonic acid metabolic process;GO:0030336:negative regulation of cell migration;GO:0035690:cellular response to drug;GO:0043066:negative regulation of apoptotic process;GO:0043154:negative regulation of cysteine-type endopeptidase activity…	GO:0005615:extracellular space;GO:0005886:plasma membrane;GO:0016324:apical plasma membrane;GO:0031225:anchored component of membrane;GO:0031528:microvillus membrane;GO:0045177:apical part of cell;GO:0070062:extracellular exosome;	GO:0005515:protein binding;GO:0008235:metalloexopeptidase activity;GO:0008239:dipeptidyl-peptidase activity;GO:0008270:zinc ion binding;GO:0016805:dipeptidase activity;GO:0034235:GPI anchor binding;GO:0043027:cysteine-type endopeptidase inhibitor activity involved in apoptotic process;GO:0070573:metallodipeptidase activity;GO:0072341:modified amino acid binding;
ENSG00000015475	4418	777	717	780	725	750	782	10.06	9.44	9.87	9.48	9.85	9.96	22	18216906	18257536	-	BID	BH3 interacting domain death agonist [Source:HGNC Symbol%3BAcc:1050]	GO:0001836:release of cytochrome c from mitochondria;GO:0006626:protein targeting to mitochondrion;GO:0006915:apoptotic process;GO:0007420:brain development;GO:0008625:extrinsic apoptotic signaling pathway via death domain receptors;GO:0008637:apoptotic mitochondrial changes;GO:0032355:response to estradiol;GO:0032461:positive regulation of protein oligomerization;GO:0032464:positive regulation o…	GO:0005739:mitochondrion;GO:0005741:mitochondrial outer membrane;GO:0005829:cytosol;GO:0016020:membrane;GO:0032592:integral component of mitochondrial membrane;	GO:0005123:death receptor binding;GO:0005515:protein binding;GO:0031625:ubiquitin protein ligase binding;
ENSG00000015479	14669	7191	7227	7713	7469	6655	7009	28.04	28.66	29.39	29.41	26.31	26.89	5	138609441	138667360	+	MATR3	matrin 3 [Source:HGNC Symbol%3BAcc:6912]	-	GO:0005634:nucleus;GO:0005637:nuclear inner membrane;GO:0005730:nucleolus;GO:0016363:nuclear matrix;	GO:0000166:nucleotide binding;GO:0003676:nucleic acid binding;GO:0003723:RNA binding;GO:0005198:structural molecule activity;GO:0005515:protein binding;GO:0008270:zinc ion binding;
ENSG00000015520	5252	0	3	5	0	6	4	0	0.03	0.05	0	0.07	0.04	7	44552134	44580914	-	NPC1L1	NPC1-like 1 [Source:HGNC Symbol%3BAcc:7898]	GO:0006695:cholesterol biosynthetic process;GO:0015918:sterol transport;GO:0030299:intestinal cholesterol absorption;GO:0030301:cholesterol transport;GO:0042157:lipoprotein metabolic process;GO:0042493:response to drug;GO:0042632:cholesterol homeostasis;GO:0044281:small molecule metabolic process;	GO:0005886:plasma membrane;GO:0016021:integral component of membrane;GO:0016324:apical plasma membrane;GO:0030659:cytoplasmic vesicle membrane;GO:0031526:brush border membrane;	GO:0005515:protein binding;GO:0008144:drug binding;GO:0008158:hedgehog receptor activity;GO:0017137:Rab GTPase binding;GO:0031489:myosin V binding;
ENSG00000015532	5472	576	507	579	518	590	631	6.02	5.39	5.91	5.47	6.25	6.49	17	48423453	48440499	+	XYLT2	xylosyltransferase II [Source:HGNC Symbol%3BAcc:15517]	GO:0006024:glycosaminoglycan biosynthetic process;GO:0015012:heparan sulfate proteoglycan biosynthetic process;GO:0030206:chondroitin sulfate biosynthetic process;	GO:0000139:Golgi membrane;GO:0005575:cellular_component;GO:0005789:endoplasmic reticulum membrane;GO:0016020:membrane;GO:0016021:integral component of membrane;	GO:0008375:acetylglucosaminyltransferase activity;GO:0030158:protein xylosyltransferase activity;
ENSG00000015568	14175	20	24	15	13	7	15	0.08	0.1	0.06	0.05	0.03	0.06	2	110550335	110615272	+	RGPD5	RANBP2-like and GRIP domain containing 5 [Source:HGNC Symbol%3BAcc:32418]	GO:0000042:protein targeting to Golgi;	GO:0005737:cytoplasm;	-
ENSG00000015592	3294	0	0	0	0	0	0	0	0	0	0	0	0	8	27092840	27115937	-	STMN4	stathmin-like 4 [Source:HGNC Symbol%3BAcc:16078]	GO:0031110:regulation of microtubule polymerization or depolymerization;	GO:0005794:Golgi apparatus;GO:0030424:axon;GO:0030426:growth cone;	-
ENSG00000015676	10113	1659	1712	1737	1734	1865	1868	9.38	9.85	9.6	9.9	10.7	10.39	7	44418720	44530479	-	NUDCD3	NudC domain containing 3 [Source:HGNC Symbol%3BAcc:22208]	-	-	-
ENSG00000016082	3216	1	0	0	0	0	0	0.02	0	0	0	0	0	5	50678921	50690564	+	ISL1	ISL LIM homeobox 1 [Source:HGNC Symbol%3BAcc:6132]	GO:0000122:negative regulation of transcription from RNA polymerase II promoter;GO:0001755:neural crest cell migration;GO:0003139:secondary heart field specification;GO:0003148:outflow tract septum morphogenesis;GO:0003151:outflow tract morphogenesis;GO:0003203:endocardial cushion morphogenesis;GO:0003215:cardiac right ventricle morphogenesis;GO:0003266:regulation of secondary heart field cardiob…	GO:0005634:nucleus;GO:0005737:cytoplasm;	GO:0001102:RNA polymerase II activating transcription factor binding;GO:0001105:RNA polymerase II transcription coactivator activity;GO:0001158:enhancer sequence-specific DNA binding;GO:0003682:chromatin binding;GO:0003700:sequence-specific DNA binding transcription factor activity;GO:0008270:zinc ion binding;GO:0016922:ligand-dependent nuclear receptor binding;GO:0030331:estrogen receptor bindin…
ENSG00000016391	7758	267	247	235	240	281	251	1.97	1.85	1.69	1.79	2.1	1.82	3	53846362	53880417	-	CHDH	choline dehydrogenase [Source:HGNC Symbol%3BAcc:24288]	GO:0019285:glycine betaine biosynthetic process from choline;	GO:0005743:mitochondrial inner membrane;	GO:0008812:choline dehydrogenase activity;GO:0050660:flavin adenine dinucleotide binding;
ENSG00000016402	4673	4	2	1	3	0	3	0.05	0.02	0.01	0.04	0	0.04	6	137321108	137366298	-	IL20RA	interleukin 20 receptor%2C alpha [Source:HGNC Symbol%3BAcc:6003]	GO:0019221:cytokine-mediated signaling pathway;GO:0045124:regulation of bone resorption;	GO:0016021:integral component of membrane;	GO:0042015:interleukin-20 binding;
ENSG00000016490	3340	0	0	0	0	0	0	0	0	0	0	0	0	1	86934051	86965972	+	CLCA1	chloride channel accessory 1 [Source:HGNC Symbol%3BAcc:2015]	GO:0006810:transport;GO:0006816:calcium ion transport;GO:0006821:chloride transport;	GO:0005615:extracellular space;GO:0005887:integral component of plasma membrane;GO:0030141:secretory granule;	GO:0005254:chloride channel activity;
ENSG00000016602	3649	0	0	0	0	0	0	0	0	0	0	0	0	1	87012761	87046437	+	CLCA4	chloride channel accessory 4 [Source:HGNC Symbol%3BAcc:2018]	GO:0006810:transport;GO:0006821:chloride transport;	GO:0005576:extracellular region;GO:0005887:integral component of plasma membrane;GO:0016324:apical plasma membrane;	GO:0005254:chloride channel activity;
ENSG00000016864	3783	518	545	526	509	574	637	7.83	8.38	7.77	7.77	8.8	9.47	3	52728505	52740048	-	GLT8D1	glycosyltransferase 8 domain containing 1 [Source:HGNC Symbol%3BAcc:24870]	-	GO:0005739:mitochondrion;GO:0016021:integral component of membrane;	GO:0016757:transferase activity, transferring glycosyl groups;
ENSG00000017260	8533	1354	1255	1467	1312	1492	1648	9.08	8.56	9.61	8.88	10.14	10.87	3	130569439	130735556	+	ATP2C1	ATPase%2C Ca++ transporting%2C type 2C%2C member 1 [Source:HGNC Symbol%3BAcc:13211]	GO:0006816:calcium ion transport;GO:0006828:manganese ion transport;GO:0006874:cellular calcium ion homeostasis;GO:0007165:signal transduction;GO:0008544:epidermis development;GO:0016339:calcium-dependent cell-cell adhesion via plasma membrane cell adhesion molecules;GO:0030026:cellular manganese ion homeostasis;GO:0031532:actin cytoskeleton reorganization;GO:0032468:Golgi calcium ion homeostasis…	GO:0000139:Golgi membrane;GO:0005794:Golgi apparatus;GO:0005802:trans-Golgi network;GO:0016021:integral component of membrane;	GO:0004871:signal transducer activity;GO:0005388:calcium-transporting ATPase activity;GO:0005509:calcium ion binding;GO:0005524:ATP binding;GO:0015410:manganese-transporting ATPase activity;GO:0019829:cation-transporting ATPase activity;GO:0030145:manganese ion binding;GO:0046872:metal ion binding;
ENSG00000017373	11025	44	57	65	64	85	109	0.23	0.3	0.33	0.34	0.45	0.56	17	36686251	36762183	-	SRCIN1	SRC kinase signaling inhibitor 1 [Source:HGNC Symbol%3BAcc:29506]	GO:0006887:exocytosis;GO:0007162:negative regulation of cell adhesion;GO:0030334:regulation of cell migration;GO:0034446:substrate adhesion-dependent cell spreading;GO:0050709:negative regulation of protein secretion;GO:0061001:regulation of dendritic spine morphogenesis;GO:0061098:positive regulation of protein tyrosine kinase activity;GO:0061099:negative regulation of protein tyrosine kinase ac…	GO:0005737:cytoplasm;GO:0005886:plasma membrane;GO:0005925:focal adhesion;GO:0014069:postsynaptic density;GO:0015629:actin cytoskeleton;GO:0030027:lamellipodium;GO:0030175:filopodium;GO:0030424:axon;GO:0030425:dendrite;GO:0043025:neuronal cell body;GO:0045202:synapse;GO:0045211:postsynaptic membrane;	GO:0005515:protein binding;GO:0019901:protein kinase binding;GO:0019904:protein domain specific binding;
ENSG00000017427	8087	0	0	0	1	0	0	0	0	0	0.01	0	0	12	102789645	102874423	-	IGF1	insulin-like growth factor 1 (somatomedin C) [Source:HGNC Symbol%3BAcc:5464]	GO:0001501:skeletal system development;GO:0001974:blood vessel remodeling;GO:0002576:platelet degranulation;GO:0006260:DNA replication;GO:0006928:movement of cell or subcellular component;GO:0007165:signal transduction;GO:0007265:Ras protein signal transduction;GO:0007517:muscle organ development;GO:0007596:blood coagulation;GO:0008284:positive regulation of cell proliferation;GO:0008285:negative…	GO:0005576:extracellular region;GO:0005615:extracellular space;GO:0005886:plasma membrane;GO:0016942:insulin-like growth factor binding protein complex;GO:0031093:platelet alpha granule lumen;	GO:0005158:insulin receptor binding;GO:0005159:insulin-like growth factor receptor binding;GO:0005178:integrin binding;GO:0005179:hormone activity;GO:0005515:protein binding;GO:0008083:growth factor activity;
ENSG00000017483	4016	2	2	3	0	1	6	0.03	0.03	0.04	0	0.01	0.08	X	48316920	48328644	-	SLC38A5	solute carrier family 38%2C member 5 [Source:HGNC Symbol%3BAcc:18070]	GO:0006811:ion transport;GO:0006865:amino acid transport;GO:0055085:transmembrane transport;	GO:0005886:plasma membrane;GO:0016021:integral component of membrane;	GO:0015187:glycine transmembrane transporter activity;
ENSG00000017621	4948	25	34	37	51	26	36	0.29	0.4	0.42	0.6	0.3	0.41	X	49019061	49024822	+	MAGIX	MAGI family member%2C X-linked [Source:HGNC Symbol%3BAcc:30006]	-	-	-
ENSG00000017797	4979	1189	1098	1217	1170	1015	1113	13.66	12.83	13.66	13.57	11.82	12.58	18	9475007	9538114	+	RALBP1	ralA binding protein 1 [Source:HGNC Symbol%3BAcc:9841]	GO:0006810:transport;GO:0006935:chemotaxis;GO:0007165:signal transduction;GO:0007264:small GTPase mediated signal transduction;GO:0043087:regulation of GTPase activity;GO:0051056:regulation of small GTPase mediated signal transduction;	GO:0005829:cytosol;GO:0016020:membrane;	GO:0005096:GTPase activator activity;GO:0005515:protein binding;GO:0016887:ATPase activity;GO:0017160:Ral GTPase binding;GO:0043492:ATPase activity, coupled to movement of substances;GO:0048365:Rac GTPase binding;
ENSG00000018189	8070	220	229	245	248	245	259	1.56	1.65	1.7	1.77	1.76	1.81	4	71569921	71673032	+	RUFY3	RUN and FYVE domain containing 3 [Source:HGNC Symbol%3BAcc:30285]	GO:0050771:negative regulation of axonogenesis;	GO:0030175:filopodium;GO:0030426:growth cone;	-
ENSG00000018236	7492	5452	5656	5438	5341	7806	8524	41.63	43.92	40.57	41.17	60.42	64.02	12	41086244	41466220	+	CNTN1	contactin 1 [Source:HGNC Symbol%3BAcc:2171]	GO:0007155:cell adhesion;GO:0007219:Notch signaling pathway;GO:0007411:axon guidance;GO:0010628:positive regulation of gene expression;GO:0010765:positive regulation of sodium ion transport;GO:0010976:positive regulation of neuron projection development;GO:0021549:cerebellum development;GO:0031175:neuron projection development;	GO:0005886:plasma membrane;GO:0016020:membrane;GO:0031225:anchored component of membrane;	GO:0001948:glycoprotein binding;GO:0030246:carbohydrate binding;
ENSG00000018280	8676	5	5	3	5	7	8	0.03	0.03	0.02	0.03	0.05	0.05	2	219246752	219261617	+	SLC11A1	solute carrier family 11 (proton-coupled divalent metal ion transporter)%2C member 1 [Source:HGNC Symbol%3BAcc:10907]	GO:0000060:protein import into nucleus, translocation;GO:0001818:negative regulation of cytokine production;GO:0001819:positive regulation of cytokine production;GO:0002309:T cell proliferation involved in immune response;GO:0002369:T cell cytokine production;GO:0002606:positive regulation of dendritic cell antigen processing and presentation;GO:0002827:positive regulation of T-helper 1 type immu…	GO:0005575:cellular_component;GO:0005764:lysosome;GO:0005770:late endosome;GO:0005886:plasma membrane;GO:0005887:integral component of plasma membrane;GO:0009279:cell outer membrane;GO:0016020:membrane;GO:0030670:phagocytic vesicle membrane;GO:0031902:late endosome membrane;GO:0070821:tertiary granule membrane;	GO:0003674:molecular_function;GO:0005215:transporter activity;GO:0005384:manganese ion transmembrane transporter activity;GO:0042803:protein homodimerization activity;GO:0046915:transition metal ion transmembrane transporter activity;GO:0051139:metal ion:proton antiporter activity;
ENSG00000018408	8413	3376	3656	3750	3668	3971	4156	22.96	25.28	24.92	25.18	27.37	27.8	3	149235022	149454501	-	WWTR1	WW domain containing transcription regulator 1 [Source:HGNC Symbol%3BAcc:24042]	GO:0000122:negative regulation of transcription from RNA polymerase II promoter;GO:0001649:osteoblast differentiation;GO:0001933:negative regulation of protein phosphorylation;GO:0006351:transcription, DNA-templated;GO:0006355:regulation of transcription, DNA-templated;GO:0006367:transcription initiation from RNA polymerase II promoter;GO:0006469:negative regulation of protein kinase activity;GO:…	GO:0005634:nucleus;GO:0005654:nucleoplasm;GO:0005667:transcription factor complex;GO:0005730:nucleolus;GO:0005737:cytoplasm;GO:0005829:cytosol;	GO:0003713:transcription coactivator activity;GO:0003714:transcription corepressor activity;GO:0005515:protein binding;GO:0042803:protein homodimerization activity;
ENSG00000018510	8197	2257	2312	2350	2368	2202	2260	15.75	16.41	16.03	16.68	15.58	15.51	2	178257372	178408564	+	AGPS	alkylglycerone phosphate synthase [Source:HGNC Symbol%3BAcc:327]	GO:0008610:lipid biosynthetic process;GO:0008611:ether lipid biosynthetic process;GO:0044255:cellular lipid metabolic process;GO:0044281:small molecule metabolic process;	GO:0005739:mitochondrion;GO:0005777:peroxisome;GO:0005778:peroxisomal membrane;GO:0005782:peroxisomal matrix;GO:0043231:intracellular membrane-bounded organelle;	GO:0008609:alkylglycerone-phosphate synthase activity;GO:0008762:UDP-N-acetylmuramate dehydrogenase activity;GO:0050660:flavin adenine dinucleotide binding;GO:0071949:FAD binding;
ENSG00000018607	1774	0	0	0	0	0	1	0	0	0	0	0	0.03	2	133066882	133076309	+	ZNF806	zinc finger protein 806 [Source:HGNC Symbol%3BAcc:33228]	GO:0006351:transcription, DNA-templated;GO:0006355:regulation of transcription, DNA-templated;	GO:0005634:nucleus;	GO:0003677:DNA binding;GO:0046872:metal ion binding;
ENSG00000018610	2606	594	673	596	569	565	579	13.04	15.03	12.78	12.61	12.57	12.5	X	118672112	118699397	-	CXorf56	chromosome X open reading frame 56 [Source:HGNC Symbol%3BAcc:26239]	-	-	-
ENSG00000018625	6298	4	9	3	4	10	4	0.04	0.08	0.03	0.04	0.09	0.04	1	160085549	160113381	+	ATP1A2	ATPase%2C Na+/K+ transporting%2C alpha 2 polypeptide [Source:HGNC Symbol%3BAcc:800]	GO:0001504:neurotransmitter uptake;GO:0002026:regulation of the force of heart contraction;GO:0002087:regulation of respiratory gaseous exchange by neurological system process;GO:0006754:ATP biosynthetic process;GO:0006813:potassium ion transport;GO:0006814:sodium ion transport;GO:0006940:regulation of smooth muscle contraction;GO:0006942:regulation of striated muscle contraction;GO:0008217:regul…	GO:0005737:cytoplasm;GO:0005768:endosome;GO:0005886:plasma membrane;GO:0005890:sodium:potassium-exchanging ATPase complex;GO:0005901:caveola;GO:0016021:integral component of membrane;GO:0030315:T-tubule;GO:0043197:dendritic spine;GO:0045202:synapse;	GO:0005391:sodium:potassium-exchanging ATPase activity;GO:0005524:ATP binding;GO:0015077:monovalent inorganic cation transmembrane transporter activity;GO:0019829:cation-transporting ATPase activity;GO:0046872:metal ion binding;
ENSG00000018699	3185	873	887	1005	926	739	745	15.68	16.2	17.64	16.79	13.46	13.16	2	32853099	33046118	+	TTC27	tetratricopeptide repeat domain 27 [Source:HGNC Symbol%3BAcc:25986]	GO:0008150:biological_process;	GO:0005575:cellular_component;	GO:0003674:molecular_function;
ENSG00000018869	3152	2	2	10	3	2	5	0.04	0.04	0.18	0.05	0.04	0.09	19	56887413	56904914	-	ZNF582	zinc finger protein 582 [Source:HGNC Symbol%3BAcc:26421]	GO:0006351:transcription, DNA-templated;GO:0006355:regulation of transcription, DNA-templated;	GO:0005622:intracellular;GO:0005634:nucleus;	GO:0003676:nucleic acid binding;GO:0003677:DNA binding;GO:0046872:metal ion binding;
ENSG00000019102	1432	0	0	1	2	0	0	0	0	0.04	0.08	0	0	11	124617368	124622134	-	VSIG2	V-set and immunoglobulin domain containing 2 [Source:HGNC Symbol%3BAcc:17149]	-	GO:0005887:integral component of plasma membrane;GO:0016020:membrane;	-
ENSG00000019144	21988	357	364	411	411	333	320	0.93	0.96	1.04	1.08	0.88	0.82	11	118477155	118528741	+	PHLDB1	pleckstrin homology-like domain%2C family B%2C member 1 [Source:HGNC Symbol%3BAcc:23697]	-	-	GO:0005543:phospholipid binding;
ENSG00000019169	2079	0	2	1	0	4	3	0	0.06	0.03	0	0.11	0.08	2	119699742	119752236	+	MARCO	macrophage receptor with collagenous structure [Source:HGNC Symbol%3BAcc:6895]	GO:0002221:pattern recognition receptor signaling pathway;GO:0007166:cell surface receptor signaling pathway;GO:0043277:apoptotic cell clearance;GO:0045087:innate immune response;	GO:0005581:collagen trimer;GO:0005886:plasma membrane;GO:0005887:integral component of plasma membrane;GO:0016020:membrane;GO:0030666:endocytic vesicle membrane;	GO:0004888:transmembrane signaling receptor activity;GO:0005044:scavenger receptor activity;GO:0008329:signaling pattern recognition receptor activity;
ENSG00000019186	3972	17799	17451	19406	18740	21391	21943	256.34	255.62	273.1	272.47	312.33	310.86	20	52769988	52790512	-	CYP24A1	cytochrome P450%2C family 24%2C subfamily A%2C polypeptide 1 [Source:HGNC Symbol%3BAcc:2602]	GO:0001649:osteoblast differentiation;GO:0006766:vitamin metabolic process;GO:0006805:xenobiotic metabolic process;GO:0008202:steroid metabolic process;GO:0033280:response to vitamin D;GO:0042359:vitamin D metabolic process;GO:0042369:vitamin D catabolic process;GO:0044281:small molecule metabolic process;GO:0055114:oxidation-reduction process;GO:0070561:vitamin D receptor signaling pathway;	GO:0005743:mitochondrial inner membrane;	GO:0005506:iron ion binding;GO:0008403:25-hydroxycholecalciferol-24-hydroxylase activity;GO:0009055:electron carrier activity;GO:0016491:oxidoreductase activity;GO:0020037:heme binding;GO:0030342:1-alpha,25-dihydroxyvitamin D3 24-hydroxylase activity;
ENSG00000019485	5527	231	211	206	211	258	246	2.39	2.22	2.08	2.2	2.71	2.5	11	45115564	45247734	+	PRDM11	PR domain containing 11 [Source:HGNC Symbol%3BAcc:13996]	-	-	GO:0003682:chromatin binding;GO:0008168:methyltransferase activity;
ENSG00000019505	5424	620	638	985	930	1903	2024	6.54	6.84	10.15	9.9	20.35	21	11	45261852	45307870	-	SYT13	synaptotagmin XIII [Source:HGNC Symbol%3BAcc:14962]	GO:0016192:vesicle-mediated transport;	GO:0005887:integral component of plasma membrane;GO:0030133:transport vesicle;	-
ENSG00000019549	2282	5	7	8	12	10	4	0.13	0.18	0.2	0.3	0.25	0.1	8	49830249	49834299	-	SNAI2	snail family zinc finger 2 [Source:HGNC Symbol%3BAcc:11094]	GO:0000122:negative regulation of transcription from RNA polymerase II promoter;GO:0001649:osteoblast differentiation;GO:0001837:epithelial to mesenchymal transition;GO:0003198:epithelial to mesenchymal transition involved in endocardial cushion formation;GO:0003273:cell migration involved in endocardial cushion formation;GO:0006933:negative regulation of cell adhesion involved in substrate-bound…	GO:0000790:nuclear chromatin;GO:0005634:nucleus;GO:0005737:cytoplasm;	GO:0001078:RNA polymerase II core promoter proximal region sequence-specific DNA binding transcription factor activity involved in negative regulation of transcription;GO:0003682:chromatin binding;GO:0003705:RNA polymerase II distal enhancer sequence-specific DNA binding transcription factor activity;GO:0043565:sequence-specific DNA binding;GO:0046872:metal ion binding;
ENSG00000019582	3184	0	1	0	0	0	0	0	0.02	0	0	0	0	5	149781200	149792492	-	CD74	CD74 molecule%2C major histocompatibility complex%2C class II invariant chain [Source:HGNC Symbol%3BAcc:1697]	GO:0000187:activation of MAPK activity;GO:0001516:prostaglandin biosynthetic process;GO:0001961:positive regulation of cytokine-mediated signaling pathway;GO:0002606:positive regulation of dendritic cell antigen processing and presentation;GO:0002792:negative regulation of peptide secretion;GO:0002830:positive regulation of type 2 immune response;GO:0002906:negative regulation of mature B cell ap…	GO:0000139:Golgi membrane;GO:0005622:intracellular;GO:0005765:lysosomal membrane;GO:0005771:multivesicular body;GO:0005773:vacuole;GO:0005886:plasma membrane;GO:0009897:external side of plasma membrane;GO:0009986:cell surface;GO:0012507:ER to Golgi transport vesicle membrane;GO:0016020:membrane;GO:0016021:integral component of membrane;GO:0030658:transport vesicle membrane;GO:0030666:endocytic ve…	GO:0001540:beta-amyloid binding;GO:0004896:cytokine receptor activity;GO:0019955:cytokine binding;GO:0035718:macrophage migration inhibitory factor binding;GO:0042289:MHC class II protein binding;GO:0042802:identical protein binding;GO:0050998:nitric-oxide synthase binding;
ENSG00000019991	8897	2	0	0	6	0	0	0.01	0	0	0.04	0	0	7	81328322	81399754	-	HGF	hepatocyte growth factor (hepapoietin A%3B scatter factor) [Source:HGNC Symbol%3BAcc:4893]	GO:0000187:activation of MAPK activity;GO:0000902:cell morphogenesis;GO:0001837:epithelial to mesenchymal transition;GO:0001889:liver development;GO:0002576:platelet degranulation;GO:0006508:proteolysis;GO:0007067:mitotic nuclear division;GO:0007596:blood coagulation;GO:0014068:positive regulation of phosphatidylinositol 3-kinase signaling;GO:0030168:platelet activation;GO:0030335:positive regula…	GO:0005576:extracellular region;GO:0005615:extracellular space;GO:0031093:platelet alpha granule lumen;	GO:0004252:serine-type endopeptidase activity;GO:0005515:protein binding;GO:0008083:growth factor activity;GO:0042056:chemoattractant activity;GO:0042802:identical protein binding;GO:0046982:protein heterodimerization activity;
ENSG00000019995	5993	403	456	524	546	495	489	3.85	4.43	4.89	5.26	4.79	4.59	10	126630692	126676758	+	ZRANB1	zinc finger%2C RAN-binding domain containing 1 [Source:HGNC Symbol%3BAcc:18224]	GO:0007010:cytoskeleton organization;GO:0016055:Wnt signaling pathway;GO:0016477:cell migration;GO:0022604:regulation of cell morphogenesis;GO:0030177:positive regulation of Wnt signaling pathway;GO:0070536:protein K63-linked deubiquitination;GO:0071947:protein deubiquitination involved in ubiquitin-dependent protein catabolic process;	GO:0005634:nucleus;GO:0005737:cytoplasm;	GO:0004843:ubiquitin-specific protease activity;GO:0005515:protein binding;GO:0008270:zinc ion binding;GO:0070530:K63-linked polyubiquitin binding;
ENSG00000020129	4917	562	595	664	611	607	610	6.54	7.04	7.55	7.18	7.16	6.98	1	36023074	36032875	+	NCDN	neurochondrin [Source:HGNC Symbol%3BAcc:17597]	GO:0031175:neuron projection development;GO:0045453:bone resorption;GO:0048168:regulation of neuronal synaptic plasticity;	GO:0005634:nucleus;GO:0005829:cytosol;GO:0030424:axon;GO:0030425:dendrite;GO:0043025:neuronal cell body;	-
ENSG00000020181	7061	47	53	74	74	94	103	0.38	0.44	0.59	0.61	0.77	0.82	8	37641709	37702414	+	GPR124	G protein-coupled receptor 124 [Source:HGNC Symbol%3BAcc:17849]	GO:0002040:sprouting angiogenesis;GO:0007186:G-protein coupled receptor signaling pathway;GO:0007218:neuropeptide signaling pathway;GO:0007417:central nervous system development;GO:0010595:positive regulation of endothelial cell migration;GO:0043542:endothelial cell migration;GO:0045765:regulation of angiogenesis;GO:0050920:regulation of chemotaxis;GO:0090210:regulation of establishment of blood-…	GO:0005886:plasma membrane;GO:0009986:cell surface;GO:0016021:integral component of membrane;	GO:0004930:G-protein coupled receptor activity;
ENSG00000020219	1674	0	0	0	0	1	0	0	0	0	0	0.03	0	7	152142562	152144235	+	CCT8L1P	chaperonin containing TCP1%2C subunit 8 (theta)-like 1%2C pseudogene [Source:HGNC Symbol%3BAcc:32153]	GO:0044267:cellular protein metabolic process;	GO:0005737:cytoplasm;	GO:0005524:ATP binding;
ENSG00000020256	6997	517	465	516	519	535	501	4.23	3.87	4.12	4.28	4.43	4.03	20	50668202	50820847	-	ZFP64	ZFP64 zinc finger protein [Source:HGNC Symbol%3BAcc:15940]	GO:0006351:transcription, DNA-templated;GO:0006355:regulation of transcription, DNA-templated;	GO:0005634:nucleus;	GO:0003676:nucleic acid binding;GO:0003677:DNA binding;GO:0046872:metal ion binding;
ENSG00000020426	3865	555	481	473	538	423	452	8.21	7.24	6.84	8.04	6.35	6.58	14	61201460	61436671	+	MNAT1	MNAT CDK-activating kinase assembly factor 1 [Source:HGNC Symbol%3BAcc:7181]	GO:0000079:regulation of cyclin-dependent protein serine/threonine kinase activity;GO:0000082:G1/S transition of mitotic cell cycle;GO:0000086:G2/M transition of mitotic cell cycle;GO:0000278:mitotic cell cycle;GO:0000718:nucleotide-excision repair, DNA damage removal;GO:0006281:DNA repair;GO:0006283:transcription-coupled nucleotide-excision repair;GO:0006289:nucleotide-excision repair;GO:0006355…	GO:0005634:nucleus;GO:0005654:nucleoplasm;GO:0005675:holo TFIIH complex;GO:0005737:cytoplasm;GO:0043231:intracellular membrane-bounded organelle;	GO:0005515:protein binding;GO:0008094:DNA-dependent ATPase activity;GO:0008270:zinc ion binding;GO:0008353:RNA polymerase II carboxy-terminal domain kinase activity;GO:0047485:protein N-terminus binding;
ENSG00000020577	12170	715	688	846	834	499	511	3.36	3.29	3.89	3.96	2.38	2.36	14	55033815	55260033	+	SAMD4A	sterile alpha motif domain containing 4A [Source:HGNC Symbol%3BAcc:23023]	GO:0017148:negative regulation of translation;GO:0045727:positive regulation of translation;	GO:0005737:cytoplasm;GO:0030054:cell junction;GO:0030425:dendrite;GO:0045202:synapse;	GO:0030371:translation repressor activity;
ENSG00000020633	4605	297	213	282	250	253	265	3.69	2.69	3.42	3.14	3.19	3.24	1	25226002	25291612	-	RUNX3	runt-related transcription factor 3 [Source:HGNC Symbol%3BAcc:10473]	GO:0000122:negative regulation of transcription from RNA polymerase II promoter;GO:0002062:chondrocyte differentiation;GO:0006351:transcription, DNA-templated;GO:0006355:regulation of transcription, DNA-templated;GO:0006366:transcription from RNA polymerase II promoter;GO:0006468:protein phosphorylation;GO:0007411:axon guidance;GO:0031069:hair follicle morphogenesis;GO:0032609:interferon-gamma pr…	GO:0000790:nuclear chromatin;GO:0005634:nucleus;GO:0005737:cytoplasm;	GO:0000977:RNA polymerase II regulatory region sequence-specific DNA binding;GO:0000981:sequence-specific DNA binding RNA polymerase II transcription factor activity;GO:0003677:DNA binding;GO:0003700:sequence-specific DNA binding transcription factor activity;GO:0005515:protein binding;GO:0005524:ATP binding;
ENSG00000020922	3538	609	615	671	623	665	648	9.85	10.11	10.6	10.17	10.9	10.31	11	94152895	94227074	-	MRE11A	MRE11 meiotic recombination 11 homolog A (S. cerevisiae) [Source:HGNC Symbol%3BAcc:7230]	GO:0000019:regulation of mitotic recombination;GO:0000075:cell cycle checkpoint;GO:0000724:double-strand break repair via homologous recombination;GO:0006259:DNA metabolic process;GO:0006281:DNA repair;GO:0006302:double-strand break repair;GO:0006303:double-strand break repair via nonhomologous end joining;GO:0006310:DNA recombination;GO:0006974:cellular response to DNA damage stimulus;GO:0007004…	GO:0000781:chromosome, telomeric region;GO:0005634:nucleus;GO:0005654:nucleoplasm;GO:0005730:nucleolus;GO:0005829:cytosol;GO:0030870:Mre11 complex;GO:0035861:site of double-strand break;	GO:0000014:single-stranded DNA endodeoxyribonuclease activity;GO:0003677:DNA binding;GO:0003690:double-stranded DNA binding;GO:0004003:ATP-dependent DNA helicase activity;GO:0004518:nuclease activity;GO:0004519:endonuclease activity;GO:0004520:endodeoxyribonuclease activity;GO:0004527:exonuclease activity;GO:0005515:protein binding;GO:0008022:protein C-terminus binding;GO:0008408:3'-5' exonucleas…
ENSG00000021300	4933	3	2	3	4	17	16	0.03	0.02	0.03	0.05	0.2	0.18	11	73357223	73373864	+	PLEKHB1	pleckstrin homology domain containing%2C family B (evectins) member 1 [Source:HGNC Symbol%3BAcc:19079]	GO:0007275:multicellular organismal development;GO:0007602:phototransduction;GO:0045595:regulation of cell differentiation;	GO:0005737:cytoplasm;GO:0016021:integral component of membrane;	GO:0004871:signal transducer activity;GO:0005543:phospholipid binding;GO:0008022:protein C-terminus binding;GO:0042803:protein homodimerization activity;
ENSG00000021355	3226	1690	1563	1547	1608	1907	2001	29.97	28.19	26.81	28.79	34.28	34.9	6	2832566	2842240	-	SERPINB1	serpin peptidase inhibitor%2C clade B (ovalbumin)%2C member 1 [Source:HGNC Symbol%3BAcc:3311]	GO:0010951:negative regulation of endopeptidase activity;GO:0030162:regulation of proteolysis;	GO:0005615:extracellular space;GO:0005737:cytoplasm;	GO:0004867:serine-type endopeptidase inhibitor activity;
ENSG00000021461	2630	0	0	0	0	0	0	0	0	0	0	0	0	7	99425636	99463718	+	CYP3A43	cytochrome P450%2C family 3%2C subfamily A%2C polypeptide 43 [Source:HGNC Symbol%3BAcc:17450]	GO:0006805:xenobiotic metabolic process;GO:0044281:small molecule metabolic process;	GO:0005789:endoplasmic reticulum membrane;	GO:0004497:monooxygenase activity;GO:0005506:iron ion binding;GO:0009055:electron carrier activity;GO:0016705:oxidoreductase activity, acting on paired donors, with incorporation or reduction of molecular oxygen;GO:0020037:heme binding;GO:0070330:aromatase activity;
ENSG00000021488	2597	3	2	4	3	13	10	0.07	0.04	0.09	0.07	0.29	0.22	19	33321415	33360672	-	SLC7A9	solute carrier family 7 (amino acid transporter light chain%2C bo%2C+ system)%2C member 9 [Source:HGNC Symbol%3BAcc:11067]	GO:0006461:protein complex assembly;GO:0006520:cellular amino acid metabolic process;GO:0006810:transport;GO:0006811:ion transport;GO:0006865:amino acid transport;GO:0007596:blood coagulation;GO:0015804:neutral amino acid transport;GO:0015811:L-cystine transport;GO:0050900:leukocyte migration;GO:0055085:transmembrane transport;	GO:0005886:plasma membrane;GO:0005887:integral component of plasma membrane;GO:0016021:integral component of membrane;	GO:0015171:amino acid transmembrane transporter activity;GO:0015175:neutral amino acid transmembrane transporter activity;GO:0015184:L-cystine transmembrane transporter activity;GO:0042605:peptide antigen binding;
ENSG00000021574	5213	708	690	759	740	832	844	7.77	7.7	8.14	8.2	9.26	9.11	2	32288680	32382706	+	SPAST	spastin [Source:HGNC Symbol%3BAcc:11233]	GO:0001578:microtubule bundle formation;GO:0006888:ER to Golgi vesicle-mediated transport;GO:0007409:axonogenesis;GO:0008219:cell death;GO:0031117:positive regulation of microtubule depolymerization;GO:0034214:protein hexamerization;GO:0051013:microtubule severing;GO:0051260:protein homooligomerization;	GO:0005634:nucleus;GO:0005737:cytoplasm;GO:0005768:endosome;GO:0005783:endoplasmic reticulum;GO:0005813:centrosome;GO:0005819:spindle;GO:0005874:microtubule;GO:0015630:microtubule cytoskeleton;GO:0016021:integral component of membrane;GO:0030496:midbody;GO:0031410:cytoplasmic vesicle;GO:0048471:perinuclear region of cytoplasm;	GO:0005515:protein binding;GO:0005524:ATP binding;GO:0008017:microtubule binding;GO:0008568:microtubule-severing ATPase activity;GO:0043014:alpha-tubulin binding;GO:0048487:beta-tubulin binding;
ENSG00000021645	11335	0	0	0	1	6	3	0	0	0	0.01	0.03	0.01	14	78708734	80330762	+	NRXN3	neurexin 3 [Source:HGNC Symbol%3BAcc:8010]	GO:0001525:angiogenesis;GO:0007155:cell adhesion;GO:0007269:neurotransmitter secretion;GO:0007411:axon guidance;GO:0007416:synapse assembly;GO:0051965:positive regulation of synapse assembly;GO:0090129:positive regulation of synapse maturation;	GO:0005887:integral component of plasma membrane;GO:0016021:integral component of membrane;	GO:0004872:receptor activity;GO:0005246:calcium channel regulator activity;GO:0046872:metal ion binding;
ENSG00000021762	7466	101	141	160	127	170	213	0.77	1.1	1.2	0.98	1.32	1.61	11	3108346	3187969	-	OSBPL5	oxysterol binding protein-like 5 [Source:HGNC Symbol%3BAcc:16392]	GO:0006869:lipid transport;GO:0006893:Golgi to plasma membrane transport;GO:0008203:cholesterol metabolic process;GO:0030301:cholesterol transport;	GO:0005789:endoplasmic reticulum membrane;GO:0005829:cytosol;GO:0016021:integral component of membrane;	GO:0005543:phospholipid binding;GO:0008142:oxysterol binding;GO:0015485:cholesterol binding;
ENSG00000021776	9779	2011	1927	2075	2020	1912	1986	11.76	11.46	11.86	11.93	11.34	11.43	15	35147732	35262040	-	AQR	aquarius intron-binding spliceosomal factor [Source:HGNC Symbol%3BAcc:29513]	GO:0000398:mRNA splicing, via spliceosome;	GO:0005681:spliceosomal complex;GO:0071013:catalytic step 2 spliceosome;	GO:0097157:pre-mRNA intronic binding;
ENSG00000021826	10444	3608	3749	4145	4121	6379	6268	19.76	20.88	22.18	22.79	35.42	33.77	2	211342406	211543831	+	CPS1	carbamoyl-phosphate synthase 1%2C mitochondrial [Source:HGNC Symbol%3BAcc:2323]	GO:0000050:urea cycle;GO:0005980:glycogen catabolic process;GO:0006543:glutamine catabolic process;GO:0007494:midgut development;GO:0009636:response to toxic substance;GO:0010043:response to zinc ion;GO:0014075:response to amine;GO:0019240:citrulline biosynthetic process;GO:0019433:triglyceride catabolic process;GO:0032094:response to food;GO:0032496:response to lipopolysaccharide;GO:0034641:cell…	GO:0005730:nucleolus;GO:0005743:mitochondrial inner membrane;GO:0005759:mitochondrial matrix;GO:0042645:mitochondrial nucleoid;GO:0043234:protein complex;	GO:0004087:carbamoyl-phosphate synthase (ammonia) activity;GO:0004175:endopeptidase activity;GO:0005509:calcium ion binding;GO:0005515:protein binding;GO:0005524:ATP binding;GO:0005543:phospholipid binding;GO:0016595:glutamate binding;GO:0032403:protein complex binding;GO:0046872:metal ion binding;GO:0072341:modified amino acid binding;
ENSG00000021852	2729	0	0	0	0	0	0	0	0	0	0	0	0	1	57394883	57431813	-	C8B	complement component 8%2C beta polypeptide [Source:HGNC Symbol%3BAcc:1353]	GO:0006955:immune response;GO:0006956:complement activation;GO:0006957:complement activation, alternative pathway;GO:0006958:complement activation, classical pathway;GO:0019835:cytolysis;GO:0030449:regulation of complement activation;GO:0045087:innate immune response;	GO:0005576:extracellular region;GO:0005579:membrane attack complex;GO:0005615:extracellular space;GO:0016020:membrane;	GO:0032403:protein complex binding;
ENSG00000022267	4945	418	345	395	373	528	494	4.84	4.06	4.47	4.36	6.19	5.62	X	135229559	135293518	+	FHL1	four and a half LIM domains 1 [Source:HGNC Symbol%3BAcc:3702]	GO:0003254:regulation of membrane depolarization;GO:0007517:muscle organ development;GO:0009887:organ morphogenesis;GO:0010972:negative regulation of G2/M transition of mitotic cell cycle;GO:0030154:cell differentiation;GO:0030308:negative regulation of cell growth;GO:0043268:positive regulation of potassium ion transport;GO:1901016:regulation of potassium ion transmembrane transporter activity;G…	GO:0005634:nucleus;GO:0005737:cytoplasm;GO:0005829:cytosol;GO:0005886:plasma membrane;	GO:0003674:molecular_function;GO:0005515:protein binding;GO:0008270:zinc ion binding;GO:0044325:ion channel binding;
ENSG00000022277	3501	1671	1542	1722	1576	1694	1716	27.3	25.63	27.49	26	28.06	27.58	20	55043647	55093943	+	RTFDC1	replication termination factor 2 domain containing 1 [Source:HGNC Symbol%3BAcc:15890]	GO:0008150:biological_process;	GO:0005575:cellular_component;	GO:0003674:molecular_function;
ENSG00000022355	5494	0	0	0	0	0	0	0	0	0	0	0	0	5	161274197	161326975	+	GABRA1	gamma-aminobutyric acid (GABA) A receptor%2C alpha 1 [Source:HGNC Symbol%3BAcc:4075]	GO:0006810:transport;GO:0007214:gamma-aminobutyric acid signaling pathway;GO:0007268:synaptic transmission;GO:0034220:ion transmembrane transport;GO:0051932:synaptic transmission, GABAergic;GO:0055085:transmembrane transport;	GO:0005886:plasma membrane;GO:0005887:integral component of plasma membrane;GO:0016021:integral component of membrane;GO:0030054:cell junction;GO:0034707:chloride channel complex;GO:0045211:postsynaptic membrane;	GO:0004890:GABA-A receptor activity;GO:0005230:extracellular ligand-gated ion channel activity;GO:0005254:chloride channel activity;GO:0008144:drug binding;GO:0016917:GABA receptor activity;
ENSG00000022556	6313	1422	1432	1506	1427	1514	1571	12.89	13.2	13.33	13.05	13.91	14	19	55464498	55512510	+	NLRP2	NLR family%2C pyrin domain containing 2 [Source:HGNC Symbol%3BAcc:22948]	GO:0043280:positive regulation of cysteine-type endopeptidase activity involved in apoptotic process;GO:0050718:positive regulation of interleukin-1 beta secretion;	GO:0005737:cytoplasm;	GO:0005515:protein binding;GO:0005524:ATP binding;GO:0032090:Pyrin domain binding;
ENSG00000022567	8608	963	943	846	794	1067	1098	6.4	6.37	5.49	5.33	7.19	7.18	8	142217265	142318404	-	SLC45A4	solute carrier family 45%2C member 4 [Source:HGNC Symbol%3BAcc:29196]	GO:0006810:transport;	GO:0016021:integral component of membrane;	-
ENSG00000022840	5911	2683	2713	2703	2578	2504	2497	25.97	26.7	25.56	25.19	24.57	23.77	12	120971283	121015397	+	RNF10	ring finger protein 10 [Source:HGNC Symbol%3BAcc:10055]	GO:0006351:transcription, DNA-templated;GO:0010626:negative regulation of Schwann cell proliferation;GO:0031643:positive regulation of myelination;GO:0045893:positive regulation of transcription, DNA-templated;GO:0045944:positive regulation of transcription from RNA polymerase II promoter;	GO:0005634:nucleus;GO:0005737:cytoplasm;	GO:0005515:protein binding;GO:0008270:zinc ion binding;GO:0044212:transcription regulatory region DNA binding;
ENSG00000022976	5595	339	331	352	338	349	323	3.47	3.44	3.52	3.49	3.62	3.25	14	102783714	102809044	+	ZNF839	zinc finger protein 839 [Source:HGNC Symbol%3BAcc:20345]	-	-	GO:0046872:metal ion binding;
ENSG00000023041	2404	850	883	851	846	920	896	20.23	21.37	19.79	20.32	22.19	20.97	10	114190058	114206672	-	ZDHHC6	zinc finger%2C DHHC-type containing 6 [Source:HGNC Symbol%3BAcc:19160]	-	GO:0005789:endoplasmic reticulum membrane;GO:0016021:integral component of membrane;	GO:0008270:zinc ion binding;GO:0016746:transferase activity, transferring acyl groups;
ENSG00000023171	9770	1826	1833	1432	1468	2109	2309	10.69	10.92	8.19	8.68	12.52	13.3	11	123396344	123498482	+	GRAMD1B	GRAM domain containing 1B [Source:HGNC Symbol%3BAcc:29214]	-	GO:0016021:integral component of membrane;	-
ENSG00000023191	7367	3281	3020	3318	3206	2824	3026	25.48	23.85	25.18	25.13	22.23	23.11	11	494512	507300	-	RNH1	ribonuclease/angiogenin inhibitor 1 [Source:HGNC Symbol%3BAcc:10074]	GO:0006402:mRNA catabolic process;GO:0045765:regulation of angiogenesis;	GO:0005737:cytoplasm;GO:0032311:angiogenin-PRI complex;	GO:0005515:protein binding;GO:0008428:ribonuclease inhibitor activity;
ENSG00000023228	12268	2504	2474	2395	2550	2231	2427	11.68	11.73	10.91	12	10.55	11.13	2	206979541	207024327	-	NDUFS1	NADH dehydrogenase (ubiquinone) Fe-S protein 1%2C 75kDa (NADH-coenzyme Q reductase) [Source:HGNC Symbol%3BAcc:7707]	GO:0006120:mitochondrial electron transport, NADH to ubiquinone;GO:0008637:apoptotic mitochondrial changes;GO:0022904:respiratory electron transport chain;GO:0042773:ATP synthesis coupled electron transport;GO:0044237:cellular metabolic process;GO:0044281:small molecule metabolic process;GO:0045333:cellular respiration;GO:0046034:ATP metabolic process;GO:0051881:regulation of mitochondrial membra…	GO:0005739:mitochondrion;GO:0005743:mitochondrial inner membrane;GO:0005747:mitochondrial respiratory chain complex I;GO:0005758:mitochondrial intermembrane space;GO:0016020:membrane;	GO:0005515:protein binding;GO:0008137:NADH dehydrogenase (ubiquinone) activity;GO:0009055:electron carrier activity;GO:0046872:metal ion binding;GO:0051536:iron-sulfur cluster binding;GO:0051537:2 iron, 2 sulfur cluster binding;GO:0051539:4 iron, 4 sulfur cluster binding;
ENSG00000023287	7615	1063	1145	1239	1121	1223	1233	7.99	8.75	9.09	8.5	9.31	9.11	8	53535016	53658403	-	RB1CC1	RB1-inducible coiled-coil 1 [Source:HGNC Symbol%3BAcc:15574]	GO:0000045:autophagosome assembly;GO:0001889:liver development;GO:0001934:positive regulation of protein phosphorylation;GO:0006351:transcription, DNA-templated;GO:0006355:regulation of transcription, DNA-templated;GO:0007049:cell cycle;GO:0007254:JNK cascade;GO:0007507:heart development;GO:0010506:regulation of autophagy;GO:0043066:negative regulation of apoptotic process;GO:0045793:positive reg…	GO:0005634:nucleus;GO:0005829:cytosol;GO:0034045:pre-autophagosomal structure membrane;GO:0070969:ULK1-ATG13-FIP200 complex;	GO:0005515:protein binding;GO:0019901:protein kinase binding;
ENSG00000023318	4854	481	466	517	470	623	571	5.67	5.59	5.95	5.59	7.44	6.62	9	102741461	102861322	-	ERP44	endoplasmic reticulum protein 44 [Source:HGNC Symbol%3BAcc:18311]	GO:0006457:protein folding;GO:0006950:response to stress;GO:0006986:response to unfolded protein;GO:0009100:glycoprotein metabolic process;GO:0045454:cell redox homeostasis;	GO:0005788:endoplasmic reticulum lumen;GO:0005789:endoplasmic reticulum membrane;GO:0005793:endoplasmic reticulum-Golgi intermediate compartment;GO:0009986:cell surface;	GO:0003756:protein disulfide isomerase activity;
ENSG00000023330	2536	1406	1349	1399	1257	1179	1243	31.72	30.95	30.84	28.63	26.96	27.58	3	52232102	52248343	+	ALAS1	aminolevulinate%2C delta-%2C synthase 1 [Source:HGNC Symbol%3BAcc:396]	GO:0006778:porphyrin-containing compound metabolic process;GO:0006782:protoporphyrinogen IX biosynthetic process;GO:0006783:heme biosynthetic process;GO:0009058:biosynthetic process;GO:0044255:cellular lipid metabolic process;GO:0044281:small molecule metabolic process;	GO:0005634:nucleus;GO:0005730:nucleolus;GO:0005737:cytoplasm;GO:0005739:mitochondrion;GO:0005759:mitochondrial matrix;	GO:0003824:catalytic activity;GO:0003870:5-aminolevulinate synthase activity;GO:0030170:pyridoxal phosphate binding;
ENSG00000023445	7484	1749	1716	1563	1528	899	944	13.37	13.34	11.67	11.79	6.97	7.1	11	102188215	102210134	+	BIRC3	baculoviral IAP repeat containing 3 [Source:HGNC Symbol%3BAcc:591]	GO:0002224:toll-like receptor signaling pathway;GO:0002756:MyD88-independent toll-like receptor signaling pathway;GO:0006915:apoptotic process;GO:0007166:cell surface receptor signaling pathway;GO:0034121:regulation of toll-like receptor signaling pathway;GO:0034138:toll-like receptor 3 signaling pathway;GO:0034142:toll-like receptor 4 signaling pathway;GO:0035666:TRIF-dependent toll-like recepto…	GO:0005634:nucleus;GO:0005737:cytoplasm;GO:0005829:cytosol;	GO:0004842:ubiquitin-protein transferase activity;GO:0005515:protein binding;GO:0008270:zinc ion binding;
ENSG00000023516	9913	1064	1039	1099	1178	1288	1317	6.14	6.1	6.2	6.86	7.54	7.48	13	42846289	42897396	+	AKAP11	A kinase (PRKA) anchor protein 11 [Source:HGNC Symbol%3BAcc:369]	-	GO:0005730:nucleolus;GO:0005737:cytoplasm;GO:0005815:microtubule organizing center;GO:0005886:plasma membrane;	GO:0008157:protein phosphatase 1 binding;GO:0051018:protein kinase A binding;
ENSG00000023572	1299	425	394	392	446	374	347	18.72	17.65	16.87	19.83	16.7	15.03	1	193065598	193075244	-	GLRX2	glutaredoxin 2 [Source:HGNC Symbol%3BAcc:16065]	GO:0006355:regulation of transcription, DNA-templated;GO:0006457:protein folding;GO:0006749:glutathione metabolic process;GO:0006915:apoptotic process;GO:0009266:response to temperature stimulus;GO:0009966:regulation of signal transduction;GO:0010033:response to organic substance;GO:0030154:cell differentiation;GO:0042262:DNA protection;GO:0042542:response to hydrogen peroxide;GO:0045454:cell red…	GO:0005634:nucleus;GO:0005730:nucleolus;GO:0005739:mitochondrion;	GO:0003756:protein disulfide isomerase activity;GO:0008794:arsenate reductase (glutaredoxin) activity;GO:0009055:electron carrier activity;GO:0015035:protein disulfide oxidoreductase activity;GO:0015038:glutathione disulfide oxidoreductase activity;GO:0046872:metal ion binding;GO:0051537:2 iron, 2 sulfur cluster binding;
ENSG00000023608	2656	316	331	368	442	316	331	6.81	7.25	7.74	9.61	6.9	7.01	14	62229075	62263146	+	SNAPC1	small nuclear RNA activating complex%2C polypeptide 1%2C 43kDa [Source:HGNC Symbol%3BAcc:11134]	GO:0006355:regulation of transcription, DNA-templated;GO:0006383:transcription from RNA polymerase III promoter;GO:0010467:gene expression;	GO:0005654:nucleoplasm;	GO:0003677:DNA binding;
ENSG00000023697	2848	807	850	832	748	746	819	16.21	17.36	16.33	15.17	15.19	16.18	12	16064106	16190220	+	DERA	deoxyribose-phosphate aldolase (putative) [Source:HGNC Symbol%3BAcc:24269]	GO:0009264:deoxyribonucleotide catabolic process;GO:0046121:deoxyribonucleoside catabolic process;GO:0046386:deoxyribose phosphate catabolic process;	GO:0005575:cellular_component;GO:0005737:cytoplasm;	GO:0004139:deoxyribose-phosphate aldolase activity;
ENSG00000023734	2211	3967	4043	4093	4120	3605	3814	102.64	106.39	103.48	107.61	94.56	97.07	12	16035325	16056412	+	STRAP	serine/threonine kinase receptor associated protein [Source:HGNC Symbol%3BAcc:30796]	GO:0000122:negative regulation of transcription from RNA polymerase II promoter;GO:0006397:mRNA processing;GO:0007179:transforming growth factor beta receptor signaling pathway;GO:0008380:RNA splicing;GO:0030512:negative regulation of transforming growth factor beta receptor signaling pathway;	GO:0005634:nucleus;GO:0005681:spliceosomal complex;GO:0005737:cytoplasm;GO:0005739:mitochondrion;GO:0005829:cytosol;GO:0005886:plasma membrane;GO:0030054:cell junction;	GO:0005102:receptor binding;GO:0005515:protein binding;GO:0016301:kinase activity;
ENSG00000023839	6232	11915	11813	11412	10766	11890	11912	109.37	110.28	102.36	99.77	110.65	107.56	10	101542489	101611949	+	ABCC2	ATP-binding cassette%2C sub-family C (CFTR/MRP)%2C member 2 [Source:HGNC Symbol%3BAcc:53]	GO:0006810:transport;GO:0006855:drug transmembrane transport;GO:0006979:response to oxidative stress;GO:0009408:response to heat;GO:0015732:prostaglandin transport;GO:0030644:cellular chloride ion homeostasis;GO:0031427:response to methotrexate;GO:0046685:response to arsenic-containing substance;GO:0055085:transmembrane transport;GO:0070327:thyroid hormone transport;	GO:0005886:plasma membrane;GO:0005887:integral component of plasma membrane;GO:0016324:apical plasma membrane;GO:0046581:intercellular canaliculus;	GO:0005515:protein binding;GO:0005524:ATP binding;GO:0008514:organic anion transmembrane transporter activity;GO:0019904:protein domain specific binding;GO:0042626:ATPase activity, coupled to transmembrane movement of substances;
ENSG00000023892	2675	1	1	0	4	2	3	0.02	0.02	0	0.09	0.04	0.06	6	35265595	35289548	+	DEF6	differentially expressed in FDCP 6 homolog (mouse) [Source:HGNC Symbol%3BAcc:2760]	-	GO:0005634:nucleus;GO:0005730:nucleolus;GO:0005737:cytoplasm;GO:0005886:plasma membrane;	GO:0005543:phospholipid binding;
ENSG00000023902	6629	71	86	93	108	99	102	0.61	0.75	0.78	0.94	0.87	0.87	1	150121373	150136916	+	PLEKHO1	pleckstrin homology domain containing%2C family O member 1 [Source:HGNC Symbol%3BAcc:24310]	-	GO:0005634:nucleus;GO:0005737:cytoplasm;GO:0005886:plasma membrane;	GO:0005543:phospholipid binding;
ENSG00000023909	5374	4338	4531	4234	4065	3744	3969	46.18	49.05	44.04	43.68	40.4	41.56	1	94350761	94374966	-	GCLM	glutamate-cysteine ligase%2C modifier subunit [Source:HGNC Symbol%3BAcc:4312]	GO:0000096:sulfur amino acid metabolic process;GO:0006534:cysteine metabolic process;GO:0006536:glutamate metabolic process;GO:0006750:glutathione biosynthetic process;GO:0006805:xenobiotic metabolic process;GO:0006979:response to oxidative stress;GO:0034641:cellular nitrogen compound metabolic process;GO:0035229:positive regulation of glutamate-cysteine ligase activity;GO:0042493:response to dru…	GO:0005829:cytosol;GO:0017109:glutamate-cysteine ligase complex;	GO:0004357:glutamate-cysteine ligase activity;GO:0035226:glutamate-cysteine ligase catalytic subunit binding;GO:0046982:protein heterodimerization activity;
ENSG00000024048	8997	570	612	617	611	697	675	3.62	3.96	3.83	3.92	4.49	4.22	6	42531800	42661242	+	UBR2	ubiquitin protein ligase E3 component n-recognin 2 [Source:HGNC Symbol%3BAcc:21289]	GO:0006342:chromatin silencing;GO:0006511:ubiquitin-dependent protein catabolic process;GO:0007141:male meiosis I;GO:0007283:spermatogenesis;GO:0032007:negative regulation of TOR signaling;GO:0033522:histone H2A ubiquitination;GO:0071233:cellular response to leucine;	GO:0000151:ubiquitin ligase complex;GO:0000785:chromatin;GO:0005634:nucleus;GO:0005730:nucleolus;GO:0005886:plasma membrane;	GO:0004842:ubiquitin-protein transferase activity;GO:0005515:protein binding;GO:0008270:zinc ion binding;GO:0070728:leucine binding;
ENSG00000024422	3923	2651	2567	2288	2165	2193	2244	38.66	38.07	32.6	31.87	32.42	32.19	19	48216600	48246391	+	EHD2	EH-domain containing 2 [Source:HGNC Symbol%3BAcc:3243]	GO:0006897:endocytosis;GO:0007596:blood coagulation;GO:0030866:cortical actin cytoskeleton organization;GO:0032456:endocytic recycling;GO:0072659:protein localization to plasma membrane;GO:1901741:positive regulation of myoblast fusion;GO:2001137:positive regulation of endocytic recycling;	GO:0005634:nucleus;GO:0005886:plasma membrane;GO:0010008:endosome membrane;GO:0048471:perinuclear region of cytoplasm;GO:0055038:recycling endosome membrane;	GO:0003676:nucleic acid binding;GO:0003924:GTPase activity;GO:0005509:calcium ion binding;GO:0005515:protein binding;GO:0005524:ATP binding;GO:0005525:GTP binding;GO:0019904:protein domain specific binding;
ENSG00000024526	5904	1286	1236	1310	1339	1077	1174	12.46	12.18	12.4	13.1	10.58	11.19	1	68939835	68962904	-	DEPDC1	DEP domain containing 1 [Source:HGNC Symbol%3BAcc:22949]	GO:0006351:transcription, DNA-templated;GO:0035556:intracellular signal transduction;GO:0045892:negative regulation of transcription, DNA-templated;	GO:0005634:nucleus;GO:0017053:transcriptional repressor complex;	GO:0005096:GTPase activator activity;GO:0005515:protein binding;
ENSG00000024862	1496	121	108	95	106	112	122	4.63	4.2	3.55	4.09	4.34	4.59	6	139094657	139114456	+	CCDC28A	coiled-coil domain containing 28A [Source:HGNC Symbol%3BAcc:21098]	-	-	-
ENSG00000025039	5072	45	46	59	41	68	83	0.51	0.53	0.65	0.47	0.78	0.92	6	90074355	90121989	-	RRAGD	Ras-related GTP binding D [Source:HGNC Symbol%3BAcc:19903]	GO:0032008:positive regulation of TOR signaling;GO:0034613:cellular protein localization;GO:0071230:cellular response to amino acid stimulus;	GO:0005634:nucleus;GO:0005737:cytoplasm;GO:0005764:lysosome;	GO:0005515:protein binding;GO:0005525:GTP binding;GO:0046982:protein heterodimerization activity;
ENSG00000025156	2702	200	166	211	183	206	173	4.23	3.57	4.37	3.91	4.42	3.6	6	122720691	122754264	+	HSF2	heat shock transcription factor 2 [Source:HGNC Symbol%3BAcc:5225]	GO:0006366:transcription from RNA polymerase II promoter;GO:0006950:response to stress;GO:0007283:spermatogenesis;GO:0045944:positive regulation of transcription from RNA polymerase II promoter;	GO:0005634:nucleus;GO:0005730:nucleolus;GO:0005737:cytoplasm;	GO:0001162:RNA polymerase II intronic transcription regulatory region sequence-specific DNA binding;GO:0003700:sequence-specific DNA binding transcription factor activity;GO:0003713:transcription coactivator activity;GO:0042803:protein homodimerization activity;
ENSG00000025293	7812	865	831	874	854	874	904	6.33	6.19	6.25	6.31	6.49	6.51	20	34359896	34538303	+	PHF20	PHD finger protein 20 [Source:HGNC Symbol%3BAcc:16098]	GO:0006351:transcription, DNA-templated;GO:0006355:regulation of transcription, DNA-templated;GO:0043981:histone H4-K5 acetylation;GO:0043982:histone H4-K8 acetylation;GO:0043984:histone H4-K16 acetylation;	GO:0000123:histone acetyltransferase complex;GO:0005634:nucleus;GO:0005730:nucleolus;GO:0031965:nuclear membrane;GO:0071339:MLL1 complex;	GO:0003677:DNA binding;GO:0008270:zinc ion binding;GO:0043995:histone acetyltransferase activity (H4-K5 specific);GO:0043996:histone acetyltransferase activity (H4-K8 specific);GO:0046872:metal ion binding;GO:0046972:histone acetyltransferase activity (H4-K16 specific);
ENSG00000025423	2272	12	18	12	7	22	15	0.3	0.46	0.3	0.18	0.56	0.37	12	57145945	57181574	+	HSD17B6	hydroxysteroid (17-beta) dehydrogenase 6 [Source:HGNC Symbol%3BAcc:23316]	GO:0006702:androgen biosynthetic process;GO:0006710:androgen catabolic process;	GO:0005622:intracellular;GO:0005783:endoplasmic reticulum;GO:0031901:early endosome membrane;	GO:0003824:catalytic activity;GO:0004303:estradiol 17-beta-dehydrogenase activity;GO:0004745:retinol dehydrogenase activity;GO:0009055:electron carrier activity;GO:0016491:oxidoreductase activity;GO:0047035:testosterone dehydrogenase (NAD+) activity;
ENSG00000025434	4346	207	175	202	225	244	312	2.72	2.34	2.6	2.99	3.26	4.04	11	47269851	47290396	+	NR1H3	nuclear receptor subfamily 1%2C group H%2C member 3 [Source:HGNC Symbol%3BAcc:7966]	GO:0000122:negative regulation of transcription from RNA polymerase II promoter;GO:0006351:transcription, DNA-templated;GO:0006367:transcription initiation from RNA polymerase II promoter;GO:0010467:gene expression;GO:0010745:negative regulation of macrophage derived foam cell differentiation;GO:0010867:positive regulation of triglyceride biosynthetic process;GO:0010870:positive regulation of rec…	GO:0000790:nuclear chromatin;GO:0005634:nucleus;GO:0005654:nucleoplasm;	GO:0003677:DNA binding;GO:0003700:sequence-specific DNA binding transcription factor activity;GO:0003707:steroid hormone receptor activity;GO:0003713:transcription coactivator activity;GO:0004879:ligand-activated sequence-specific DNA binding RNA polymerase II transcription factor activity;GO:0005515:protein binding;GO:0008270:zinc ion binding;GO:0015485:cholesterol binding;GO:0032810:sterol resp…
ENSG00000025708	3320	338	274	314	338	541	521	5.82	4.8	5.29	5.88	9.45	8.83	22	50964181	50968485	-	TYMP	thymidine phosphorylase [Source:HGNC Symbol%3BAcc:3148]	GO:0000002:mitochondrial genome maintenance;GO:0001525:angiogenesis;GO:0006206:pyrimidine nucleobase metabolic process;GO:0006213:pyrimidine nucleoside metabolic process;GO:0006220:pyrimidine nucleotide metabolic process;GO:0006260:DNA replication;GO:0006935:chemotaxis;GO:0030154:cell differentiation;GO:0043097:pyrimidine nucleoside salvage;GO:0044281:small molecule metabolic process;GO:0046135:p…	GO:0005829:cytosol;	GO:0004645:phosphorylase activity;GO:0005161:platelet-derived growth factor receptor binding;GO:0008083:growth factor activity;GO:0009032:thymidine phosphorylase activity;GO:0016154:pyrimidine-nucleoside phosphorylase activity;GO:0016763:transferase activity, transferring pentosyl groups;
ENSG00000025770	3159	1023	985	1056	1049	838	878	18.52	18.14	18.69	19.18	15.38	15.64	22	50946645	50961901	+	NCAPH2	non-SMC condensin II complex%2C subunit H2 [Source:HGNC Symbol%3BAcc:25071]	GO:0030261:chromosome condensation;	GO:0005634:nucleus;GO:0005694:chromosome;	-
ENSG00000025772	2062	975	971	1031	908	905	953	27.05	27.4	27.95	25.43	25.45	26.01	20	43570771	43589127	-	TOMM34	translocase of outer mitochondrial membrane 34 [Source:HGNC Symbol%3BAcc:15746]	GO:0006626:protein targeting to mitochondrion;	GO:0005741:mitochondrial outer membrane;GO:0016021:integral component of membrane;	GO:0031072:heat shock protein binding;
ENSG00000025796	8587	1506	1540	1589	1584	1709	1673	10.03	10.43	10.34	10.65	11.54	10.96	6	108188960	108279393	-	SEC63	SEC63 homolog (S. cerevisiae) [Source:HGNC Symbol%3BAcc:21082]	GO:0001889:liver development;GO:0006612:protein targeting to membrane;GO:0006807:nitrogen compound metabolic process;GO:0010259:multicellular organismal aging;GO:0031204:posttranslational protein targeting to membrane, translocation;GO:0072001:renal system development;	GO:0005783:endoplasmic reticulum;GO:0005789:endoplasmic reticulum membrane;GO:0016021:integral component of membrane;	GO:0004872:receptor activity;GO:0008565:protein transporter activity;
ENSG00000025800	7687	1232	1351	1420	1296	1253	1238	9.17	10.23	10.33	9.74	9.45	9.06	1	32573639	32642169	+	KPNA6	karyopherin alpha 6 (importin alpha 7) [Source:HGNC Symbol%3BAcc:6399]	GO:0006606:protein import into nucleus;GO:0006607:NLS-bearing protein import into nucleus;GO:0045944:positive regulation of transcription from RNA polymerase II promoter;GO:0060135:maternal process involved in female pregnancy;	GO:0005634:nucleus;GO:0005737:cytoplasm;	GO:0008565:protein transporter activity;
ENSG00000026025	4965	20818	20238	20723	19829	19664	20390	239.86	237.15	233.31	230.65	229.69	231.09	10	17270258	17279592	+	VIM	vimentin [Source:HGNC Symbol%3BAcc:12692]	GO:0006915:apoptotic process;GO:0006921:cellular component disassembly involved in execution phase of apoptosis;GO:0006928:movement of cell or subcellular component;GO:0010977:negative regulation of neuron projection development;GO:0014002:astrocyte development;GO:0019048:modulation by virus of host morphology or physiology;GO:0030049:muscle filament sliding;GO:0045109:intermediate filament organ…	GO:0005737:cytoplasm;GO:0005777:peroxisome;GO:0005829:cytosol;GO:0005856:cytoskeleton;GO:0005882:intermediate filament;GO:0005886:plasma membrane;GO:0031252:cell leading edge;GO:0042995:cell projection;GO:0045111:intermediate filament cytoskeleton;GO:0070062:extracellular exosome;	GO:0005198:structural molecule activity;GO:0005200:structural constituent of cytoskeleton;GO:0005212:structural constituent of eye lens;GO:0005515:protein binding;GO:0008022:protein C-terminus binding;GO:0042802:identical protein binding;GO:0097110:scaffold protein binding;
ENSG00000026036	8738	78	68	92	85	71	56	0.51	0.45	0.59	0.56	0.47	0.36	20	62290653	62330037	+	RTEL1-TNFRSF6B	RTEL1-TNFRSF6B readthrough (NMD candidate) [Source:HGNC Symbol%3BAcc:44095]	-	-	GO:0003677:DNA binding;GO:0004003:ATP-dependent DNA helicase activity;GO:0005524:ATP binding;
ENSG00000026103	3562	243	266	304	241	383	396	3.9	4.34	4.77	3.91	6.24	6.26	10	90750414	90775542	+	FAS	Fas cell surface death receptor [Source:HGNC Symbol%3BAcc:11920]	GO:0002377:immunoglobulin production;GO:0003014:renal system process;GO:0006461:protein complex assembly;GO:0006915:apoptotic process;GO:0006919:activation of cysteine-type endopeptidase activity involved in apoptotic process;GO:0006924:activation-induced cell death of T cells;GO:0006925:inflammatory cell apoptotic process;GO:0006927:transformed cell apoptotic process;GO:0006955:immune response;G…	GO:0005576:extracellular region;GO:0005634:nucleus;GO:0005737:cytoplasm;GO:0005829:cytosol;GO:0005886:plasma membrane;GO:0009897:external side of plasma membrane;GO:0016020:membrane;GO:0016021:integral component of membrane;GO:0031264:death-inducing signaling complex;GO:0031265:CD95 death-inducing signaling complex;GO:0045121:membrane raft;	GO:0004871:signal transducer activity;GO:0004872:receptor activity;GO:0004888:transmembrane signaling receptor activity;GO:0005515:protein binding;GO:0019900:kinase binding;GO:0042802:identical protein binding;
ENSG00000026297	7478	139	117	151	180	194	178	1.06	0.91	1.13	1.39	1.5	1.34	6	167342992	167370679	-	RNASET2	ribonuclease T2 [Source:HGNC Symbol%3BAcc:21686]	GO:0006401:RNA catabolic process;	GO:0005576:extracellular region;GO:0005615:extracellular space;GO:0005764:lysosome;GO:0005788:endoplasmic reticulum lumen;GO:0043202:lysosomal lumen;	GO:0003723:RNA binding;GO:0004540:ribonuclease activity;GO:0033897:ribonuclease T2 activity;
ENSG00000026508	10060	8105	7999	9061	8853	11373	11188	46.09	46.26	50.35	50.82	65.56	62.58	11	35160417	35253949	+	CD44	CD44 molecule (Indian blood group) [Source:HGNC Symbol%3BAcc:1681]	GO:0001658:branching involved in ureteric bud morphogenesis;GO:0002246:wound healing involved in inflammatory response;GO:0005975:carbohydrate metabolic process;GO:0007155:cell adhesion;GO:0007160:cell-matrix adhesion;GO:0010628:positive regulation of gene expression;GO:0016055:Wnt signaling pathway;GO:0016337:single organismal cell-cell adhesion;GO:0019221:cytokine-mediated signaling pathway;GO:…	GO:0005737:cytoplasm;GO:0005794:Golgi apparatus;GO:0005886:plasma membrane;GO:0005887:integral component of plasma membrane;GO:0009897:external side of plasma membrane;GO:0009986:cell surface;GO:0016020:membrane;GO:0016323:basolateral plasma membrane;	GO:0004415:hyalurononglucosaminidase activity;GO:0004888:transmembrane signaling receptor activity;GO:0005515:protein binding;GO:0005518:collagen binding;GO:0005540:hyaluronic acid binding;
ENSG00000026559	6320	281	293	300	263	136	148	2.54	2.7	2.65	2.4	1.25	1.32	20	49620193	49639666	-	KCNG1	potassium voltage-gated channel%2C subfamily G%2C member 1 [Source:HGNC Symbol%3BAcc:6248]	GO:0006813:potassium ion transport;GO:0007268:synaptic transmission;GO:0051260:protein homooligomerization;	GO:0005886:plasma membrane;GO:0008076:voltage-gated potassium channel complex;GO:0016021:integral component of membrane;GO:0043231:intracellular membrane-bounded organelle;	GO:0005249:voltage-gated potassium channel activity;GO:0005251:delayed rectifier potassium channel activity;GO:0005267:potassium channel activity;
ENSG00000026652	9419	123	93	115	104	159	170	0.75	0.57	0.68	0.64	0.98	1.02	6	161551011	161695093	-	AGPAT4	1-acylglycerol-3-phosphate O-acyltransferase 4 [Source:HGNC Symbol%3BAcc:20885]	GO:0006644:phospholipid metabolic process;GO:0006654:phosphatidic acid biosynthetic process;GO:0008654:phospholipid biosynthetic process;GO:0016024:CDP-diacylglycerol biosynthetic process;GO:0019432:triglyceride biosynthetic process;GO:0044255:cellular lipid metabolic process;GO:0044281:small molecule metabolic process;GO:0046474:glycerophospholipid biosynthetic process;	GO:0005789:endoplasmic reticulum membrane;GO:0016021:integral component of membrane;	GO:0003841:1-acylglycerol-3-phosphate O-acyltransferase activity;GO:0016746:transferase activity, transferring acyl groups;
ENSG00000026751	4604	5	5	1	7	22	26	0.06	0.06	0.01	0.09	0.28	0.32	1	160709037	160724611	+	SLAMF7	SLAM family member 7 [Source:HGNC Symbol%3BAcc:21394]	GO:0007155:cell adhesion;GO:0030101:natural killer cell activation;GO:0032814:regulation of natural killer cell activation;GO:0042267:natural killer cell mediated cytotoxicity;	GO:0005886:plasma membrane;GO:0016020:membrane;GO:0016021:integral component of membrane;	GO:0004872:receptor activity;
ENSG00000026950	5547	104	85	80	95	141	129	1.07	0.89	0.81	0.99	1.47	1.31	6	26402465	26415444	+	BTN3A1	butyrophilin%2C subfamily 3%2C member A1 [Source:HGNC Symbol%3BAcc:1138]	GO:0050663:cytokine secretion;GO:0050798:activated T cell proliferation;GO:0050852:T cell receptor signaling pathway;GO:0072643:interferon-gamma secretion;	GO:0005886:plasma membrane;GO:0016021:integral component of membrane;	GO:0005515:protein binding;
ENSG00000027001	3407	441	441	456	452	453	480	7.4	7.53	7.48	7.66	7.71	7.93	13	24304328	24463558	-	MIPEP	mitochondrial intermediate peptidase [Source:HGNC Symbol%3BAcc:7104]	GO:0006508:proteolysis;GO:0006627:protein processing involved in protein targeting to mitochondrion;	GO:0005739:mitochondrion;GO:0005759:mitochondrial matrix;	GO:0004222:metalloendopeptidase activity;GO:0046872:metal ion binding;
ENSG00000027075	8809	51	46	50	48	48	50	0.33	0.3	0.32	0.31	0.32	0.32	14	61654277	62017694	+	PRKCH	protein kinase C%2C eta [Source:HGNC Symbol%3BAcc:9403]	GO:0006468:protein phosphorylation;GO:0007165:signal transduction;GO:0007596:blood coagulation;GO:0010744:positive regulation of macrophage derived foam cell differentiation;GO:0030168:platelet activation;GO:0034351:negative regulation of glial cell apoptotic process;GO:0035556:intracellular signal transduction;GO:0045618:positive regulation of keratinocyte differentiation;GO:0050861:positive reg…	GO:0005737:cytoplasm;GO:0005829:cytosol;GO:0005886:plasma membrane;	GO:0004697:protein kinase C activity;GO:0004699:calcium-independent protein kinase C activity;GO:0005524:ATP binding;GO:0017160:Ral GTPase binding;GO:0019899:enzyme binding;GO:0046872:metal ion binding;
ENSG00000027644	5101	0	0	0	0	0	0	0	0	0	0	0	0	1	156809855	156828810	-	INSRR	insulin receptor-related receptor [Source:HGNC Symbol%3BAcc:6093]	GO:0007169:transmembrane receptor protein tyrosine kinase signaling pathway;GO:0030238:male sex determination;GO:0031532:actin cytoskeleton reorganization;GO:0046777:protein autophosphorylation;GO:0071469:cellular response to alkaline pH;	GO:0005887:integral component of plasma membrane;	GO:0004714:transmembrane receptor protein tyrosine kinase activity;GO:0005524:ATP binding;GO:0043548:phosphatidylinositol 3-kinase binding;GO:0043560:insulin receptor substrate binding;
ENSG00000027697	2680	437	405	496	442	551	620	9.33	8.79	10.35	9.52	11.92	13.02	6	137518621	137540586	-	IFNGR1	interferon gamma receptor 1 [Source:HGNC Symbol%3BAcc:5439]	GO:0007165:signal transduction;GO:0009615:response to virus;GO:0019221:cytokine-mediated signaling pathway;GO:0060333:interferon-gamma-mediated signaling pathway;GO:0060334:regulation of interferon-gamma-mediated signaling pathway;	GO:0005886:plasma membrane;GO:0005887:integral component of plasma membrane;GO:0016020:membrane;	GO:0004906:interferon-gamma receptor activity;GO:0019955:cytokine binding;
ENSG00000027847	4927	530	487	563	507	557	607	6.15	5.75	6.39	5.94	6.56	6.93	5	177027101	177037348	+	B4GALT7	xylosylprotein beta 1%2C4-galactosyltransferase%2C polypeptide 7 [Source:HGNC Symbol%3BAcc:930]	GO:0005975:carbohydrate metabolic process;GO:0006024:glycosaminoglycan biosynthetic process;GO:0006029:proteoglycan metabolic process;GO:0006464:cellular protein modification process;GO:0006486:protein glycosylation;GO:0030203:glycosaminoglycan metabolic process;GO:0030204:chondroitin sulfate metabolic process;GO:0043206:extracellular fibril organization;GO:0044281:small molecule metabolic proces…	GO:0000139:Golgi membrane;GO:0005794:Golgi apparatus;GO:0016021:integral component of membrane;GO:0032580:Golgi cisterna membrane;	GO:0008378:galactosyltransferase activity;GO:0016757:transferase activity, transferring glycosyl groups;GO:0046525:xylosylprotein 4-beta-galactosyltransferase activity;GO:0046872:metal ion binding;
ENSG00000027869	2512	50	41	47	32	30	57	1.14	0.95	1.05	0.74	0.69	1.28	1	156776035	156786654	-	SH2D2A	SH2 domain containing 2A [Source:HGNC Symbol%3BAcc:10821]	GO:0001525:angiogenesis;GO:0007165:signal transduction;GO:0008283:cell proliferation;GO:0030154:cell differentiation;	GO:0005737:cytoplasm;	GO:0005070:SH3/SH2 adaptor activity;GO:0017124:SH3 domain binding;
ENSG00000028116	3557	1199	1129	1198	1201	959	928	19.28	18.47	18.83	19.5	15.64	14.68	2	58134786	58387055	+	VRK2	vaccinia related kinase 2 [Source:HGNC Symbol%3BAcc:12719]	GO:0006468:protein phosphorylation;GO:0019048:modulation by virus of host morphology or physiology;GO:0034599:cellular response to oxidative stress;GO:0043408:regulation of MAPK cascade;GO:0046777:protein autophosphorylation;GO:2000659:regulation of interleukin-1-mediated signaling pathway;	GO:0005634:nucleus;GO:0005737:cytoplasm;GO:0005789:endoplasmic reticulum membrane;GO:0016021:integral component of membrane;GO:0031966:mitochondrial membrane;	GO:0004674:protein serine/threonine kinase activity;GO:0005515:protein binding;GO:0005524:ATP binding;
ENSG00000028137	3766	1	1	0	3	0	0	0.02	0.02	0	0.05	0	0	1	12227060	12269285	+	TNFRSF1B	tumor necrosis factor receptor superfamily%2C member 1B [Source:HGNC Symbol%3BAcc:11917]	GO:0006954:inflammatory response;GO:0006955:immune response;GO:0050728:negative regulation of inflammatory response;GO:0050779:RNA destabilization;GO:0051044:positive regulation of membrane protein ectodomain proteolysis;GO:0071222:cellular response to lipopolysaccharide;GO:0071363:cellular response to growth factor stimulus;	GO:0005576:extracellular region;GO:0005634:nucleus;GO:0005886:plasma membrane;GO:0016021:integral component of membrane;GO:0043025:neuronal cell body;GO:0043196:varicosity;GO:0045121:membrane raft;GO:0048471:perinuclear region of cytoplasm;	GO:0005031:tumor necrosis factor-activated receptor activity;GO:0005515:protein binding;GO:0031625:ubiquitin protein ligase binding;
ENSG00000028203	8757	1350	1449	1454	1431	1703	1722	8.82	9.63	9.28	9.44	11.28	11.07	12	95611522	95696566	+	VEZT	vezatin%2C adherens junctions transmembrane protein [Source:HGNC Symbol%3BAcc:18258]	GO:0016337:single organismal cell-cell adhesion;GO:0043009:chordate embryonic development;	GO:0001669:acrosomal vesicle;GO:0002142:stereocilia ankle link complex;GO:0005634:nucleus;GO:0005886:plasma membrane;GO:0005912:adherens junction;GO:0016021:integral component of membrane;	GO:0017022:myosin binding;
ENSG00000028277	8899	9	7	14	6	12	11	0.06	0.05	0.09	0.04	0.08	0.07	19	42590263	42700737	-	POU2F2	POU class 2 homeobox 2 [Source:HGNC Symbol%3BAcc:9213]	GO:0002335:mature B cell differentiation;GO:0002380:immunoglobulin secretion involved in immune response;GO:0006366:transcription from RNA polymerase II promoter;GO:0006959:humoral immune response;GO:0045893:positive regulation of transcription, DNA-templated;GO:0048469:cell maturation;	GO:0005634:nucleus;GO:0005737:cytoplasm;	GO:0003700:sequence-specific DNA binding transcription factor activity;GO:0019904:protein domain specific binding;GO:0043565:sequence-specific DNA binding;
ENSG00000028310	9577	1151	1193	1216	1267	1017	1095	6.88	7.25	7.1	7.64	6.16	6.43	5	850406	892939	-	BRD9	bromodomain containing 9 [Source:HGNC Symbol%3BAcc:25818]	GO:0006351:transcription, DNA-templated;GO:0006355:regulation of transcription, DNA-templated;GO:0008150:biological_process;GO:0016568:chromatin modification;	GO:0005575:cellular_component;	GO:0003676:nucleic acid binding;GO:0070577:lysine-acetylated histone binding;
ENSG00000028528	9796	1886	1929	1989	1909	2129	2152	11.01	11.46	11.35	11.25	12.6	12.36	15	64386322	64438289	+	SNX1	sorting nexin 1 [Source:HGNC Symbol%3BAcc:11172]	GO:0006886:intracellular protein transport;GO:0006897:endocytosis;GO:0007154:cell communication;GO:0016197:endosomal transport;GO:0034498:early endosome to Golgi transport;GO:0045732:positive regulation of protein catabolic process;	GO:0005737:cytoplasm;GO:0005768:endosome;GO:0005794:Golgi apparatus;GO:0005829:cytosol;GO:0010008:endosome membrane;GO:0016020:membrane;GO:0031901:early endosome membrane;GO:0043231:intracellular membrane-bounded organelle;	GO:0005515:protein binding;GO:0008565:protein transporter activity;GO:0035091:phosphatidylinositol binding;
ENSG00000028839	5039	276	296	301	277	264	291	3.13	3.42	3.34	3.17	3.04	3.25	6	134273308	134311570	+	TBPL1	TBP-like 1 [Source:HGNC Symbol%3BAcc:11589]	GO:0001675:acrosome assembly;GO:0006235:dTTP biosynthetic process;GO:0006352:DNA-templated transcription, initiation;GO:0006366:transcription from RNA polymerase II promoter;GO:0007289:spermatid nucleus differentiation;	GO:0005672:transcription factor TFIIA complex;GO:0005737:cytoplasm;	GO:0003677:DNA binding;GO:0003713:transcription coactivator activity;
ENSG00000029153	5002	594	576	704	658	707	802	6.79	6.7	7.87	7.6	8.2	9.02	12	27485787	27576241	+	ARNTL2	aryl hydrocarbon receptor nuclear translocator-like 2 [Source:HGNC Symbol%3BAcc:18984]	GO:0006351:transcription, DNA-templated;GO:0006355:regulation of transcription, DNA-templated;GO:0006357:regulation of transcription from RNA polymerase II promoter;GO:0007623:circadian rhythm;GO:0009649:entrainment of circadian clock;GO:0045944:positive regulation of transcription from RNA polymerase II promoter;	GO:0005634:nucleus;GO:0005667:transcription factor complex;GO:0005737:cytoplasm;	GO:0000982:RNA polymerase II core promoter proximal region sequence-specific DNA binding transcription factor activity;GO:0003677:DNA binding;GO:0003700:sequence-specific DNA binding transcription factor activity;GO:0004871:signal transducer activity;GO:0046983:protein dimerization activity;
ENSG00000029363	9297	3710	3720	4072	4038	3696	3854	22.83	23.28	24.48	25.08	23.06	23.33	6	136578001	136610989	-	BCLAF1	BCL2-associated transcription factor 1 [Source:HGNC Symbol%3BAcc:16863]	GO:0006351:transcription, DNA-templated;GO:0043065:positive regulation of apoptotic process;GO:0043620:regulation of DNA-templated transcription in response to stress;GO:0045892:negative regulation of transcription, DNA-templated;GO:2000144:positive regulation of DNA-templated transcription, initiation;GO:2001022:positive regulation of response to DNA damage stimulus;GO:2001244:positive regulatio…	GO:0005634:nucleus;GO:0005730:nucleolus;GO:0005737:cytoplasm;	GO:0003677:DNA binding;GO:0005515:protein binding;
ENSG00000029364	7136	1851	1859	1762	1846	1884	2045	14.84	15.16	13.8	14.94	15.31	16.13	14	69864732	69929105	+	SLC39A9	solute carrier family 39%2C member 9 [Source:HGNC Symbol%3BAcc:20182]	GO:0006829:zinc II ion transport;	GO:0016020:membrane;GO:0016021:integral component of membrane;	GO:0046873:metal ion transmembrane transporter activity;
ENSG00000029534	10799	271	321	265	224	214	217	1.44	1.73	1.37	1.2	1.15	1.13	8	41510739	41754280	-	ANK1	ankyrin 1%2C erythrocytic [Source:HGNC Symbol%3BAcc:492]	GO:0006779:porphyrin-containing compound biosynthetic process;GO:0006887:exocytosis;GO:0006888:ER to Golgi vesicle-mediated transport;GO:0007010:cytoskeleton organization;GO:0007165:signal transduction;GO:0007411:axon guidance;GO:0015672:monovalent inorganic cation transport;GO:0045199:maintenance of epithelial cell apical/basal polarity;GO:0048821:erythrocyte development;GO:0072661:protein targe…	GO:0005829:cytosol;GO:0005856:cytoskeleton;GO:0005886:plasma membrane;GO:0014731:spectrin-associated cytoskeleton;GO:0016323:basolateral plasma membrane;GO:0016529:sarcoplasmic reticulum;GO:0030863:cortical cytoskeleton;GO:0031430:M band;	GO:0005198:structural molecule activity;GO:0005200:structural constituent of cytoskeleton;GO:0005515:protein binding;GO:0008093:cytoskeletal adaptor activity;GO:0019899:enzyme binding;GO:0030507:spectrin binding;GO:0051117:ATPase binding;
ENSG00000029559	1033	0	0	0	0	0	0	0	0	0	0	0	0	4	88720733	88733074	+	IBSP	integrin-binding sialoprotein [Source:HGNC Symbol%3BAcc:5341]	GO:0001503:ossification;GO:0007155:cell adhesion;GO:0030198:extracellular matrix organization;GO:0031214:biomineral tissue development;GO:0071363:cellular response to growth factor stimulus;	GO:0005576:extracellular region;	-
ENSG00000029639	2736	98	87	104	95	118	100	2.05	1.85	2.12	2.01	2.5	2.06	6	155578643	155635627	-	TFB1M	transcription factor B1%2C mitochondrial [Source:HGNC Symbol%3BAcc:17037]	GO:0006351:transcription, DNA-templated;GO:0006355:regulation of transcription, DNA-templated;	GO:0042645:mitochondrial nucleoid;	GO:0000179:rRNA (adenine-N6,N6-)-dimethyltransferase activity;GO:0003677:DNA binding;GO:0005515:protein binding;
ENSG00000029725	6555	1286	1346	1422	1542	1302	1305	11.22	11.95	12.13	13.59	11.52	11.2	17	5185558	5289129	+	RABEP1	rabaptin%2C RAB GTPase binding effector protein 1 [Source:HGNC Symbol%3BAcc:17677]	GO:0006897:endocytosis;GO:0006915:apoptotic process;GO:0015031:protein transport;	GO:0005768:endosome;GO:0005769:early endosome;GO:0030139:endocytic vesicle;GO:0055037:recycling endosome;	GO:0005096:GTPase activator activity;GO:0005515:protein binding;GO:0008083:growth factor activity;GO:0042803:protein homodimerization activity;
ENSG00000029993	3967	3839	3961	3734	3671	5425	5549	55.36	58.09	52.61	53.44	79.31	78.71	X	150148982	150159248	+	HMGB3	high mobility group box 3 [Source:HGNC Symbol%3BAcc:5004]	GO:0006310:DNA recombination;GO:0007275:multicellular organismal development;	GO:0005634:nucleus;GO:0005694:chromosome;	GO:0003677:DNA binding;GO:0003690:double-stranded DNA binding;GO:0008301:DNA binding, bending;
ENSG00000030066	8471	1544	1538	1609	1620	1489	1396	10.43	10.56	10.62	11.04	10.19	9.27	11	47799639	47870107	-	NUP160	nucleoporin 160kDa [Source:HGNC Symbol%3BAcc:18017]	GO:0000278:mitotic cell cycle;GO:0005975:carbohydrate metabolic process;GO:0006406:mRNA export from nucleus;GO:0007077:mitotic nuclear envelope disassembly;GO:0008645:hexose transport;GO:0010827:regulation of glucose transport;GO:0015031:protein transport;GO:0015758:glucose transport;GO:0016032:viral process;GO:0019221:cytokine-mediated signaling pathway;GO:0044281:small molecule metabolic proces…	GO:0000776:kinetochore;GO:0005635:nuclear envelope;GO:0005643:nuclear pore;GO:0005829:cytosol;GO:0031080:nuclear pore outer ring;	GO:0005487:nucleocytoplasmic transporter activity;GO:0005515:protein binding;
ENSG00000030110	2267	449	411	436	445	465	447	11.33	10.55	10.75	11.34	11.9	11.1	6	33540329	33548019	-	BAK1	BCL2-antagonist/killer 1 [Source:HGNC Symbol%3BAcc:949]	GO:0001782:B cell homeostasis;GO:0001783:B cell apoptotic process;GO:0001836:release of cytochrome c from mitochondria;GO:0001974:blood vessel remodeling;GO:0002262:myeloid cell homeostasis;GO:0002352:B cell negative selection;GO:0006915:apoptotic process;GO:0007420:brain development;GO:0007568:aging;GO:0008053:mitochondrial fusion;GO:0008283:cell proliferation;GO:0008285:negative regulation of c…	GO:0005739:mitochondrion;GO:0005741:mitochondrial outer membrane;GO:0005783:endoplasmic reticulum;GO:0005829:cytosol;GO:0031307:integral component of mitochondrial outer membrane;GO:0046930:pore complex;	GO:0005515:protein binding;GO:0031072:heat shock protein binding;GO:0042802:identical protein binding;GO:0042803:protein homodimerization activity;GO:0046872:metal ion binding;GO:0046982:protein heterodimerization activity;GO:0051087:chaperone binding;GO:0051400:BH domain binding;
ENSG00000030304	4159	0	0	0	0	0	0	0	0	0	0	0	0	9	113431051	113563859	+	MUSK	muscle%2C skeletal%2C receptor tyrosine kinase [Source:HGNC Symbol%3BAcc:7525]	GO:0001934:positive regulation of protein phosphorylation;GO:0006355:regulation of transcription, DNA-templated;GO:0007169:transmembrane receptor protein tyrosine kinase signaling pathway;GO:0007528:neuromuscular junction development;GO:0007613:memory;GO:0008582:regulation of synaptic growth at neuromuscular junction;GO:0010628:positive regulation of gene expression;GO:0030198:extracellular matri…	GO:0005887:integral component of plasma membrane;GO:0030054:cell junction;GO:0031594:neuromuscular junction;GO:0045211:postsynaptic membrane;	GO:0004672:protein kinase activity;GO:0004713:protein tyrosine kinase activity;GO:0004714:transmembrane receptor protein tyrosine kinase activity;GO:0005515:protein binding;GO:0005524:ATP binding;
ENSG00000030419	12220	13	11	11	24	11	15	0.06	0.05	0.05	0.11	0.05	0.07	2	213864429	214017151	-	IKZF2	IKAROS family zinc finger 2 (Helios) [Source:HGNC Symbol%3BAcc:13177]	GO:0006351:transcription, DNA-templated;GO:0008150:biological_process;GO:0045944:positive regulation of transcription from RNA polymerase II promoter;	GO:0005634:nucleus;	GO:0003674:molecular_function;GO:0003676:nucleic acid binding;GO:0003677:DNA binding;GO:0005515:protein binding;GO:0042803:protein homodimerization activity;GO:0046872:metal ion binding;GO:0046982:protein heterodimerization activity;
ENSG00000030582	3520	1608	1429	1580	1523	3125	3153	26.13	23.62	25.09	24.99	51.49	50.4	17	42422614	42430470	+	GRN	granulin [Source:HGNC Symbol%3BAcc:4601]	GO:0001835:blastocyst hatching;GO:0007165:signal transduction;GO:0007566:embryo implantation;GO:0008219:cell death;GO:0050679:positive regulation of epithelial cell proliferation;	GO:0005615:extracellular space;GO:0005739:mitochondrion;GO:0043231:intracellular membrane-bounded organelle;	GO:0005125:cytokine activity;GO:0005515:protein binding;GO:0008083:growth factor activity;
ENSG00000031003	6808	532	556	554	511	761	747	4.47	4.75	4.55	4.33	6.48	6.17	5	137273649	137387650	-	FAM13B	family with sequence similarity 13%2C member B [Source:HGNC Symbol%3BAcc:1335]	GO:0007165:signal transduction;GO:0007264:small GTPase mediated signal transduction;GO:0051056:regulation of small GTPase mediated signal transduction;	GO:0005622:intracellular;GO:0005829:cytosol;	GO:0005096:GTPase activator activity;
ENSG00000031081	9384	75	74	70	81	125	120	0.46	0.46	0.42	0.5	0.77	0.72	3	119013220	119139561	+	ARHGAP31	Rho GTPase activating protein 31 [Source:HGNC Symbol%3BAcc:29216]	GO:0007165:signal transduction;GO:0007264:small GTPase mediated signal transduction;GO:0051056:regulation of small GTPase mediated signal transduction;	GO:0005622:intracellular;GO:0005829:cytosol;GO:0005925:focal adhesion;GO:0030027:lamellipodium;	GO:0005096:GTPase activator activity;GO:0017124:SH3 domain binding;
ENSG00000031544	3595	21	25	25	25	15	6	0.33	0.4	0.39	0.4	0.24	0.09	15	72084977	72110600	+	NR2E3	nuclear receptor subfamily 2%2C group E%2C member 3 [Source:HGNC Symbol%3BAcc:7974]	GO:0006366:transcription from RNA polymerase II promoter;GO:0006367:transcription initiation from RNA polymerase II promoter;GO:0007165:signal transduction;GO:0007601:visual perception;GO:0007602:phototransduction;GO:0010467:gene expression;GO:0030522:intracellular receptor signaling pathway;	GO:0005634:nucleus;GO:0005654:nucleoplasm;	GO:0003707:steroid hormone receptor activity;GO:0004879:ligand-activated sequence-specific DNA binding RNA polymerase II transcription factor activity;GO:0008270:zinc ion binding;GO:0043565:sequence-specific DNA binding;
ENSG00000031691	1733	164	154	175	145	209	220	5.41	5.17	5.64	4.83	6.99	7.14	6	49431091	49460820	+	CENPQ	centromere protein Q [Source:HGNC Symbol%3BAcc:21347]	GO:0000278:mitotic cell cycle;GO:0006334:nucleosome assembly;GO:0034080:CENP-A containing nucleosome assembly;	GO:0000775:chromosome, centromeric region;GO:0005654:nucleoplasm;GO:0005829:cytosol;	-
ENSG00000031698	3836	2062	1977	2015	2022	1537	1601	30.75	29.99	29.36	30.44	23.24	23.48	1	109756540	109780791	+	SARS	seryl-tRNA synthetase [Source:HGNC Symbol%3BAcc:10537]	GO:0006412:translation;GO:0006418:tRNA aminoacylation for protein translation;GO:0006434:seryl-tRNA aminoacylation;GO:0008033:tRNA processing;GO:0010467:gene expression;GO:0097056:selenocysteinyl-tRNA(Sec) biosynthetic process;	GO:0005737:cytoplasm;GO:0005739:mitochondrion;GO:0005829:cytosol;	GO:0003723:RNA binding;GO:0004828:serine-tRNA ligase activity;GO:0005524:ATP binding;
ENSG00000031823	7445	997	990	1066	1046	872	899	7.66	7.74	8	8.11	6.79	6.79	19	5916150	5978153	-	RANBP3	RAN binding protein 3 [Source:HGNC Symbol%3BAcc:9850]	GO:0015031:protein transport;GO:0046907:intracellular transport;	GO:0005634:nucleus;GO:0005730:nucleolus;GO:0005737:cytoplasm;	GO:0005515:protein binding;GO:0008536:Ran GTPase binding;GO:0070412:R-SMAD binding;
ENSG00000032219	7568	298	269	262	317	308	350	2.25	2.07	1.94	2.42	2.36	2.6	14	58765103	58840605	+	ARID4A	AT rich interactive domain 4A (RBP1-like) [Source:HGNC Symbol%3BAcc:9885]	GO:0006349:regulation of gene expression by genetic imprinting;GO:0006366:transcription from RNA polymerase II promoter;GO:0034773:histone H4-K20 trimethylation;GO:0036124:histone H3-K9 trimethylation;GO:0045892:negative regulation of transcription, DNA-templated;GO:0048821:erythrocyte development;GO:0080182:histone H3-K4 trimethylation;	GO:0005634:nucleus;GO:0017053:transcriptional repressor complex;	GO:0003677:DNA binding;GO:0003700:sequence-specific DNA binding transcription factor activity;
ENSG00000032389	5775	882	797	920	907	878	883	8.74	8.03	8.9	9.07	8.82	8.6	2	3192696	3381653	-	TSSC1	tumor suppressing subtransferable candidate 1 [Source:HGNC Symbol%3BAcc:12383]	-	-	-
ENSG00000032444	7055	1034	1003	1041	929	1242	1276	8.38	8.27	8.25	7.6	10.21	10.18	19	7598890	7626650	+	PNPLA6	patatin-like phospholipase domain containing 6 [Source:HGNC Symbol%3BAcc:16268]	GO:0001525:angiogenesis;GO:0008219:cell death;GO:0009887:organ morphogenesis;GO:0016042:lipid catabolic process;GO:0046470:phosphatidylcholine metabolic process;	GO:0005789:endoplasmic reticulum membrane;GO:0016021:integral component of membrane;	GO:0004622:lysophospholipase activity;
ENSG00000032742	5480	357	308	347	298	280	331	3.73	3.27	3.54	3.14	2.96	3.4	13	21140585	21265503	+	IFT88	intraflagellar transport 88 homolog (Chlamydomonas) [Source:HGNC Symbol%3BAcc:20606]	GO:0001654:eye development;GO:0001701:in utero embryonic development;GO:0003382:epithelial cell morphogenesis;GO:0007224:smoothened signaling pathway;GO:0007368:determination of left/right symmetry;GO:0008104:protein localization;GO:0009952:anterior/posterior pattern specification;GO:0016485:protein processing;GO:0021513:spinal cord dorsal/ventral patterning;GO:0021537:telencephalon development;G…	GO:0005814:centriole;GO:0005929:cilium;GO:0030992:intraciliary transport particle B;GO:0031512:motile primary cilium;GO:0031514:motile cilium;GO:0032391:photoreceptor connecting cilium;GO:0045177:apical part of cell;	-
ENSG00000033011	5786	735	778	803	795	850	889	7.27	7.82	7.76	7.94	8.52	8.65	16	5083703	5137380	+	ALG1	ALG1%2C chitobiosyldiphosphodolichol beta-mannosyltransferase [Source:HGNC Symbol%3BAcc:18294]	GO:0006486:protein glycosylation;GO:0006488:dolichol-linked oligosaccharide biosynthetic process;GO:0009103:lipopolysaccharide biosynthetic process;GO:0018279:protein N-linked glycosylation via asparagine;GO:0043687:post-translational protein modification;GO:0044267:cellular protein metabolic process;	GO:0005783:endoplasmic reticulum;GO:0005789:endoplasmic reticulum membrane;GO:0016021:integral component of membrane;	GO:0000030:mannosyltransferase activity;GO:0004578:chitobiosyldiphosphodolichol beta-mannosyltransferase activity;GO:0016757:transferase activity, transferring glycosyl groups;
ENSG00000033030	7752	779	694	830	731	648	699	5.75	5.21	5.98	5.45	4.85	5.07	12	122957417	122985518	-	ZCCHC8	zinc finger%2C CCHC domain containing 8 [Source:HGNC Symbol%3BAcc:25265]	GO:0000398:mRNA splicing, via spliceosome;	GO:0005634:nucleus;GO:0005730:nucleolus;GO:0071013:catalytic step 2 spliceosome;	GO:0003676:nucleic acid binding;GO:0005515:protein binding;GO:0008270:zinc ion binding;
ENSG00000033050	4448	3162	3047	3558	3209	2720	2797	40.67	39.86	44.71	41.66	35.46	35.38	7	150904923	150924316	-	ABCF2	ATP-binding cassette%2C sub-family F (GCN20)%2C member 2 [Source:HGNC Symbol%3BAcc:71]	GO:0006810:transport;	GO:0005739:mitochondrion;GO:0005740:mitochondrial envelope;GO:0043190:ATP-binding cassette (ABC) transporter complex;	GO:0005215:transporter activity;GO:0005524:ATP binding;GO:0016887:ATPase activity;
ENSG00000033100	4200	1174	1136	1159	1112	1560	1614	15.99	15.74	15.43	15.29	21.54	21.62	7	150929575	150935908	+	CHPF2	chondroitin polymerizing factor 2 [Source:HGNC Symbol%3BAcc:29270]	GO:0005975:carbohydrate metabolic process;GO:0030203:glycosaminoglycan metabolic process;GO:0030204:chondroitin sulfate metabolic process;GO:0030206:chondroitin sulfate biosynthetic process;GO:0044281:small molecule metabolic process;	GO:0000139:Golgi membrane;GO:0016021:integral component of membrane;GO:0032580:Golgi cisterna membrane;	GO:0016758:transferase activity, transferring hexosyl groups;GO:0050510:N-acetylgalactosaminyl-proteoglycan 3-beta-glucuronosyltransferase activity;
ENSG00000033122	14652	0	0	0	0	0	0	0	0	0	0	0	0	1	70034081	70617628	+	LRRC7	leucine rich repeat containing 7 [Source:HGNC Symbol%3BAcc:18531]	-	GO:0005737:cytoplasm;GO:0005886:plasma membrane;GO:0014069:postsynaptic density;GO:0030054:cell junction;GO:0045211:postsynaptic membrane;	-
ENSG00000033170	6889	575	551	646	576	733	782	4.77	4.65	5.24	4.83	6.17	6.39	14	65877310	66210839	+	FUT8	fucosyltransferase 8 (alpha (1%2C6) fucosyltransferase) [Source:HGNC Symbol%3BAcc:4019]	GO:0001701:in utero embryonic development;GO:0006487:protein N-linked glycosylation;GO:0006491:N-glycan processing;GO:0007179:transforming growth factor beta receptor signaling pathway;GO:0007229:integrin-mediated signaling pathway;GO:0007585:respiratory gaseous exchange;GO:0009312:oligosaccharide biosynthetic process;GO:0016477:cell migration;GO:0018279:protein N-linked glycosylation via asparag…	GO:0000139:Golgi membrane;GO:0005794:Golgi apparatus;GO:0016021:integral component of membrane;GO:0032580:Golgi cisterna membrane;	GO:0008424:glycoprotein 6-alpha-L-fucosyltransferase activity;GO:0016757:transferase activity, transferring glycosyl groups;GO:0017124:SH3 domain binding;GO:0046921:alpha-(1->6)-fucosyltransferase activity;
ENSG00000033178	11432	927	980	1013	951	919	1144	4.64	4.99	4.95	4.8	4.66	5.63	4	68478370	68566897	-	UBA6	ubiquitin-like modifier activating enzyme 6 [Source:HGNC Symbol%3BAcc:25581]	GO:0006464:cellular protein modification process;GO:0006511:ubiquitin-dependent protein catabolic process;GO:0016567:protein ubiquitination;	GO:0005737:cytoplasm;	GO:0005515:protein binding;GO:0005524:ATP binding;GO:0008641:small protein activating enzyme activity;GO:0016874:ligase activity;GO:0019780:FAT10 activating enzyme activity;
ENSG00000033327	6771	399	360	316	314	342	400	3.37	3.09	2.61	2.68	2.93	3.32	11	77926343	78129394	-	GAB2	GRB2-associated binding protein 2 [Source:HGNC Symbol%3BAcc:14458]	GO:0007169:transmembrane receptor protein tyrosine kinase signaling pathway;GO:0008284:positive regulation of cell proliferation;GO:0030316:osteoclast differentiation;GO:0038095:Fc-epsilon receptor signaling pathway;GO:0043306:positive regulation of mast cell degranulation;GO:0045087:innate immune response;GO:0048015:phosphatidylinositol-mediated signaling;	GO:0005737:cytoplasm;GO:0005829:cytosol;GO:0005886:plasma membrane;	GO:0005068:transmembrane receptor protein tyrosine kinase adaptor activity;GO:0005070:SH3/SH2 adaptor activity;GO:0005515:protein binding;GO:0005543:phospholipid binding;GO:0005547:phosphatidylinositol-3,4,5-trisphosphate binding;GO:0043325:phosphatidylinositol-3,4-bisphosphate binding;
ENSG00000033627	10968	1098	1073	954	905	910	941	5.73	5.69	4.86	4.77	4.81	4.83	17	40610862	40674629	+	ATP6V0A1	ATPase%2C H+ transporting%2C lysosomal V0 subunit a1 [Source:HGNC Symbol%3BAcc:865]	GO:0006879:cellular iron ion homeostasis;GO:0008286:insulin receptor signaling pathway;GO:0015991:ATP hydrolysis coupled proton transport;GO:0033572:transferrin transport;GO:0051701:interaction with host;GO:0055085:transmembrane transport;GO:0090382:phagosome maturation;	GO:0000220:vacuolar proton-transporting V-type ATPase, V0 domain;GO:0005634:nucleus;GO:0005730:nucleolus;GO:0005737:cytoplasm;GO:0005794:Golgi apparatus;GO:0005886:plasma membrane;GO:0010008:endosome membrane;GO:0016021:integral component of membrane;GO:0030670:phagocytic vesicle membrane;GO:0033179:proton-transporting V-type ATPase, V0 domain;GO:0042470:melanosome;GO:0043231:intracellular membra…	GO:0005515:protein binding;GO:0015078:hydrogen ion transmembrane transporter activity;GO:0051117:ATPase binding;
ENSG00000033800	4524	649	624	640	642	702	735	8.21	8.03	7.91	8.2	9	9.14	15	68346517	68483096	+	PIAS1	protein inhibitor of activated STAT%2C 1 [Source:HGNC Symbol%3BAcc:2752]	GO:0000122:negative regulation of transcription from RNA polymerase II promoter;GO:0006351:transcription, DNA-templated;GO:0007259:JAK-STAT cascade;GO:0007283:spermatogenesis;GO:0016925:protein sumoylation;GO:0019221:cytokine-mediated signaling pathway;GO:0030521:androgen receptor signaling pathway;GO:0032436:positive regulation of proteasomal ubiquitin-dependent protein catabolic process;GO:0033…	GO:0005634:nucleus;GO:0005654:nucleoplasm;GO:0016605:PML body;GO:0016607:nuclear speck;	GO:0003676:nucleic acid binding;GO:0003677:DNA binding;GO:0003713:transcription coactivator activity;GO:0003714:transcription corepressor activity;GO:0005515:protein binding;GO:0008270:zinc ion binding;GO:0019789:SUMO transferase activity;GO:0019899:enzyme binding;GO:0019904:protein domain specific binding;GO:0031625:ubiquitin protein ligase binding;GO:0050681:androgen receptor binding;
ENSG00000033867	9564	1423	1367	1655	1653	1348	1220	8.51	8.32	9.67	9.98	8.17	7.18	3	27414214	27525911	-	SLC4A7	solute carrier family 4%2C sodium bicarbonate cotransporter%2C member 7 [Source:HGNC Symbol%3BAcc:11033]	GO:0006811:ion transport;GO:0015701:bicarbonate transport;GO:0021747:cochlear nucleus development;GO:0046666:retinal cell programmed cell death;GO:0055085:transmembrane transport;GO:0060117:auditory receptor cell development;GO:0061299:retina vasculature morphogenesis in camera-type eye;	GO:0005886:plasma membrane;GO:0016021:integral component of membrane;GO:0016323:basolateral plasma membrane;GO:0016324:apical plasma membrane;GO:0032420:stereocilium;	GO:0005452:inorganic anion exchanger activity;GO:0008510:sodium:bicarbonate symporter activity;
ENSG00000034053	6869	435	470	558	486	560	490	3.62	3.98	4.54	4.09	4.73	4.01	15	29129629	29410518	+	APBA2	amyloid beta (A4) precursor protein-binding%2C family A%2C member 2 [Source:HGNC Symbol%3BAcc:579]	GO:0001701:in utero embryonic development;GO:0007268:synaptic transmission;GO:0007399:nervous system development;GO:0007626:locomotory behavior;GO:0010468:regulation of gene expression;GO:0015031:protein transport;GO:0035264:multicellular organism growth;	GO:0005886:plasma membrane;	GO:0001540:beta-amyloid binding;GO:0005515:protein binding;
ENSG00000034063	5144	1714	1704	1817	1857	1546	1473	19.06	19.27	19.74	20.85	17.43	16.11	19	4903092	4962165	+	UHRF1	ubiquitin-like with PHD and ring finger domains 1 [Source:HGNC Symbol%3BAcc:12556]	GO:0000122:negative regulation of transcription from RNA polymerase II promoter;GO:0006281:DNA repair;GO:0006351:transcription, DNA-templated;GO:0007049:cell cycle;GO:0008283:cell proliferation;GO:0010216:maintenance of DNA methylation;GO:0010390:histone monoubiquitination;GO:0016574:histone ubiquitination;GO:0032270:positive regulation of cellular protein metabolic process;GO:0042787:protein ubi…	GO:0000790:nuclear chromatin;GO:0000791:euchromatin;GO:0000792:heterochromatin;GO:0005634:nucleus;GO:0005657:replication fork;GO:0016363:nuclear matrix;	GO:0000987:core promoter proximal region sequence-specific DNA binding;GO:0003700:sequence-specific DNA binding transcription factor activity;GO:0004842:ubiquitin-protein transferase activity;GO:0005515:protein binding;GO:0008270:zinc ion binding;GO:0008327:methyl-CpG binding;GO:0031493:nucleosomal histone binding;GO:0035064:methylated histone binding;GO:0042393:histone binding;GO:0042802:identic…
ENSG00000034152	3783	1255	1306	1194	1140	684	694	18.98	20.09	17.64	17.4	10.49	10.32	17	21187984	21218552	+	MAP2K3	mitogen-activated protein kinase kinase 3 [Source:HGNC Symbol%3BAcc:6843]	GO:0000187:activation of MAPK activity;GO:0002224:toll-like receptor signaling pathway;GO:0002755:MyD88-dependent toll-like receptor signaling pathway;GO:0002756:MyD88-independent toll-like receptor signaling pathway;GO:0006954:inflammatory response;GO:0007165:signal transduction;GO:0034134:toll-like receptor 2 signaling pathway;GO:0034138:toll-like receptor 3 signaling pathway;GO:0034142:toll-li…	GO:0005654:nucleoplasm;GO:0005829:cytosol;	GO:0004672:protein kinase activity;GO:0004674:protein serine/threonine kinase activity;GO:0004708:MAP kinase kinase activity;GO:0004713:protein tyrosine kinase activity;GO:0005515:protein binding;GO:0005524:ATP binding;GO:0016772:transferase activity, transferring phosphorus-containing groups;GO:0019901:protein kinase binding;
ENSG00000034239	5805	0	0	0	0	0	0	0	0	0	0	0	0	8	49623348	49647870	-	EFCAB1	EF-hand calcium binding domain 1 [Source:HGNC Symbol%3BAcc:25678]	-	-	GO:0005509:calcium ion binding;
ENSG00000034510	492	25658	24571	24989	23504	27631	28669	2983.25	2905.64	2839.07	2758.93	3257	3278.86	2	85132749	85133795	+	TMSB10	thymosin beta 10 [Source:HGNC Symbol%3BAcc:11879]	GO:0030036:actin cytoskeleton organization;GO:0042989:sequestering of actin monomers;	GO:0005737:cytoplasm;GO:0005856:cytoskeleton;	GO:0003779:actin binding;
ENSG00000034533	3427	76	83	85	60	91	112	1.27	1.41	1.39	1.01	1.54	1.84	3	130732719	130746493	-	ASTE1	asteroid homolog 1 (Drosophila) [Source:HGNC Symbol%3BAcc:25021]	GO:0006281:DNA repair;	-	GO:0004518:nuclease activity;
ENSG00000034677	6031	1926	1888	1827	1830	2420	2509	18.27	18.21	16.93	17.52	23.27	23.41	8	101269288	101348446	-	RNF19A	ring finger protein 19A%2C RBR E3 ubiquitin protein ligase [Source:HGNC Symbol%3BAcc:13432]	GO:0000226:microtubule cytoskeleton organization;GO:0006464:cellular protein modification process;GO:0016567:protein ubiquitination;	GO:0005737:cytoplasm;GO:0005813:centrosome;GO:0016021:integral component of membrane;	GO:0008134:transcription factor binding;GO:0008270:zinc ion binding;GO:0016874:ligase activity;
ENSG00000034693	2222	203	192	222	203	154	190	5.23	5.03	5.58	5.28	4.02	4.81	6	143771944	143811147	+	PEX3	peroxisomal biogenesis factor 3 [Source:HGNC Symbol%3BAcc:8858]	GO:0007031:peroxisome organization;GO:0016557:peroxisome membrane biogenesis;GO:0045046:protein import into peroxisome membrane;GO:0055085:transmembrane transport;	GO:0005634:nucleus;GO:0005730:nucleolus;GO:0005777:peroxisome;GO:0005778:peroxisomal membrane;GO:0005779:integral component of peroxisomal membrane;GO:0005783:endoplasmic reticulum;GO:0005829:cytosol;GO:0032994:protein-lipid complex;GO:0043231:intracellular membrane-bounded organelle;GO:0043234:protein complex;	GO:0005515:protein binding;GO:0008289:lipid binding;GO:0046983:protein dimerization activity;
ENSG00000034713	3034	867	863	786	744	822	739	16.35	16.55	14.48	14.16	15.71	13.71	16	75600249	75611779	+	GABARAPL2	GABA(A) receptor-associated protein-like 2 [Source:HGNC Symbol%3BAcc:13291]	GO:0006891:intra-Golgi vesicle-mediated transport;GO:0006914:autophagy;GO:0015031:protein transport;GO:0032781:positive regulation of ATPase activity;GO:1901799:negative regulation of proteasomal protein catabolic process;	GO:0000139:Golgi membrane;GO:0000421:autophagosome membrane;GO:0005622:intracellular;GO:0005737:cytoplasm;GO:0005776:autophagosome;GO:0005794:Golgi apparatus;GO:0005829:cytosol;GO:0031410:cytoplasmic vesicle;	GO:0000149:SNARE binding;GO:0005515:protein binding;GO:0008017:microtubule binding;GO:0048487:beta-tubulin binding;GO:0050811:GABA receptor binding;GO:0051117:ATPase binding;
ENSG00000034971	2095	0	0	0	0	0	0	0	0	0	0	0	0	1	171604557	171621823	-	MYOC	myocilin%2C trabecular meshwork inducible glucocorticoid response [Source:HGNC Symbol%3BAcc:7610]	GO:0009653:anatomical structure morphogenesis;	GO:0005615:extracellular space;GO:0005791:rough endoplasmic reticulum;GO:0005929:cilium;GO:0070062:extracellular exosome;	GO:0005198:structural molecule activity;
ENSG00000035115	11165	130	146	157	150	241	189	0.67	0.76	0.79	0.78	1.25	0.95	2	217730	266398	-	SH3YL1	SH3 and SYLF domain containing 1 [Source:HGNC Symbol%3BAcc:29546]	GO:0006661:phosphatidylinositol biosynthetic process;GO:1900027:regulation of ruffle assembly;	GO:0032587:ruffle membrane;	GO:0019902:phosphatase binding;GO:0035091:phosphatidylinositol binding;
ENSG00000035141	3086	3030	3083	3356	3303	2355	2475	56.17	58.12	60.79	61.81	44.26	45.13	2	70523107	70529222	-	FAM136A	family with sequence similarity 136%2C member A [Source:HGNC Symbol%3BAcc:25911]	-	GO:0005737:cytoplasm;GO:0005739:mitochondrion;	-
ENSG00000035403	5818	6788	6477	7074	6989	8489	8585	66.74	64.77	67.96	69.38	84.62	83.03	10	75757872	75879918	+	VCL	vinculin [Source:HGNC Symbol%3BAcc:12665]	GO:0002009:morphogenesis of an epithelium;GO:0002576:platelet degranulation;GO:0006928:movement of cell or subcellular component;GO:0006936:muscle contraction;GO:0007155:cell adhesion;GO:0007160:cell-matrix adhesion;GO:0007596:blood coagulation;GO:0030032:lamellipodium assembly;GO:0030168:platelet activation;GO:0030334:regulation of cell migration;GO:0030336:negative regulation of cell migration;…	GO:0005576:extracellular region;GO:0005829:cytosol;GO:0005856:cytoskeleton;GO:0005911:cell-cell junction;GO:0005912:adherens junction;GO:0005913:cell-cell adherens junction;GO:0005916:fascia adherens;GO:0005925:focal adhesion;GO:0015629:actin cytoskeleton;GO:0030018:Z disc;GO:0030055:cell-substrate junction;GO:0042383:sarcolemma;GO:0043034:costamere;GO:0043234:protein complex;	GO:0002162:dystroglycan binding;GO:0003779:actin binding;GO:0005198:structural molecule activity;GO:0005515:protein binding;GO:0008013:beta-catenin binding;GO:0017048:Rho GTPase binding;GO:0045294:alpha-catenin binding;GO:0045296:cadherin binding;
ENSG00000035499	3806	766	812	774	702	625	628	11.51	12.41	11.37	10.65	9.52	9.28	5	59892739	59996017	-	DEPDC1B	DEP domain containing 1B [Source:HGNC Symbol%3BAcc:24902]	GO:0007264:small GTPase mediated signal transduction;GO:0035556:intracellular signal transduction;GO:0051056:regulation of small GTPase mediated signal transduction;	GO:0005622:intracellular;GO:0005829:cytosol;	GO:0005096:GTPase activator activity;
ENSG00000035664	7041	62	35	46	46	57	76	0.5	0.29	0.37	0.38	0.47	0.61	15	64199235	64364232	-	DAPK2	death-associated protein kinase 2 [Source:HGNC Symbol%3BAcc:2675]	GO:0006468:protein phosphorylation;GO:0010506:regulation of autophagy;GO:0042981:regulation of apoptotic process;GO:0043276:anoikis;GO:0046777:protein autophosphorylation;GO:1900119:positive regulation of execution phase of apoptosis;	GO:0005737:cytoplasm;GO:0031410:cytoplasmic vesicle;GO:0034423:autophagosome lumen;	GO:0004672:protein kinase activity;GO:0004674:protein serine/threonine kinase activity;GO:0005516:calmodulin binding;GO:0005524:ATP binding;GO:0042802:identical protein binding;
ENSG00000035681	6165	1174	1123	1365	1253	1048	1186	10.89	10.6	12.38	11.74	9.86	10.82	8	59496063	59572403	-	NSMAF	neutral sphingomyelinase (N-SMase) activation associated factor [Source:HGNC Symbol%3BAcc:8017]	GO:0006672:ceramide metabolic process;GO:0007165:signal transduction;	GO:0005737:cytoplasm;	GO:0005057:receptor signaling protein activity;GO:0005515:protein binding;
ENSG00000035687	3666	1617	1743	1709	1748	1447	1439	25.23	27.66	26.06	27.54	22.89	22.09	1	244571796	244615436	-	ADSS	adenylosuccinate synthase [Source:HGNC Symbol%3BAcc:292]	GO:0002376:immune system process;GO:0006144:purine nucleobase metabolic process;GO:0006167:AMP biosynthetic process;GO:0006531:aspartate metabolic process;GO:0009168:purine ribonucleoside monophosphate biosynthetic process;GO:0014074:response to purine-containing compound;GO:0044208:'de novo' AMP biosynthetic process;GO:0044281:small molecule metabolic process;GO:0046040:IMP metabolic process;GO:…	GO:0005737:cytoplasm;GO:0005829:cytosol;GO:0005886:plasma membrane;	GO:0000287:magnesium ion binding;GO:0004019:adenylosuccinate synthase activity;GO:0005525:GTP binding;GO:0042301:phosphate ion binding;
ENSG00000035720	1655	0	0	0	0	0	0	0	0	0	0	0	0	4	68424446	68473055	+	STAP1	signal transducing adaptor family member 1 [Source:HGNC Symbol%3BAcc:24133]	GO:0006886:intracellular protein transport;GO:0007165:signal transduction;GO:0007169:transmembrane receptor protein tyrosine kinase signaling pathway;	GO:0005634:nucleus;GO:0005730:nucleolus;GO:0005737:cytoplasm;GO:0005739:mitochondrion;GO:0043231:intracellular membrane-bounded organelle;GO:0043234:protein complex;	GO:0005070:SH3/SH2 adaptor activity;GO:0005515:protein binding;GO:0005543:phospholipid binding;
ENSG00000035862	5633	943	1006	951	932	1694	1879	9.58	10.39	9.44	9.56	17.44	18.77	17	76849059	76921469	-	TIMP2	TIMP metallopeptidase inhibitor 2 [Source:HGNC Symbol%3BAcc:11821]	GO:0007417:central nervous system development;GO:0007568:aging;GO:0008285:negative regulation of cell proliferation;GO:0022617:extracellular matrix disassembly;GO:0030198:extracellular matrix organization;GO:0032487:regulation of Rap protein signal transduction;GO:0034097:response to cytokine;GO:0042493:response to drug;GO:0043410:positive regulation of MAPK cascade;GO:0045666:positive regulation…	GO:0005576:extracellular region;GO:0005604:basement membrane;GO:0005615:extracellular space;GO:0009986:cell surface;GO:0030426:growth cone;GO:0043025:neuronal cell body;	GO:0005178:integrin binding;GO:0008047:enzyme activator activity;GO:0008191:metalloendopeptidase inhibitor activity;GO:0046872:metal ion binding;
ENSG00000035928	6713	1025	1101	1100	1029	1065	1086	8.73	9.54	9.16	8.85	9.2	9.1	4	39289076	39367995	-	RFC1	replication factor C (activator 1) 1%2C 145kDa [Source:HGNC Symbol%3BAcc:9969]	GO:0000278:mitotic cell cycle;GO:0000722:telomere maintenance via recombination;GO:0000723:telomere maintenance;GO:0006260:DNA replication;GO:0006261:DNA-dependent DNA replication;GO:0006271:DNA strand elongation involved in DNA replication;GO:0006281:DNA repair;GO:0006283:transcription-coupled nucleotide-excision repair;GO:0006289:nucleotide-excision repair;GO:0006297:nucleotide-excision repair,…	GO:0005654:nucleoplasm;GO:0005663:DNA replication factor C complex;	GO:0003689:DNA clamp loader activity;GO:0005515:protein binding;GO:0005524:ATP binding;GO:0008047:enzyme activator activity;
ENSG00000036054	5168	452	462	390	412	486	498	5	5.2	4.22	4.6	5.45	5.42	3	99979844	100044095	+	TBC1D23	TBC1 domain family%2C member 23 [Source:HGNC Symbol%3BAcc:25622]	GO:0032680:regulation of tumor necrosis factor production;GO:0032755:positive regulation of interleukin-6 production;GO:0050727:regulation of inflammatory response;	-	-
ENSG00000036257	11501	2293	2336	2496	2322	2053	2149	11.41	11.82	12.13	11.66	10.35	10.51	2	225334867	225450110	-	CUL3	cullin 3 [Source:HGNC Symbol%3BAcc:2553]	GO:0000082:G1/S transition of mitotic cell cycle;GO:0000090:mitotic anaphase;GO:0000209:protein polyubiquitination;GO:0000910:cytokinesis;GO:0001831:trophectodermal cellular morphogenesis;GO:0006511:ubiquitin-dependent protein catabolic process;GO:0006513:protein monoubiquitination;GO:0006888:ER to Golgi vesicle-mediated transport;GO:0007050:cell cycle arrest;GO:0007229:integrin-mediated signalin…	GO:0005634:nucleus;GO:0005794:Golgi apparatus;GO:0005827:polar microtubule;GO:0031461:cullin-RING ubiquitin ligase complex;GO:0031463:Cul3-RING ubiquitin ligase complex;	GO:0004842:ubiquitin-protein transferase activity;GO:0005515:protein binding;GO:0030332:cyclin binding;GO:0031208:POZ domain binding;GO:0031625:ubiquitin protein ligase binding;
ENSG00000036448	7062	36	39	21	32	38	34	0.29	0.32	0.17	0.26	0.31	0.27	8	1993155	2113475	+	MYOM2	myomesin 2 [Source:HGNC Symbol%3BAcc:7614]	GO:0006936:muscle contraction;	GO:0031430:M band;GO:0032982:myosin filament;	GO:0005515:protein binding;GO:0008307:structural constituent of muscle;
ENSG00000036473	1585	0	0	0	0	0	0	0	0	0	0	0	0	X	38211798	38280703	+	OTC	ornithine carbamoyltransferase [Source:HGNC Symbol%3BAcc:8512]	GO:0000050:urea cycle;GO:0001889:liver development;GO:0006526:arginine biosynthetic process;GO:0007494:midgut development;GO:0010043:response to zinc ion;GO:0019240:citrulline biosynthetic process;GO:0032868:response to insulin;GO:0034641:cellular nitrogen compound metabolic process;GO:0042493:response to drug;GO:0044281:small molecule metabolic process;GO:0055081:anion homeostasis;GO:0070207:pro…	GO:0005739:mitochondrion;GO:0005743:mitochondrial inner membrane;GO:0005759:mitochondrial matrix;GO:0009348:ornithine carbamoyltransferase complex;	GO:0004585:ornithine carbamoyltransferase activity;GO:0005543:phospholipid binding;GO:0016597:amino acid binding;GO:0042301:phosphate ion binding;
ENSG00000036530	9354	1	0	3	2	3	8	0.01	0	0.02	0.01	0.02	0.05	14	100150641	100193638	+	CYP46A1	cytochrome P450%2C family 46%2C subfamily A%2C polypeptide 1 [Source:HGNC Symbol%3BAcc:2641]	GO:0006699:bile acid biosynthetic process;GO:0006707:cholesterol catabolic process;GO:0006805:xenobiotic metabolic process;GO:0007399:nervous system development;GO:0008206:bile acid metabolic process;GO:0016125:sterol metabolic process;GO:0044281:small molecule metabolic process;	GO:0005783:endoplasmic reticulum;GO:0005789:endoplasmic reticulum membrane;GO:0016021:integral component of membrane;	GO:0004497:monooxygenase activity;GO:0005506:iron ion binding;GO:0008395:steroid hydroxylase activity;GO:0009055:electron carrier activity;GO:0016705:oxidoreductase activity, acting on paired donors, with incorporation or reduction of molecular oxygen;GO:0020037:heme binding;GO:0033781:cholesterol 24-hydroxylase activity;
ENSG00000036549	9008	717	739	732	695	776	779	4.55	4.77	4.54	4.46	5	4.87	1	78028101	78149104	-	ZZZ3	zinc finger%2C ZZ-type containing 3 [Source:HGNC Symbol%3BAcc:24523]	GO:0006351:transcription, DNA-templated;GO:0006355:regulation of transcription, DNA-templated;	GO:0005671:Ada2/Gcn5/Ada3 transcription activator complex;	GO:0003677:DNA binding;GO:0003682:chromatin binding;GO:0005515:protein binding;GO:0008270:zinc ion binding;
ENSG00000036565	3910	0	0	0	0	0	0	0	0	0	0	0	0	8	20002366	20040717	-	SLC18A1	solute carrier family 18 (vesicular monoamine transporter)%2C member 1 [Source:HGNC Symbol%3BAcc:10934]	GO:0006836:neurotransmitter transport;GO:0015844:monoamine transport;GO:0055085:transmembrane transport;	GO:0005789:endoplasmic reticulum membrane;GO:0016020:membrane;GO:0016021:integral component of membrane;GO:0070083:clathrin-sculpted monoamine transport vesicle membrane;	GO:0008504:monoamine transmembrane transporter activity;GO:0015238:drug transmembrane transporter activity;
ENSG00000036672	4538	8	15	17	5	15	7	0.1	0.19	0.21	0.06	0.19	0.09	11	119225925	119252436	-	USP2	ubiquitin specific peptidase 2 [Source:HGNC Symbol%3BAcc:12618]	GO:0000122:negative regulation of transcription from RNA polymerase II promoter;GO:0006511:ubiquitin-dependent protein catabolic process;GO:0007049:cell cycle;GO:0007517:muscle organ development;GO:0016579:protein deubiquitination;GO:0045931:positive regulation of mitotic cell cycle;GO:0048642:negative regulation of skeletal muscle tissue development;GO:0048643:positive regulation of skeletal mus…	GO:0005634:nucleus;GO:0005813:centrosome;GO:0005938:cell cortex;GO:0048471:perinuclear region of cytoplasm;	GO:0004197:cysteine-type endopeptidase activity;GO:0005515:protein binding;GO:0008234:cysteine-type peptidase activity;GO:0030332:cyclin binding;GO:0031625:ubiquitin protein ligase binding;GO:0042802:identical protein binding;GO:0046872:metal ion binding;
ENSG00000036828	5390	0	0	0	0	0	0	0	0	0	0	0	0	3	121902530	122005342	+	CASR	calcium-sensing receptor [Source:HGNC Symbol%3BAcc:1514]	GO:0001503:ossification;GO:0005513:detection of calcium ion;GO:0006816:calcium ion transport;GO:0006874:cellular calcium ion homeostasis;GO:0007186:G-protein coupled receptor signaling pathway;GO:0007254:JNK cascade;GO:0007635:chemosensory behavior;GO:0008284:positive regulation of cell proliferation;GO:0009653:anatomical structure morphogenesis;GO:0010628:positive regulation of gene expression;G…	GO:0005886:plasma membrane;GO:0005887:integral component of plasma membrane;GO:0016021:integral component of membrane;GO:0043679:axon terminus;	GO:0004435:phosphatidylinositol phospholipase C activity;GO:0004930:G-protein coupled receptor activity;GO:0005515:protein binding;
ENSG00000037042	2772	280	235	277	255	292	305	5.78	4.93	5.59	5.31	6.11	6.19	17	40811323	40819024	+	TUBG2	tubulin%2C gamma 2 [Source:HGNC Symbol%3BAcc:12419]	GO:0000086:G2/M transition of mitotic cell cycle;GO:0000278:mitotic cell cycle;GO:0007020:microtubule nucleation;GO:0031122:cytoplasmic microtubule organization;GO:0051258:protein polymerization;	GO:0000242:pericentriolar material;GO:0000930:gamma-tubulin complex;GO:0005829:cytosol;GO:0005874:microtubule;GO:0005876:spindle microtubule;GO:0005881:cytoplasmic microtubule;GO:0015630:microtubule cytoskeleton;	GO:0003924:GTPase activity;GO:0005198:structural molecule activity;GO:0005525:GTP binding;
ENSG00000037241	1164	783	719	795	800	684	635	38.48	35.94	38.18	39.69	34.08	30.7	5	172385732	172396774	+	RPL26L1	ribosomal protein L26-like 1 [Source:HGNC Symbol%3BAcc:17050]	GO:0000184:nuclear-transcribed mRNA catabolic process, nonsense-mediated decay;GO:0006412:translation;GO:0006413:translational initiation;GO:0006414:translational elongation;GO:0006415:translational termination;GO:0006614:SRP-dependent cotranslational protein targeting to membrane;GO:0010467:gene expression;GO:0016032:viral process;GO:0016070:RNA metabolic process;GO:0016071:mRNA metabolic proces…	GO:0005829:cytosol;GO:0015934:large ribosomal subunit;	GO:0003735:structural constituent of ribosome;
ENSG00000037280	8849	157	158	178	161	165	171	1.01	1.04	1.12	1.05	1.08	1.09	5	180028506	180076624	-	FLT4	fms-related tyrosine kinase 4 [Source:HGNC Symbol%3BAcc:3767]	GO:0001934:positive regulation of protein phosphorylation;GO:0001938:positive regulation of endothelial cell proliferation;GO:0001944:vasculature development;GO:0001945:lymph vessel development;GO:0001946:lymphangiogenesis;GO:0002040:sprouting angiogenesis;GO:0007169:transmembrane receptor protein tyrosine kinase signaling pathway;GO:0008284:positive regulation of cell proliferation;GO:0010575:po…	GO:0005576:extracellular region;GO:0005634:nucleus;GO:0005737:cytoplasm;GO:0005886:plasma membrane;GO:0005887:integral component of plasma membrane;	GO:0004714:transmembrane receptor protein tyrosine kinase activity;GO:0005021:vascular endothelial growth factor-activated receptor activity;GO:0005515:protein binding;GO:0005524:ATP binding;GO:0019838:growth factor binding;GO:0019903:protein phosphatase binding;
ENSG00000037474	5506	3302	3373	3523	3617	2645	2623	34.31	35.64	35.77	37.94	27.86	26.81	5	6599352	6633404	-	NSUN2	NOP2/Sun RNA methyltransferase family%2C member 2 [Source:HGNC Symbol%3BAcc:25994]	GO:0007067:mitotic nuclear division;GO:0030488:tRNA methylation;GO:0051301:cell division;	GO:0005634:nucleus;GO:0005730:nucleolus;GO:0005737:cytoplasm;GO:0005819:spindle;	GO:0000049:tRNA binding;GO:0016428:tRNA (cytosine-5-)-methyltransferase activity;
ENSG00000037637	8984	343	328	367	331	359	344	2.18	2.12	2.28	2.13	2.32	2.15	1	16573334	16678949	-	FBXO42	F-box protein 42 [Source:HGNC Symbol%3BAcc:29249]	-	-	-
ENSG00000037749	7213	560	494	559	659	748	747	4.44	3.98	4.33	5.28	6.01	5.83	5	153418466	153600038	+	MFAP3	microfibrillar-associated protein 3 [Source:HGNC Symbol%3BAcc:7034]	GO:0030198:extracellular matrix organization;	GO:0005576:extracellular region;GO:0005886:plasma membrane;GO:0016021:integral component of membrane;	-
ENSG00000037757	3456	437	472	460	448	417	495	7.23	7.95	7.44	7.49	7	8.06	19	13875346	13885096	+	MRI1	methylthioribose-1-phosphate isomerase 1 [Source:HGNC Symbol%3BAcc:28469]	GO:0000096:sulfur amino acid metabolic process;GO:0006595:polyamine metabolic process;GO:0019284:L-methionine biosynthetic process from S-adenosylmethionine;GO:0019509:L-methionine biosynthetic process from methylthioadenosine;GO:0034641:cellular nitrogen compound metabolic process;GO:0044249:cellular biosynthetic process;GO:0044281:small molecule metabolic process;	GO:0005634:nucleus;GO:0005737:cytoplasm;GO:0005829:cytosol;GO:0042995:cell projection;	GO:0042802:identical protein binding;GO:0046523:S-methyl-5-thioribose-1-phosphate isomerase activity;
ENSG00000037897	2621	571	520	595	579	486	542	12.46	11.54	12.69	12.76	10.75	11.64	12	58162254	58166576	-	METTL1	methyltransferase like 1 [Source:HGNC Symbol%3BAcc:7030]	GO:0006400:tRNA modification;GO:0036265:RNA (guanine-N7)-methylation;	GO:0005634:nucleus;GO:0005730:nucleolus;GO:0005737:cytoplasm;GO:0043231:intracellular membrane-bounded organelle;	GO:0000049:tRNA binding;GO:0005515:protein binding;GO:0008176:tRNA (guanine-N7-)-methyltransferase activity;
ENSG00000037965	3371	77	71	75	97	73	93	1.31	1.23	1.24	1.66	1.26	1.55	12	54402832	54407570	+	HOXC8	homeobox C8 [Source:HGNC Symbol%3BAcc:5129]	GO:0000122:negative regulation of transcription from RNA polymerase II promoter;GO:0006351:transcription, DNA-templated;GO:0006355:regulation of transcription, DNA-templated;GO:0007275:multicellular organismal development;GO:0009952:anterior/posterior pattern specification;GO:0030182:neuron differentiation;GO:0048705:skeletal system morphogenesis;	GO:0005634:nucleus;	GO:0000976:transcription regulatory region sequence-specific DNA binding;GO:0003700:sequence-specific DNA binding transcription factor activity;
ENSG00000038002	2675	238	289	225	262	434	484	5.09	6.29	4.7	5.66	9.41	10.18	4	178351924	178363657	-	AGA	aspartylglucosaminidase [Source:HGNC Symbol%3BAcc:318]	GO:0006508:proteolysis;GO:0006517:protein deglycosylation;GO:0051604:protein maturation;	GO:0005764:lysosome;GO:0005783:endoplasmic reticulum;	GO:0003948:N4-(beta-N-acetylglucosaminyl)-L-asparaginase activity;GO:0008233:peptidase activity;GO:0016787:hydrolase activity;GO:0043621:protein self-association;
ENSG00000038210	7332	398	429	389	425	474	537	3.11	3.4	2.97	3.35	3.75	4.12	4	25162263	25280714	+	PI4K2B	phosphatidylinositol 4-kinase type 2 beta [Source:HGNC Symbol%3BAcc:18215]	GO:0006644:phospholipid metabolic process;GO:0006661:phosphatidylinositol biosynthetic process;GO:0044281:small molecule metabolic process;	GO:0005737:cytoplasm;GO:0005829:cytosol;GO:0016020:membrane;	GO:0004430:1-phosphatidylinositol 4-kinase activity;GO:0005524:ATP binding;GO:0016301:kinase activity;GO:0016773:phosphotransferase activity, alcohol group as acceptor;
ENSG00000038219	15860	1811	1883	1990	2013	2564	2451	6.53	6.91	7.01	7.33	9.38	8.7	4	13570362	13629347	-	BOD1L1	biorientation of chromosomes in cell division 1-like 1 [Source:HGNC Symbol%3BAcc:31792]	-	-	GO:0003677:DNA binding;
ENSG00000038274	5153	1197	1124	1118	1179	1238	1370	13.29	12.69	12.13	13.21	13.93	14.96	5	162930120	162946342	+	MAT2B	methionine adenosyltransferase II%2C beta [Source:HGNC Symbol%3BAcc:6905]	GO:0000096:sulfur amino acid metabolic process;GO:0006556:S-adenosylmethionine biosynthetic process;GO:0006730:one-carbon metabolic process;GO:0006805:xenobiotic metabolic process;GO:0032259:methylation;GO:0034641:cellular nitrogen compound metabolic process;GO:0044237:cellular metabolic process;GO:0044281:small molecule metabolic process;GO:0045226:extracellular polysaccharide biosynthetic proce…	GO:0005622:intracellular;GO:0005634:nucleus;GO:0005739:mitochondrion;GO:0005829:cytosol;GO:0048269:methionine adenosyltransferase complex;	GO:0003824:catalytic activity;GO:0005515:protein binding;GO:0008831:dTDP-4-dehydrorhamnose reductase activity;GO:0048270:methionine adenosyltransferase regulator activity;GO:0050662:coenzyme binding;
ENSG00000038295	7522	14	14	12	9	19	25	0.11	0.11	0.09	0.07	0.15	0.19	4	166794410	167025047	+	TLL1	tolloid-like 1 [Source:HGNC Symbol%3BAcc:11843]	GO:0001501:skeletal system development;GO:0006508:proteolysis;GO:0030154:cell differentiation;GO:0030198:extracellular matrix organization;	GO:0005576:extracellular region;	GO:0004222:metalloendopeptidase activity;GO:0005509:calcium ion binding;GO:0005518:collagen binding;GO:0008270:zinc ion binding;
ENSG00000038358	6173	1199	1170	1400	1205	1117	1071	11.11	11.03	12.68	11.27	10.49	9.76	16	67906926	67918406	+	EDC4	enhancer of mRNA decapping 4 [Source:HGNC Symbol%3BAcc:17157]	GO:0000288:nuclear-transcribed mRNA catabolic process, deadenylation-dependent decay;GO:0008150:biological_process;GO:0010467:gene expression;GO:0016070:RNA metabolic process;GO:0016071:mRNA metabolic process;GO:0043928:exonucleolytic nuclear-transcribed mRNA catabolic process involved in deadenylation-dependent decay;	GO:0000932:cytoplasmic mRNA processing body;GO:0005634:nucleus;GO:0005730:nucleolus;GO:0005737:cytoplasm;GO:0005829:cytosol;GO:0043231:intracellular membrane-bounded organelle;	GO:0005515:protein binding;
ENSG00000038382	17500	4149	4468	4375	4386	3053	3011	13.56	14.85	13.97	14.47	10.12	9.68	5	14143811	14532235	+	TRIO	trio Rho guanine nucleotide exchange factor [Source:HGNC Symbol%3BAcc:12303]	GO:0007185:transmembrane receptor protein tyrosine phosphatase signaling pathway;GO:0007264:small GTPase mediated signal transduction;GO:0007411:axon guidance;GO:0035023:regulation of Rho protein signal transduction;GO:0043065:positive regulation of apoptotic process;GO:0048011:neurotrophin TRK receptor signaling pathway;GO:0051056:regulation of small GTPase mediated signal transduction;GO:009719…	GO:0005829:cytosol;	GO:0004674:protein serine/threonine kinase activity;GO:0005085:guanyl-nucleotide exchange factor activity;GO:0005089:Rho guanyl-nucleotide exchange factor activity;GO:0005515:protein binding;GO:0005524:ATP binding;GO:0005543:phospholipid binding;
ENSG00000038427	14831	6656	6764	8172	7847	15347	15664	25.67	26.53	30.8	30.56	60.01	59.43	5	82767284	82878122	+	VCAN	versican [Source:HGNC Symbol%3BAcc:2464]	GO:0005975:carbohydrate metabolic process;GO:0007155:cell adhesion;GO:0007275:multicellular organismal development;GO:0007507:heart development;GO:0008037:cell recognition;GO:0008347:glial cell migration;GO:0030198:extracellular matrix organization;GO:0030203:glycosaminoglycan metabolic process;GO:0030204:chondroitin sulfate metabolic process;GO:0030206:chondroitin sulfate biosynthetic process;GO…	GO:0005576:extracellular region;GO:0005578:proteinaceous extracellular matrix;GO:0005615:extracellular space;GO:0005796:Golgi lumen;GO:0031012:extracellular matrix;GO:0043202:lysosomal lumen;	GO:0005509:calcium ion binding;GO:0005539:glycosaminoglycan binding;GO:0005540:hyaluronic acid binding;GO:0030246:carbohydrate binding;
ENSG00000038532	11944	517	527	502	507	521	476	2.48	2.57	2.35	2.45	2.53	2.24	16	11038345	11276046	+	CLEC16A	C-type lectin domain family 16%2C member A [Source:HGNC Symbol%3BAcc:29013]	-	-	-
ENSG00000038945	7812	0	2	0	0	0	0	0	0.01	0	0	0	0	8	15965387	16424999	-	MSR1	macrophage scavenger receptor 1 [Source:HGNC Symbol%3BAcc:7376]	GO:0006898:receptor-mediated endocytosis;GO:0010744:positive regulation of macrophage derived foam cell differentiation;GO:0010886:positive regulation of cholesterol storage;GO:0030301:cholesterol transport;GO:0034381:plasma lipoprotein particle clearance;GO:0042221:response to chemical;GO:0042953:lipoprotein transport;	GO:0005581:collagen trimer;GO:0005829:cytosol;GO:0005886:plasma membrane;GO:0005887:integral component of plasma membrane;GO:0016020:membrane;GO:0030666:endocytic vesicle membrane;GO:0031410:cytoplasmic vesicle;GO:0034362:low-density lipoprotein particle;	GO:0005044:scavenger receptor activity;GO:0005515:protein binding;GO:0030169:low-density lipoprotein particle binding;
ENSG00000039068	6154	811	722	541	516	786	848	7.54	6.83	4.91	4.84	7.41	7.75	16	68771128	68869451	+	CDH1	cadherin 1%2C type 1%2C E-cadherin (epithelial) [Source:HGNC Symbol%3BAcc:1748]	GO:0001829:trophectodermal cell differentiation;GO:0006915:apoptotic process;GO:0006921:cellular component disassembly involved in execution phase of apoptosis;GO:0007156:homophilic cell adhesion via plasma membrane adhesion molecules;GO:0007416:synapse assembly;GO:0007605:sensory perception of sound;GO:0009636:response to toxic substance;GO:0016337:single organismal cell-cell adhesion;GO:0019538…	GO:0005737:cytoplasm;GO:0005768:endosome;GO:0005794:Golgi apparatus;GO:0005802:trans-Golgi network;GO:0005886:plasma membrane;GO:0005913:cell-cell adherens junction;GO:0005925:focal adhesion;GO:0009898:cytoplasmic side of plasma membrane;GO:0009986:cell surface;GO:0015629:actin cytoskeleton;GO:0016020:membrane;GO:0016021:integral component of membrane;GO:0016235:aggresome;GO:0016323:basolateral p…	GO:0005509:calcium ion binding;GO:0005515:protein binding;GO:0008013:beta-catenin binding;GO:0019903:protein phosphatase binding;GO:0019904:protein domain specific binding;GO:0030506:ankyrin binding;GO:0032794:GTPase activating protein binding;GO:0045295:gamma-catenin binding;GO:0050839:cell adhesion molecule binding;
ENSG00000039123	6578	2344	2191	2528	2386	1924	2021	20.38	19.38	21.48	20.95	16.96	17.29	5	54603588	54721409	+	SKIV2L2	superkiller viralicidic activity 2-like 2 (S. cerevisiae) [Source:HGNC Symbol%3BAcc:18734]	GO:0000398:mRNA splicing, via spliceosome;GO:0000460:maturation of 5.8S rRNA;	GO:0000178:exosome (RNase complex);GO:0005634:nucleus;GO:0005730:nucleolus;GO:0071013:catalytic step 2 spliceosome;	GO:0003676:nucleic acid binding;GO:0005515:protein binding;GO:0005524:ATP binding;GO:0008026:ATP-dependent helicase activity;GO:0016818:hydrolase activity, acting on acid anhydrides, in phosphorus-containing anhydrides;
ENSG00000039139	16475	77	71	62	47	86	89	0.27	0.25	0.21	0.16	0.3	0.3	5	13690440	13944652	-	DNAH5	dynein%2C axonemal%2C heavy chain 5 [Source:HGNC Symbol%3BAcc:2950]	GO:0001539:cilium or flagellum-dependent cell motility;GO:0007018:microtubule-based movement;GO:0008150:biological_process;	GO:0005575:cellular_component;GO:0005858:axonemal dynein complex;GO:0005874:microtubule;	GO:0003777:microtubule motor activity;GO:0005524:ATP binding;GO:0016887:ATPase activity;
ENSG00000039319	11461	904	929	906	947	1117	1127	4.51	4.72	4.42	4.77	5.65	5.53	5	79703832	79775169	+	ZFYVE16	zinc finger%2C FYVE domain containing 16 [Source:HGNC Symbol%3BAcc:20756]	GO:0006622:protein targeting to lysosome;GO:0007165:signal transduction;GO:0016050:vesicle organization;GO:0016197:endosomal transport;GO:0030100:regulation of endocytosis;GO:0030509:BMP signaling pathway;	GO:0005737:cytoplasm;GO:0005769:early endosome;GO:0031901:early endosome membrane;GO:0043231:intracellular membrane-bounded organelle;	GO:0005515:protein binding;GO:0005545:1-phosphatidylinositol binding;GO:0005547:phosphatidylinositol-3,4,5-trisphosphate binding;GO:0008565:protein transporter activity;GO:0046872:metal ion binding;
ENSG00000039523	6730	1185	1133	1103	1135	958	946	10.07	9.79	9.16	9.74	8.26	7.91	16	67552321	67580691	+	FAM65A	family with sequence similarity 65%2C member A [Source:HGNC Symbol%3BAcc:25836]	-	GO:0005737:cytoplasm;	-
ENSG00000039537	4739	0	0	0	0	0	0	0	0	0	0	0	0	5	41142336	41261540	-	C6	complement component 6 [Source:HGNC Symbol%3BAcc:1339]	GO:0001701:in utero embryonic development;GO:0001970:positive regulation of activation of membrane attack complex;GO:0006956:complement activation;GO:0006958:complement activation, classical pathway;GO:0019835:cytolysis;GO:0030449:regulation of complement activation;GO:0045087:innate immune response;GO:0045766:positive regulation of angiogenesis;	GO:0005576:extracellular region;GO:0005579:membrane attack complex;	GO:0005515:protein binding;
ENSG00000039560	7702	2564	2684	3065	2961	3268	3264	19.04	20.28	22.24	22.2	24.61	23.85	5	34656342	34832732	+	RAI14	retinoic acid induced 14 [Source:HGNC Symbol%3BAcc:14873]	-	GO:0005634:nucleus;GO:0005739:mitochondrion;GO:0005856:cytoskeleton;GO:0005938:cell cortex;	-
ENSG00000039600	3471	0	0	0	0	0	0	0	0	0	0	0	0	5	157052687	157098488	-	SOX30	SRY (sex determining region Y)-box 30 [Source:HGNC Symbol%3BAcc:30635]	GO:0006351:transcription, DNA-templated;GO:0006355:regulation of transcription, DNA-templated;GO:0006357:regulation of transcription from RNA polymerase II promoter;GO:0006366:transcription from RNA polymerase II promoter;GO:0007283:spermatogenesis;GO:0031960:response to corticosteroid;	GO:0005634:nucleus;	GO:0000981:sequence-specific DNA binding RNA polymerase II transcription factor activity;GO:0043565:sequence-specific DNA binding;
ENSG00000039650	3531	759	721	781	753	772	812	12.3	11.88	12.36	12.32	12.68	12.94	19	50364461	50371166	-	PNKP	polynucleotide kinase 3'-phosphatase [Source:HGNC Symbol%3BAcc:9154]	GO:0000718:nucleotide-excision repair, DNA damage removal;GO:0006261:DNA-dependent DNA replication;GO:0006281:DNA repair;GO:0006979:response to oxidative stress;GO:0009314:response to radiation;GO:0016311:dephosphorylation;GO:0042769:DNA damage response, detection of DNA damage;GO:0046939:nucleotide phosphorylation;	GO:0005634:nucleus;GO:0005730:nucleolus;	GO:0003684:damaged DNA binding;GO:0003690:double-stranded DNA binding;GO:0004519:endonuclease activity;GO:0005524:ATP binding;GO:0017076:purine nucleotide binding;GO:0019201:nucleotide kinase activity;GO:0046403:polynucleotide 3'-phosphatase activity;GO:0046404:ATP-dependent polydeoxyribonucleotide 5'-hydroxyl-kinase activity;
ENSG00000039987	2646	0	0	0	0	0	0	0	0	0	0	0	0	19	12862516	12869272	+	BEST2	bestrophin 2 [Source:HGNC Symbol%3BAcc:17107]	GO:0007608:sensory perception of smell;GO:0008150:biological_process;GO:0051899:membrane depolarization;	GO:0005886:plasma membrane;GO:0005929:cilium;GO:0034707:chloride channel complex;	GO:0003674:molecular_function;GO:0005254:chloride channel activity;
ENSG00000040199	12493	556	514	534	570	521	539	2.55	2.39	2.39	2.63	2.42	2.43	16	71671738	71758604	-	PHLPP2	PH domain and leucine rich repeat protein phosphatase 2 [Source:HGNC Symbol%3BAcc:29149]	GO:0006470:protein dephosphorylation;GO:0007173:epidermal growth factor receptor signaling pathway;GO:0008543:fibroblast growth factor receptor signaling pathway;GO:0038095:Fc-epsilon receptor signaling pathway;GO:0045087:innate immune response;GO:0048011:neurotrophin TRK receptor signaling pathway;GO:0048015:phosphatidylinositol-mediated signaling;	GO:0001917:photoreceptor inner segment;GO:0005634:nucleus;GO:0005737:cytoplasm;GO:0005829:cytosol;GO:0042622:photoreceptor outer segment membrane;	GO:0003824:catalytic activity;GO:0004722:protein serine/threonine phosphatase activity;GO:0046872:metal ion binding;
ENSG00000040275	4777	1828	1833	2221	2170	1563	1579	21.89	22.32	25.99	26.23	18.98	18.6	5	169010638	169031782	+	SPDL1	spindle apparatus coiled-coil protein 1 [Source:HGNC Symbol%3BAcc:26010]	GO:0000132:establishment of mitotic spindle orientation;GO:0000278:mitotic cell cycle;GO:0007080:mitotic metaphase plate congression;GO:0034501:protein localization to kinetochore;GO:0051301:cell division;	GO:0000922:spindle pole;GO:0000940:condensed chromosome outer kinetochore;GO:0005634:nucleus;GO:0005815:microtubule organizing center;GO:0005829:cytosol;	GO:0005515:protein binding;GO:0043515:kinetochore binding;
ENSG00000040341	8998	689	587	694	725	852	976	4.38	3.8	4.31	4.65	5.49	6.1	8	74332604	74659943	-	STAU2	staufen double-stranded RNA binding protein 2 [Source:HGNC Symbol%3BAcc:11371]	GO:0006810:transport;	GO:0005730:nucleolus;GO:0005783:endoplasmic reticulum;GO:0005874:microtubule;	GO:0003725:double-stranded RNA binding;GO:0005515:protein binding;
ENSG00000040487	2686	208	193	246	200	238	288	4.43	4.18	5.12	4.3	5.14	6.03	1	19638820	19655794	+	PQLC2	PQ loop repeat containing 2 [Source:HGNC Symbol%3BAcc:26001]	GO:0015809:arginine transport;GO:0015819:lysine transport;GO:0080144:amino acid homeostasis;	GO:0005765:lysosomal membrane;GO:0031301:integral component of organelle membrane;	GO:0015181:arginine transmembrane transporter activity;GO:0015189:L-lysine transmembrane transporter activity;
ENSG00000040531	3398	252	269	287	259	297	315	4.24	4.61	4.72	4.4	5.07	5.22	17	3539762	3564836	+	CTNS	cystinosin%2C lysosomal cystine transporter [Source:HGNC Symbol%3BAcc:2518]	GO:0006520:cellular amino acid metabolic process;GO:0006749:glutathione metabolic process;GO:0007420:brain development;GO:0007616:long-term memory;GO:0007625:grooming behavior;GO:0007628:adult walking behavior;GO:0008542:visual learning;GO:0015811:L-cystine transport;GO:0046034:ATP metabolic process;GO:0048058:compound eye corneal lens development;GO:0050890:cognition;	GO:0005764:lysosome;GO:0005765:lysosomal membrane;GO:0005769:early endosome;GO:0005770:late endosome;GO:0005886:plasma membrane;GO:0016021:integral component of membrane;	GO:0015184:L-cystine transmembrane transporter activity;
ENSG00000040608	3339	98	103	80	100	128	115	1.68	1.79	1.34	1.73	2.22	1.94	22	20228938	20270769	-	RTN4R	reticulon 4 receptor [Source:HGNC Symbol%3BAcc:18601]	GO:0007409:axonogenesis;GO:0048011:neurotrophin TRK receptor signaling pathway;GO:0050770:regulation of axonogenesis;GO:0050771:negative regulation of axonogenesis;	GO:0005783:endoplasmic reticulum;GO:0005886:plasma membrane;GO:0009986:cell surface;GO:0016020:membrane;GO:0031225:anchored component of membrane;	GO:0004872:receptor activity;GO:0005515:protein binding;
ENSG00000040633	2783	1070	1129	1184	1142	1127	1261	21.99	23.6	23.78	23.7	23.49	25.5	17	7138347	7143041	-	PHF23	PHD finger protein 23 [Source:HGNC Symbol%3BAcc:28428]	-	-	GO:0008270:zinc ion binding;
ENSG00000040731	3660	1	1	1	2	6	0	0.02	0.02	0.02	0.03	0.1	0	5	24487209	24645087	-	CDH10	cadherin 10%2C type 2 (T2-cadherin) [Source:HGNC Symbol%3BAcc:1749]	GO:0007156:homophilic cell adhesion via plasma membrane adhesion molecules;GO:0016337:single organismal cell-cell adhesion;GO:0034329:cell junction assembly;GO:0034332:adherens junction organization;GO:0045216:cell-cell junction organization;	GO:0005886:plasma membrane;GO:0016021:integral component of membrane;	GO:0005509:calcium ion binding;
ENSG00000040933	13202	677	661	684	640	690	701	2.93	2.91	2.9	2.8	3.03	2.99	2	99061317	99210853	+	INPP4A	inositol polyphosphate-4-phosphatase%2C type I%2C 107kDa [Source:HGNC Symbol%3BAcc:6074]	GO:0006644:phospholipid metabolic process;GO:0006661:phosphatidylinositol biosynthetic process;GO:0007165:signal transduction;GO:0043647:inositol phosphate metabolic process;GO:0044281:small molecule metabolic process;	GO:0005829:cytosol;	GO:0016316:phosphatidylinositol-3,4-bisphosphate 4-phosphatase activity;GO:0034597:phosphatidylinositol-4,5-bisphosphate 4-phosphatase activity;
ENSG00000041353	7432	1351	1377	1354	1349	2110	2087	10.4	10.78	10.18	10.48	16.47	15.8	18	52385091	52562747	+	RAB27B	RAB27B%2C member RAS oncogene family [Source:HGNC Symbol%3BAcc:9767]	GO:0007264:small GTPase mediated signal transduction;GO:0015031:protein transport;GO:0017157:regulation of exocytosis;GO:0045921:positive regulation of exocytosis;GO:0071985:multivesicular body sorting pathway;	GO:0005794:Golgi apparatus;GO:0005795:Golgi stack;GO:0016324:apical plasma membrane;GO:0030140:trans-Golgi network transport vesicle;GO:0032585:multivesicular body membrane;GO:0042589:zymogen granule membrane;	GO:0003924:GTPase activity;GO:0005525:GTP binding;GO:0019003:GDP binding;GO:0019904:protein domain specific binding;
ENSG00000041357	3839	4881	4687	4863	4909	4375	4481	72.73	71.03	70.81	73.85	66.09	65.68	15	78832747	78841604	+	PSMA4	proteasome (prosome%2C macropain) subunit%2C alpha type%2C 4 [Source:HGNC Symbol%3BAcc:9533]	GO:0000082:G1/S transition of mitotic cell cycle;GO:0000209:protein polyubiquitination;GO:0000278:mitotic cell cycle;GO:0002474:antigen processing and presentation of peptide antigen via MHC class I;GO:0002479:antigen processing and presentation of exogenous peptide antigen via MHC class I, TAP-dependent;GO:0006511:ubiquitin-dependent protein catabolic process;GO:0006521:regulation of cellular am…	GO:0000502:proteasome complex;GO:0000932:cytoplasmic mRNA processing body;GO:0005634:nucleus;GO:0005654:nucleoplasm;GO:0005737:cytoplasm;GO:0005829:cytosol;GO:0005839:proteasome core complex;GO:0019773:proteasome core complex, alpha-subunit complex;	GO:0004298:threonine-type endopeptidase activity;GO:0005515:protein binding;
ENSG00000041515	8994	3	2	2	1	0	2	0.02	0.01	0.01	0.01	0	0.01	13	109248500	109860355	+	MYO16	myosin XVI [Source:HGNC Symbol%3BAcc:29822]	GO:0008285:negative regulation of cell proliferation;GO:0014065:phosphatidylinositol 3-kinase signaling;GO:0021549:cerebellum development;GO:0048812:neuron projection morphogenesis;GO:2000134:negative regulation of G1/S transition of mitotic cell cycle;	GO:0005634:nucleus;GO:0005654:nucleoplasm;GO:0005730:nucleolus;GO:0005737:cytoplasm;GO:0005829:cytosol;GO:0005886:plasma membrane;GO:0016459:myosin complex;GO:0048471:perinuclear region of cytoplasm;	GO:0003774:motor activity;GO:0005524:ATP binding;GO:0019903:protein phosphatase binding;GO:0032403:protein complex binding;GO:0051015:actin filament binding;
ENSG00000041802	4818	1073	987	1029	1031	981	962	12.74	11.92	11.94	12.36	11.81	11.24	3	194361517	194393206	-	LSG1	large 60S subunit nuclear export GTPase 1 [Source:HGNC Symbol%3BAcc:25652]	GO:0015031:protein transport;GO:0042254:ribosome biogenesis;GO:0051168:nuclear export;	GO:0005634:nucleus;GO:0005737:cytoplasm;GO:0005783:endoplasmic reticulum;GO:0005829:cytosol;GO:0015030:Cajal body;	GO:0003924:GTPase activity;GO:0005525:GTP binding;
ENSG00000041880	2928	169	157	219	203	313	314	3.3	3.12	4.18	4	6.2	6.03	3	51976361	51982883	+	PARP3	poly (ADP-ribose) polymerase family%2C member 3 [Source:HGNC Symbol%3BAcc:273]	GO:0006281:DNA repair;GO:0006471:protein ADP-ribosylation;	GO:0005634:nucleus;GO:0005814:centriole;	GO:0003824:catalytic activity;GO:0003950:NAD+ ADP-ribosyltransferase activity;
ENSG00000041982	8687	197	203	148	183	125	125	1.3	1.36	0.95	1.22	0.83	0.81	9	117782806	117880536	-	TNC	tenascin C [Source:HGNC Symbol%3BAcc:5318]	GO:0007155:cell adhesion;GO:0007528:neuromuscular junction development;GO:0008284:positive regulation of cell proliferation;GO:0009611:response to wounding;GO:0010628:positive regulation of gene expression;GO:0014012:peripheral nervous system axon regeneration;GO:0030198:extracellular matrix organization;GO:0060739:mesenchymal-epithelial cell signaling involved in prostate gland development;GO:00…	GO:0005576:extracellular region;GO:0005604:basement membrane;GO:0005614:interstitial matrix;GO:0005615:extracellular space;GO:0031012:extracellular matrix;	GO:0045545:syndecan binding;
ENSG00000041988	4072	173	166	191	186	150	128	2.43	2.37	2.62	2.64	2.14	1.77	1	6684926	6695646	+	THAP3	THAP domain containing%2C apoptosis associated protein 3 [Source:HGNC Symbol%3BAcc:20855]	-	-	GO:0003676:nucleic acid binding;GO:0003677:DNA binding;GO:0005515:protein binding;GO:0046872:metal ion binding;
ENSG00000042062	6009	0	0	0	0	1	2	0	0	0	0	0.01	0.02	20	49202645	49308065	-	FAM65C	family with sequence similarity 65%2C member C [Source:HGNC Symbol%3BAcc:16168]	-	-	-
ENSG00000042088	6221	481	465	491	469	386	367	4.42	4.35	4.41	4.35	3.6	3.32	14	90421283	90511106	+	TDP1	tyrosyl-DNA phosphodiesterase 1 [Source:HGNC Symbol%3BAcc:18884]	GO:0000012:single strand break repair;GO:0006281:DNA repair;GO:0006302:double-strand break repair;GO:0008219:cell death;	GO:0005634:nucleus;GO:0005737:cytoplasm;	GO:0003690:double-stranded DNA binding;GO:0003697:single-stranded DNA binding;GO:0004527:exonuclease activity;GO:0005515:protein binding;GO:0008081:phosphoric diester hydrolase activity;GO:0017005:3'-tyrosyl-DNA phosphodiesterase activity;
ENSG00000042286	5131	1451	1532	1353	1376	1409	1406	16.18	17.37	14.74	15.49	15.93	15.42	10	71857979	71892690	-	AIFM2	apoptosis-inducing factor%2C mitochondrion-associated%2C 2 [Source:HGNC Symbol%3BAcc:21411]	GO:0008637:apoptotic mitochondrial changes;GO:0030261:chromosome condensation;GO:0097194:execution phase of apoptosis;	GO:0005737:cytoplasm;GO:0005739:mitochondrion;GO:0005741:mitochondrial outer membrane;GO:0005811:lipid particle;GO:0005829:cytosol;GO:0016021:integral component of membrane;	GO:0003677:DNA binding;GO:0004174:electron-transferring-flavoprotein dehydrogenase activity;GO:0050660:flavin adenine dinucleotide binding;
ENSG00000042304	2087	0	0	0	0	1	0	0	0	0	0	0.03	0	2	228474806	228498036	-	C2orf83	chromosome 2 open reading frame 83 [Source:HGNC Symbol%3BAcc:25344]	-	GO:0016020:membrane;	GO:0005542:folic acid binding;GO:0008518:reduced folate carrier activity;
ENSG00000042317	6872	107	130	96	84	98	132	0.89	1.1	0.78	0.71	0.83	1.08	14	88851268	88936694	+	SPATA7	spermatogenesis associated 7 [Source:HGNC Symbol%3BAcc:20423]	GO:0007601:visual perception;GO:0050896:response to stimulus;	-	-
ENSG00000042429	10773	543	582	509	554	549	553	2.88	3.14	2.64	2.97	2.96	2.89	11	93517393	93547861	+	MED17	mediator complex subunit 17 [Source:HGNC Symbol%3BAcc:2375]	GO:0006357:regulation of transcription from RNA polymerase II promoter;GO:0006367:transcription initiation from RNA polymerase II promoter;GO:0010467:gene expression;GO:0019827:stem cell maintenance;GO:0030518:intracellular steroid hormone receptor signaling pathway;GO:0030521:androgen receptor signaling pathway;GO:0045893:positive regulation of transcription, DNA-templated;GO:0045944:positive re…	GO:0005634:nucleus;GO:0005654:nucleoplasm;GO:0005667:transcription factor complex;GO:0016592:mediator complex;	GO:0001104:RNA polymerase II transcription cofactor activity;GO:0003712:transcription cofactor activity;GO:0003713:transcription coactivator activity;GO:0004872:receptor activity;GO:0030374:ligand-dependent nuclear receptor transcription coactivator activity;GO:0042809:vitamin D receptor binding;GO:0046966:thyroid hormone receptor binding;
ENSG00000042445	4264	1313	1247	1314	1208	1958	2053	17.61	17.02	17.23	16.36	26.63	27.09	2	85569211	85581743	-	RETSAT	retinol saturase (all-trans-retinol 13%2C14-reductase) [Source:HGNC Symbol%3BAcc:25991]	GO:0042572:retinol metabolic process;GO:0055114:oxidation-reduction process;	GO:0005640:nuclear outer membrane;GO:0005789:endoplasmic reticulum membrane;GO:0031965:nuclear membrane;	GO:0016491:oxidoreductase activity;GO:0051786:all-trans-retinol 13,14-reductase activity;
ENSG00000042493	2607	846	812	802	712	1174	1279	18.56	18.12	17.2	15.77	26.12	27.61	2	85621871	85645555	-	CAPG	capping protein (actin filament)%2C gelsolin-like [Source:HGNC Symbol%3BAcc:1474]	GO:0006461:protein complex assembly;GO:0030031:cell projection assembly;GO:0051016:barbed-end actin filament capping;	GO:0005634:nucleus;GO:0005730:nucleolus;GO:0005737:cytoplasm;GO:0008290:F-actin capping protein complex;GO:0031965:nuclear membrane;GO:0042470:melanosome;	GO:0003779:actin binding;
ENSG00000042753	1704	2066	1910	2086	2063	2177	2270	69.36	65.21	68.43	69.92	74.09	74.96	19	47341393	47354249	-	AP2S1	adaptor-related protein complex 2%2C sigma 1 subunit [Source:HGNC Symbol%3BAcc:565]	GO:0006886:intracellular protein transport;GO:0007173:epidermal growth factor receptor signaling pathway;GO:0007268:synaptic transmission;GO:0007411:axon guidance;GO:0016032:viral process;GO:0016192:vesicle-mediated transport;GO:0019886:antigen processing and presentation of exogenous peptide antigen via MHC class II;GO:0030100:regulation of endocytosis;GO:0042059:negative regulation of epidermal…	GO:0005829:cytosol;GO:0005886:plasma membrane;GO:0030122:AP-2 adaptor complex;GO:0030666:endocytic vesicle membrane;GO:0030669:clathrin-coated endocytic vesicle membrane;	GO:0005215:transporter activity;GO:0008565:protein transporter activity;
ENSG00000042781	20584	0	0	0	0	0	0	0	0	0	0	0	0	1	215796236	216596738	-	USH2A	Usher syndrome 2A (autosomal recessive%2C mild) [Source:HGNC Symbol%3BAcc:12601]	GO:0007601:visual perception;GO:0007605:sensory perception of sound;GO:0035315:hair cell differentiation;GO:0045494:photoreceptor cell maintenance;GO:0048496:maintenance of organ identity;GO:0050896:response to stimulus;GO:0050953:sensory perception of light stimulus;GO:0060113:inner ear receptor cell differentiation;	GO:0002142:stereocilia ankle link complex;GO:0005604:basement membrane;GO:0005737:cytoplasm;GO:0016021:integral component of membrane;GO:0016324:apical plasma membrane;GO:0032421:stereocilium bundle;GO:0060171:stereocilium membrane;	GO:0005515:protein binding;GO:0005518:collagen binding;GO:0017022:myosin binding;
ENSG00000042813	2643	0	0	0	0	0	0	0	0	0	0	0	0	7	49890017	50160925	-	ZPBP	zona pellucida binding protein [Source:HGNC Symbol%3BAcc:15662]	GO:0001675:acrosome assembly;GO:0007339:binding of sperm to zona pellucida;	GO:0001669:acrosomal vesicle;GO:0002199:zona pellucida receptor complex;GO:0005576:extracellular region;	-
ENSG00000042832	11132	4	1	0	0	5	2	0.02	0.01	0	0	0.03	0.01	8	133879203	134147147	+	TG	thyroglobulin [Source:HGNC Symbol%3BAcc:11764]	GO:0006590:thyroid hormone generation;GO:0007165:signal transduction;GO:0007416:synapse assembly;GO:0015705:iodide transport;GO:0030878:thyroid gland development;GO:0031641:regulation of myelination;GO:0042403:thyroid hormone metabolic process;GO:0042446:hormone biosynthetic process;	GO:0005576:extracellular region;GO:0005615:extracellular space;GO:0005887:integral component of plasma membrane;GO:0009986:cell surface;GO:0045202:synapse;	GO:0004872:receptor activity;GO:0005179:hormone activity;GO:0042043:neurexin family protein binding;
ENSG00000042980	9351	3	3	4	0	6	4	0.02	0.02	0.02	0	0.04	0.02	8	24151553	24216531	+	ADAM28	ADAM metallopeptidase domain 28 [Source:HGNC Symbol%3BAcc:206]	GO:0006508:proteolysis;GO:0007229:integrin-mediated signaling pathway;GO:0007283:spermatogenesis;	GO:0005576:extracellular region;GO:0005886:plasma membrane;GO:0016021:integral component of membrane;	GO:0004222:metalloendopeptidase activity;GO:0008237:metallopeptidase activity;GO:0008270:zinc ion binding;
ENSG00000043039	4411	0	0	0	0	0	0	0	0	0	0	0	0	11	129245835	129322171	+	BARX2	BARX homeobox 2 [Source:HGNC Symbol%3BAcc:956]	GO:0000122:negative regulation of transcription from RNA polymerase II promoter;GO:0001502:cartilage condensation;GO:0006351:transcription, DNA-templated;GO:0014902:myotube differentiation;GO:0042637:catagen;GO:0045944:positive regulation of transcription from RNA polymerase II promoter;	GO:0005634:nucleus;GO:0005667:transcription factor complex;	GO:0000976:transcription regulatory region sequence-specific DNA binding;GO:0003677:DNA binding;GO:0003682:chromatin binding;GO:0003700:sequence-specific DNA binding transcription factor activity;
ENSG00000043093	8412	595	666	589	541	657	701	4.05	4.61	3.91	3.71	4.53	4.69	3	182655862	182703741	-	DCUN1D1	DCN1%2C defective in cullin neddylation 1%2C domain containing 1 [Source:HGNC Symbol%3BAcc:18184]	GO:0008150:biological_process;	GO:0000151:ubiquitin ligase complex;	GO:0005515:protein binding;
ENSG00000043143	9873	1488	1438	1464	1402	1607	1531	8.62	8.47	8.29	8.2	9.44	8.73	5	133860003	133918918	+	JADE2	jade family PHD finger 2 [Source:HGNC Symbol%3BAcc:22984]	-	-	-
ENSG00000043355	3301	525	553	651	727	564	562	9.1	9.75	11.02	12.72	9.91	9.58	13	100634026	100639018	+	ZIC2	Zic family member 2 [Source:HGNC Symbol%3BAcc:12873]	GO:0001843:neural tube closure;GO:0006351:transcription, DNA-templated;GO:0007420:brain development;GO:0007601:visual perception;GO:0031290:retinal ganglion cell axon guidance;GO:0045892:negative regulation of transcription, DNA-templated;GO:0045893:positive regulation of transcription, DNA-templated;GO:0048066:developmental pigmentation;GO:0051091:positive regulation of sequence-specific DNA bin…	GO:0005634:nucleus;GO:0005737:cytoplasm;	GO:0003677:DNA binding;GO:0003700:sequence-specific DNA binding transcription factor activity;GO:0031490:chromatin DNA binding;GO:0046872:metal ion binding;
ENSG00000043462	7231	0	0	0	0	0	0	0	0	0	0	0	0	5	169673241	169725231	-	LCP2	lymphocyte cytosolic protein 2 (SH2 domain containing leukocyte protein of 76kDa) [Source:HGNC Symbol%3BAcc:6529]	GO:0006955:immune response;GO:0007169:transmembrane receptor protein tyrosine kinase signaling pathway;GO:0007596:blood coagulation;GO:0030168:platelet activation;GO:0038095:Fc-epsilon receptor signaling pathway;GO:0045087:innate immune response;GO:0045576:mast cell activation;GO:0050663:cytokine secretion;GO:0050852:T cell receptor signaling pathway;	GO:0005829:cytosol;	GO:0005515:protein binding;
ENSG00000043514	3054	377	297	368	291	293	303	7.06	5.66	6.74	5.5	5.56	5.58	1	40306723	40349183	-	TRIT1	tRNA isopentenyltransferase 1 [Source:HGNC Symbol%3BAcc:20286]	GO:0008033:tRNA processing;	GO:0005575:cellular_component;GO:0005739:mitochondrion;	GO:0005524:ATP binding;GO:0016740:transferase activity;GO:0046872:metal ion binding;GO:0052381:tRNA dimethylallyltransferase activity;
ENSG00000043591	2862	39	28	14	33	23	10	0.78	0.57	0.27	0.67	0.47	0.2	10	115803806	115806667	+	ADRB1	adrenoceptor beta 1 [Source:HGNC Symbol%3BAcc:285]	GO:0001996:positive regulation of heart rate by epinephrine-norepinephrine;GO:0002024:diet induced thermogenesis;GO:0002025:vasodilation by norepinephrine-epinephrine involved in regulation of systemic arterial blood pressure;GO:0003061:positive regulation of the force of heart contraction by norepinephrine;GO:0003084:positive regulation of systemic arterial blood pressure;GO:0005980:glycogen cat…	GO:0005634:nucleus;GO:0005769:early endosome;GO:0005886:plasma membrane;GO:0005887:integral component of plasma membrane;	GO:0004939:beta-adrenergic receptor activity;GO:0004940:beta1-adrenergic receptor activity;GO:0005057:receptor signaling protein activity;GO:0005088:Ras guanyl-nucleotide exchange factor activity;GO:0005515:protein binding;GO:0008144:drug binding;GO:0030165:PDZ domain binding;GO:0031694:alpha-2A adrenergic receptor binding;GO:0035240:dopamine binding;GO:0046982:protein heterodimerization activity…
ENSG00000044012	597	3	0	0	0	0	0	0.29	0	0	0	0	0	1	42619092	42621495	+	GUCA2B	guanylate cyclase activator 2B (uroguanylin) [Source:HGNC Symbol%3BAcc:4683]	GO:0006182:cGMP biosynthetic process;GO:0007588:excretion;GO:0007589:body fluid secretion;GO:0045776:negative regulation of blood pressure;	GO:0005576:extracellular region;	GO:0008048:calcium sensitive guanylate cyclase activator activity;
ENSG00000044090	5628	543	582	534	501	624	663	5.52	6.02	5.3	5.14	6.43	6.63	6	43005355	43021683	-	CUL7	cullin 7 [Source:HGNC Symbol%3BAcc:21024]	GO:0001570:vasculogenesis;GO:0006508:proteolysis;GO:0006511:ubiquitin-dependent protein catabolic process;GO:0006987:activation of signaling protein activity involved in unfolded protein response;GO:0007030:Golgi organization;GO:0016567:protein ubiquitination;GO:0019048:modulation by virus of host morphology or physiology;GO:0030968:endoplasmic reticulum unfolded protein response;GO:0044267:cellu…	GO:0005634:nucleus;GO:0005680:anaphase-promoting complex;GO:0005730:nucleolus;GO:0005737:cytoplasm;GO:0005794:Golgi apparatus;GO:0005829:cytosol;GO:0031467:Cul7-RING ubiquitin ligase complex;GO:0048471:perinuclear region of cytoplasm;	GO:0005515:protein binding;GO:0031625:ubiquitin protein ligase binding;
ENSG00000044115	8830	6263	6072	6216	5924	7007	7111	40.57	40.01	39.35	38.75	46.02	45.32	5	137946656	138270723	+	CTNNA1	catenin (cadherin-associated protein)%2C alpha 1%2C 102kDa [Source:HGNC Symbol%3BAcc:2509]	GO:0001541:ovarian follicle development;GO:0007155:cell adhesion;GO:0007163:establishment or maintenance of cell polarity;GO:0007406:negative regulation of neuroblast proliferation;GO:0007568:aging;GO:0008584:male gonad development;GO:0016264:gap junction assembly;GO:0031103:axon regeneration;GO:0034329:cell junction assembly;GO:0034332:adherens junction organization;GO:0042475:odontogenesis of d…	GO:0001669:acrosomal vesicle;GO:0005829:cytosol;GO:0005886:plasma membrane;GO:0005911:cell-cell junction;GO:0005915:zonula adherens;GO:0014704:intercalated disc;GO:0015629:actin cytoskeleton;GO:0016342:catenin complex;GO:0030027:lamellipodium;	GO:0005198:structural molecule activity;GO:0005515:protein binding;GO:0008013:beta-catenin binding;GO:0017166:vinculin binding;GO:0045295:gamma-catenin binding;GO:0045296:cadherin binding;GO:0051015:actin filament binding;
ENSG00000044446	9029	743	719	709	729	754	803	4.71	4.63	4.39	4.66	4.84	5	X	18910418	19002716	-	PHKA2	phosphorylase kinase%2C alpha 2 (liver) [Source:HGNC Symbol%3BAcc:8926]	GO:0005975:carbohydrate metabolic process;GO:0005980:glycogen catabolic process;GO:0006006:glucose metabolic process;GO:0006091:generation of precursor metabolites and energy;GO:0006464:cellular protein modification process;GO:0044281:small molecule metabolic process;	GO:0005829:cytosol;GO:0005886:plasma membrane;GO:0005964:phosphorylase kinase complex;	GO:0004553:hydrolase activity, hydrolyzing O-glycosyl compounds;GO:0004689:phosphorylase kinase activity;GO:0005516:calmodulin binding;
ENSG00000044459	11167	301	279	343	312	335	390	1.54	1.45	1.72	1.61	1.74	1.97	9	17134980	17503921	+	CNTLN	centlein%2C centrosomal protein [Source:HGNC Symbol%3BAcc:23432]	-	GO:0005739:mitochondrion;GO:0005813:centrosome;GO:0005814:centriole;GO:0016020:membrane;	GO:0000155:phosphorelay sensor kinase activity;
ENSG00000044524	6674	0	1	1	0	0	4	0	0.01	0.01	0	0	0.03	3	89156674	89531284	+	EPHA3	EPH receptor A3 [Source:HGNC Symbol%3BAcc:3387]	GO:0007155:cell adhesion;GO:0010717:regulation of epithelial to mesenchymal transition;GO:0010976:positive regulation of neuron projection development;GO:0016477:cell migration;GO:0032956:regulation of actin cytoskeleton organization;GO:0048013:ephrin receptor signaling pathway;GO:0051893:regulation of focal adhesion assembly;GO:0070507:regulation of microtubule cytoskeleton organization;GO:00713…	GO:0005576:extracellular region;GO:0005769:early endosome;GO:0005887:integral component of plasma membrane;	GO:0005003:ephrin receptor activity;GO:0005004:GPI-linked ephrin receptor activity;GO:0005515:protein binding;GO:0005524:ATP binding;
ENSG00000044574	3908	12281	11933	11557	10996	8320	8462	179.77	177.66	165.3	162.5	123.47	121.84	9	127997132	128003609	-	HSPA5	heat shock 70kDa protein 5 (glucose-regulated protein%2C 78kDa) [Source:HGNC Symbol%3BAcc:5238]	GO:0002576:platelet degranulation;GO:0006983:ER overload response;GO:0006987:activation of signaling protein activity involved in unfolded protein response;GO:0007596:blood coagulation;GO:0021589:cerebellum structural organization;GO:0021680:cerebellar Purkinje cell layer development;GO:0030168:platelet activation;GO:0030433:ER-associated ubiquitin-dependent protein catabolic process;GO:0030512:n…	GO:0005634:nucleus;GO:0005783:endoplasmic reticulum;GO:0005788:endoplasmic reticulum lumen;GO:0005789:endoplasmic reticulum membrane;GO:0005793:endoplasmic reticulum-Golgi intermediate compartment;GO:0008180:COP9 signalosome;GO:0009986:cell surface;GO:0030176:integral component of endoplasmic reticulum membrane;GO:0030496:midbody;GO:0034663:endoplasmic reticulum chaperone complex;GO:0042470:melan…	GO:0005509:calcium ion binding;GO:0005515:protein binding;GO:0005524:ATP binding;GO:0016887:ATPase activity;GO:0019904:protein domain specific binding;GO:0030674:protein binding, bridging;GO:0031625:ubiquitin protein ligase binding;GO:0043022:ribosome binding;GO:0051082:unfolded protein binding;GO:0051087:chaperone binding;GO:0051787:misfolded protein binding;
ENSG00000046604	6190	3193	3326	3272	3178	3955	4057	29.51	31.26	29.55	29.65	37.05	36.88	18	29078006	29128971	+	DSG2	desmoglein 2 [Source:HGNC Symbol%3BAcc:3049]	GO:0006915:apoptotic process;GO:0006921:cellular component disassembly involved in execution phase of apoptosis;GO:0007155:cell adhesion;GO:0007156:homophilic cell adhesion via plasma membrane adhesion molecules;GO:0086005:ventricular cardiac muscle cell action potential;GO:0086069:bundle of His cell to Purkinje myocyte communication;GO:0086091:regulation of heart rate by cardiac conduction;GO:00…	GO:0005886:plasma membrane;GO:0005911:cell-cell junction;GO:0016021:integral component of membrane;GO:0030057:desmosome;	GO:0005509:calcium ion binding;
ENSG00000046647	2424	193	206	219	217	180	184	4.55	4.94	5.05	5.17	4.31	4.27	X	14026398	14048012	-	GEMIN8	gem (nuclear organelle) associated protein 8 [Source:HGNC Symbol%3BAcc:26044]	GO:0000387:spliceosomal snRNP assembly;	GO:0005634:nucleus;GO:0005681:spliceosomal complex;GO:0005730:nucleolus;GO:0005737:cytoplasm;GO:0015030:Cajal body;GO:0032797:SMN complex;	GO:0005515:protein binding;
ENSG00000046651	5212	398	389	417	353	454	540	4.37	4.34	4.47	3.91	5.05	5.83	X	13752832	13787480	+	OFD1	oral-facial-digital syndrome 1 [Source:HGNC Symbol%3BAcc:2567]	GO:0000086:G2/M transition of mitotic cell cycle;GO:0000278:mitotic cell cycle;GO:0007067:mitotic nuclear division;GO:0007099:centriole replication;GO:0060271:cilium morphogenesis;GO:0060287:epithelial cilium movement involved in determination of left/right asymmetry;GO:0090307:mitotic spindle assembly;	GO:0005634:nucleus;GO:0005813:centrosome;GO:0005814:centriole;GO:0005829:cytosol;GO:0005929:cilium;GO:0015630:microtubule cytoskeleton;	GO:0005515:protein binding;GO:0043014:alpha-tubulin binding;GO:0043015:gamma-tubulin binding;
ENSG00000046653	5675	4	2	4	1	1	1	0.04	0.02	0.04	0.01	0.01	0.01	X	13789150	13956757	-	GPM6B	glycoprotein M6B [Source:HGNC Symbol%3BAcc:4461]	GO:0001503:ossification;GO:0007399:nervous system development;GO:0015031:protein transport;GO:0030154:cell differentiation;GO:0030501:positive regulation of bone mineralization;GO:0032956:regulation of actin cytoskeleton organization;GO:0051612:negative regulation of serotonin uptake;GO:0051893:regulation of focal adhesion assembly;GO:0085029:extracellular matrix assembly;GO:2000009:negative regu…	GO:0005886:plasma membrane;GO:0016021:integral component of membrane;GO:0045121:membrane raft;	GO:0003674:molecular_function;
ENSG00000046774	1991	0	0	0	0	0	0	0	0	0	0	0	0	X	141290131	141293076	-	MAGEC2	melanoma antigen family C%2C 2 [Source:HGNC Symbol%3BAcc:13574]	GO:0044257:cellular protein catabolic process;GO:0051443:positive regulation of ubiquitin-protein transferase activity;	GO:0005634:nucleus;GO:0005737:cytoplasm;	GO:0005515:protein binding;GO:0031625:ubiquitin protein ligase binding;
ENSG00000046889	12058	0	0	0	0	0	0	0	0	0	0	0	0	8	68864353	69149265	+	PREX2	phosphatidylinositol-3%2C4%2C5-trisphosphate-dependent Rac exchange factor 2 [Source:HGNC Symbol%3BAcc:22950]	GO:0007186:G-protein coupled receptor signaling pathway;GO:0035556:intracellular signal transduction;	-	GO:0005543:phospholipid binding;GO:0030676:Rac guanyl-nucleotide exchange factor activity;
ENSG00000047056	5656	275	281	279	299	306	362	2.78	2.89	2.76	3.05	3.14	3.6	10	1095478	1178237	+	WDR37	WD repeat domain 37 [Source:HGNC Symbol%3BAcc:31406]	-	-	-
ENSG00000047188	10816	824	791	792	882	830	829	4.36	4.25	4.09	4.71	4.45	4.31	5	112849380	112930982	+	YTHDC2	YTH domain containing 2 [Source:HGNC Symbol%3BAcc:24721]	-	-	GO:0003676:nucleic acid binding;GO:0005515:protein binding;GO:0005524:ATP binding;GO:0008026:ATP-dependent helicase activity;
ENSG00000047230	5510	563	530	631	548	600	689	5.85	5.6	6.4	5.74	6.32	7.04	X	16606126	16731059	-	CTPS2	CTP synthase 2 [Source:HGNC Symbol%3BAcc:2520]	GO:0006220:pyrimidine nucleotide metabolic process;GO:0006221:pyrimidine nucleotide biosynthetic process;GO:0006541:glutamine metabolic process;GO:0015949:nucleobase-containing small molecule interconversion;GO:0044210:'de novo' CTP biosynthetic process;GO:0044281:small molecule metabolic process;GO:0055086:nucleobase-containing small molecule metabolic process;	GO:0005739:mitochondrion;GO:0005829:cytosol;	GO:0003883:CTP synthase activity;GO:0005524:ATP binding;
ENSG00000047249	5090	488	499	530	480	642	620	5.48	5.7	5.82	5.45	7.31	6.85	8	54628117	54756118	-	ATP6V1H	ATPase%2C H+ transporting%2C lysosomal 50/57kDa%2C V1 subunit H [Source:HGNC Symbol%3BAcc:18303]	GO:0006879:cellular iron ion homeostasis;GO:0006897:endocytosis;GO:0007035:vacuolar acidification;GO:0008286:insulin receptor signaling pathway;GO:0015991:ATP hydrolysis coupled proton transport;GO:0016032:viral process;GO:0019048:modulation by virus of host morphology or physiology;GO:0033572:transferrin transport;GO:0050690:regulation of defense response to virus by virus;GO:0050790:regulation …	GO:0000221:vacuolar proton-transporting V-type ATPase, V1 domain;GO:0005829:cytosol;GO:0005886:plasma membrane;	GO:0005515:protein binding;GO:0016887:ATPase activity;GO:0030234:enzyme regulator activity;GO:0046961:proton-transporting ATPase activity, rotational mechanism;
ENSG00000047315	5901	2758	2808	2877	2944	2778	2878	26.74	27.69	27.25	28.81	27.3	27.44	4	57843888	57897334	+	POLR2B	polymerase (RNA) II (DNA directed) polypeptide B%2C 140kDa [Source:HGNC Symbol%3BAcc:9188]	GO:0000398:mRNA splicing, via spliceosome;GO:0006281:DNA repair;GO:0006283:transcription-coupled nucleotide-excision repair;GO:0006289:nucleotide-excision repair;GO:0006351:transcription, DNA-templated;GO:0006366:transcription from RNA polymerase II promoter;GO:0006367:transcription initiation from RNA polymerase II promoter;GO:0006368:transcription elongation from RNA polymerase II promoter;GO:0…	GO:0005634:nucleus;GO:0005654:nucleoplasm;GO:0005665:DNA-directed RNA polymerase II, core complex;GO:0005730:nucleolus;	GO:0001055:RNA polymerase II activity;GO:0003677:DNA binding;GO:0003682:chromatin binding;GO:0003899:DNA-directed RNA polymerase activity;GO:0005515:protein binding;GO:0032549:ribonucleoside binding;GO:0046872:metal ion binding;
ENSG00000047346	7755	105	100	95	116	262	260	0.77	0.75	0.68	0.86	1.96	1.89	15	52873514	53002014	-	FAM214A	family with sequence similarity 214%2C member A [Source:HGNC Symbol%3BAcc:25609]	-	-	-
ENSG00000047365	12428	87	100	82	117	128	101	0.4	0.47	0.37	0.54	0.6	0.46	4	35949843	36246131	-	ARAP2	ArfGAP with RhoGAP domain%2C ankyrin repeat and PH domain 2 [Source:HGNC Symbol%3BAcc:16924]	GO:0007264:small GTPase mediated signal transduction;GO:0051056:regulation of small GTPase mediated signal transduction;	GO:0005829:cytosol;	GO:0005547:phosphatidylinositol-3,4,5-trisphosphate binding;GO:0008270:zinc ion binding;
ENSG00000047410	12350	4352	4443	4801	4806	4850	4951	20.16	20.93	21.73	22.47	22.78	22.56	1	186280784	186344825	-	TPR	translocated promoter region%2C nuclear basket protein [Source:HGNC Symbol%3BAcc:12017]	GO:0000122:negative regulation of transcription from RNA polymerase II promoter;GO:0000189:MAPK import into nucleus;GO:0000278:mitotic cell cycle;GO:0005975:carbohydrate metabolic process;GO:0006404:RNA import into nucleus;GO:0006405:RNA export from nucleus;GO:0006434:seryl-tRNA aminoacylation;GO:0006606:protein import into nucleus;GO:0006611:protein export from nucleus;GO:0006999:nuclear pore or…	GO:0000776:kinetochore;GO:0005634:nucleus;GO:0005635:nuclear envelope;GO:0005643:nuclear pore;GO:0005654:nucleoplasm;GO:0005737:cytoplasm;GO:0005868:cytoplasmic dynein complex;GO:0019898:extrinsic component of membrane;GO:0031965:nuclear membrane;GO:0034399:nuclear periphery;GO:0042405:nuclear inclusion body;GO:0044615:nuclear pore nuclear basket;GO:0072686:mitotic spindle;	GO:0003682:chromatin binding;GO:0003729:mRNA binding;GO:0004828:serine-tRNA ligase activity;GO:0005215:transporter activity;GO:0005487:nucleocytoplasmic transporter activity;GO:0005515:protein binding;GO:0005524:ATP binding;GO:0015631:tubulin binding;GO:0031072:heat shock protein binding;GO:0042803:protein homodimerization activity;GO:0043495:protein anchor;GO:0051019:mitogen-activated protein ki…
ENSG00000047457	7296	76	64	86	64	229	284	0.6	0.51	0.66	0.51	1.82	2.19	3	148880197	148939842	-	CP	ceruloplasmin (ferroxidase) [Source:HGNC Symbol%3BAcc:2295]	GO:0006825:copper ion transport;GO:0006879:cellular iron ion homeostasis;GO:0055085:transmembrane transport;	GO:0005576:extracellular region;GO:0005615:extracellular space;	GO:0004322:ferroxidase activity;GO:0005507:copper ion binding;GO:0051087:chaperone binding;
ENSG00000047578	9692	656	568	727	644	706	743	3.87	3.41	4.19	3.84	4.22	4.31	16	27561454	27791690	+	KIAA0556	KIAA0556 [Source:HGNC Symbol%3BAcc:29068]	-	GO:0005634:nucleus;GO:0005730:nucleolus;GO:0005886:plasma membrane;	-
ENSG00000047579	3078	159	160	146	165	170	143	2.96	3.02	2.65	3.1	3.2	2.61	6	15523032	15663289	-	DTNBP1	dystrobrevin binding protein 1 [Source:HGNC Symbol%3BAcc:17328]	GO:0001956:positive regulation of neurotransmitter secretion;GO:0006892:post-Golgi vesicle-mediated transport;GO:0007596:blood coagulation;GO:0008089:anterograde axon cargo transport;GO:0010628:positive regulation of gene expression;GO:0014059:regulation of dopamine secretion;GO:0031175:neuron projection development;GO:0031532:actin cytoskeleton reorganization;GO:0032438:melanosome organization;G…	GO:0005634:nucleus;GO:0005737:cytoplasm;GO:0005789:endoplasmic reticulum membrane;GO:0005829:cytosol;GO:0010008:endosome membrane;GO:0014069:postsynaptic density;GO:0016528:sarcoplasm;GO:0030054:cell junction;GO:0030424:axon;GO:0030426:growth cone;GO:0030672:synaptic vesicle membrane;GO:0031083:BLOC-1 complex;GO:0033162:melanosome membrane;GO:0033267:axon part;GO:0042383:sarcolemma;GO:0043005:neu…	GO:0005515:protein binding;
ENSG00000047597	5206	146	135	143	122	97	88	1.6	1.51	1.54	1.35	1.08	0.95	X	37545012	37591383	+	XK	X-linked Kx blood group (McLeod syndrome) [Source:HGNC Symbol%3BAcc:12811]	GO:0006810:transport;GO:0006865:amino acid transport;	GO:0016021:integral component of membrane;	GO:0005215:transporter activity;GO:0005515:protein binding;
ENSG00000047617	6012	0	0	0	0	0	0	0	0	0	0	0	0	12	5641035	6055398	-	ANO2	anoctamin 2 [Source:HGNC Symbol%3BAcc:1183]	GO:0034220:ion transmembrane transport;GO:0055085:transmembrane transport;	GO:0005634:nucleus;GO:0005730:nucleolus;GO:0005886:plasma membrane;GO:0016021:integral component of membrane;GO:0034707:chloride channel complex;	GO:0005229:intracellular calcium activated chloride channel activity;
ENSG00000047621	4939	300	309	288	322	273	360	3.47	3.64	3.26	3.77	3.21	4.1	12	4596894	4647674	-	C12orf4	chromosome 12 open reading frame 4 [Source:HGNC Symbol%3BAcc:1184]	-	-	-
ENSG00000047634	5475	352	321	362	320	384	426	3.68	3.41	3.7	3.38	4.07	4.38	X	17755588	17773105	+	SCML1	sex comb on midleg-like 1 (Drosophila) [Source:HGNC Symbol%3BAcc:10580]	GO:0006351:transcription, DNA-templated;GO:0009653:anatomical structure morphogenesis;	GO:0005634:nucleus;	GO:0003677:DNA binding;GO:0003700:sequence-specific DNA binding transcription factor activity;
ENSG00000047644	7114	1246	1244	1376	1247	1891	2009	10.02	10.17	10.81	10.12	15.42	15.89	X	9983602	10112518	+	WWC3	WWC family member 3 [Source:HGNC Symbol%3BAcc:29237]	-	-	-
ENSG00000047648	8357	0	0	0	0	0	2	0	0	0	0	0	0.01	X	11136239	11683821	-	ARHGAP6	Rho GTPase activating protein 6 [Source:HGNC Symbol%3BAcc:676]	GO:0007165:signal transduction;GO:0007202:activation of phospholipase C activity;GO:0007264:small GTPase mediated signal transduction;GO:0007266:Rho protein signal transduction;GO:0010518:positive regulation of phospholipase activity;GO:0030041:actin filament polymerization;GO:0043087:regulation of GTPase activity;GO:0048041:focal adhesion assembly;GO:0051056:regulation of small GTPase mediated s…	GO:0005622:intracellular;GO:0005737:cytoplasm;GO:0005829:cytosol;GO:0005884:actin filament;GO:0015629:actin cytoskeleton;	GO:0005070:SH3/SH2 adaptor activity;GO:0016004:phospholipase activator activity;GO:0017124:SH3 domain binding;GO:0043274:phospholipase binding;
ENSG00000047662	6622	2	0	1	1	0	0	0.02	0	0.01	0.01	0	0	4	17630929	17783135	-	FAM184B	family with sequence similarity 184%2C member B [Source:HGNC Symbol%3BAcc:29235]	-	-	-
ENSG00000047849	14901	5607	5460	5635	5418	4618	4711	21.53	21.32	21.14	21	17.97	17.79	3	47892182	48130769	-	MAP4	microtubule-associated protein 4 [Source:HGNC Symbol%3BAcc:6862]	GO:0007052:mitotic spindle organization;GO:0051012:microtubule sliding;GO:0051294:establishment of spindle orientation;GO:0051301:cell division;	GO:0005737:cytoplasm;GO:0005874:microtubule;GO:0005875:microtubule associated complex;GO:0005886:plasma membrane;GO:0015630:microtubule cytoskeleton;GO:0072686:mitotic spindle;	GO:0005198:structural molecule activity;GO:0005515:protein binding;GO:0008017:microtubule binding;
ENSG00000047932	5025	1142	1228	1280	1206	1393	1577	13	14.22	14.24	13.86	16.08	17.66	6	117639374	117923691	-	GOPC	golgi-associated PDZ and coiled-coil motif containing [Source:HGNC Symbol%3BAcc:17643]	GO:0006888:ER to Golgi vesicle-mediated transport;GO:0006893:Golgi to plasma membrane transport;GO:0007289:spermatid nucleus differentiation;GO:0015031:protein transport;GO:0043004:cytoplasmic sequestering of CFTR protein;GO:0045176:apical protein localization;GO:0051260:protein homooligomerization;	GO:0000139:Golgi membrane;GO:0005737:cytoplasm;GO:0005794:Golgi apparatus;GO:0005886:plasma membrane;GO:0014069:postsynaptic density;GO:0016020:membrane;GO:0030054:cell junction;GO:0030140:trans-Golgi network transport vesicle;GO:0030425:dendrite;GO:0043234:protein complex;GO:0045211:postsynaptic membrane;	GO:0005109:frizzled binding;GO:0005515:protein binding;GO:0008022:protein C-terminus binding;GO:0042803:protein homodimerization activity;GO:0044325:ion channel binding;
ENSG00000047936	7856	12	17	32	40	66	80	0.09	0.13	0.23	0.29	0.49	0.57	6	117609463	117747018	-	ROS1	c-ros oncogene 1 %2C receptor tyrosine kinase [Source:HGNC Symbol%3BAcc:10261]	GO:0002066:columnar/cuboidal epithelial cell development;GO:0006468:protein phosphorylation;GO:0007169:transmembrane receptor protein tyrosine kinase signaling pathway;GO:0007283:spermatogenesis;GO:0008283:cell proliferation;GO:0010629:negative regulation of gene expression;GO:0010966:regulation of phosphate transport;GO:0016049:cell growth;GO:0030154:cell differentiation;GO:0032006:regulation of…	GO:0005886:plasma membrane;GO:0016020:membrane;GO:0016021:integral component of membrane;	GO:0004713:protein tyrosine kinase activity;GO:0004714:transmembrane receptor protein tyrosine kinase activity;GO:0005524:ATP binding;GO:0019903:protein phosphatase binding;
ENSG00000048028	5719	536	534	547	550	466	557	5.36	5.43	5.35	5.55	4.73	5.48	11	113668596	113746292	-	USP28	ubiquitin specific peptidase 28 [Source:HGNC Symbol%3BAcc:12625]	GO:0000077:DNA damage checkpoint;GO:0006281:DNA repair;GO:0006511:ubiquitin-dependent protein catabolic process;GO:0006974:cellular response to DNA damage stimulus;GO:0008283:cell proliferation;GO:0010212:response to ionizing radiation;GO:0016579:protein deubiquitination;GO:0034644:cellular response to UV;GO:0042771:intrinsic apoptotic signaling pathway in response to DNA damage by p53 class medi…	GO:0005634:nucleus;GO:0005654:nucleoplasm;GO:0005730:nucleolus;GO:0043234:protein complex;	GO:0004843:ubiquitin-specific protease activity;GO:0005515:protein binding;GO:0008234:cysteine-type peptidase activity;
ENSG00000048052	16827	1	3	3	4	8	4	0	0.01	0.01	0.01	0.03	0.01	7	18126572	19042039	+	HDAC9	histone deacetylase 9 [Source:HGNC Symbol%3BAcc:14065]	GO:0000122:negative regulation of transcription from RNA polymerase II promoter;GO:0006351:transcription, DNA-templated;GO:0006954:inflammatory response;GO:0007219:Notch signaling pathway;GO:0007507:heart development;GO:0016575:histone deacetylation;GO:0030183:B cell differentiation;GO:0032869:cellular response to insulin stimulus;GO:0034983:peptidyl-lysine deacetylation;GO:0042113:B cell activat…	GO:0000118:histone deacetylase complex;GO:0005634:nucleus;GO:0005654:nucleoplasm;GO:0005667:transcription factor complex;GO:0005737:cytoplasm;GO:0035097:histone methyltransferase complex;	GO:0003714:transcription corepressor activity;GO:0004407:histone deacetylase activity;GO:0005080:protein kinase C binding;GO:0005515:protein binding;GO:0008134:transcription factor binding;GO:0032041:NAD-dependent histone deacetylase activity (H3-K14 specific);GO:0033558:protein deacetylase activity;GO:0042826:histone deacetylase binding;GO:0046872:metal ion binding;GO:0046969:NAD-dependent histo…
ENSG00000048140	5218	1817	1717	1855	1676	1885	1868	19.92	19.14	19.87	18.55	20.95	20.14	5	176074388	176086058	+	TSPAN17	tetraspanin 17 [Source:HGNC Symbol%3BAcc:13594]	GO:0016567:protein ubiquitination;	GO:0000151:ubiquitin ligase complex;GO:0016021:integral component of membrane;	GO:0004842:ubiquitin-protein transferase activity;
ENSG00000048162	2852	1944	1866	2070	1884	1414	1445	38.99	38.07	40.57	38.15	28.75	28.51	5	175810949	175815976	-	NOP16	NOP16 nucleolar protein [Source:HGNC Symbol%3BAcc:26934]	-	GO:0005634:nucleus;GO:0005730:nucleolus;GO:0043231:intracellular membrane-bounded organelle;	-
ENSG00000048342	7570	404	469	410	391	451	407	3.05	3.6	3.03	2.98	3.46	3.03	4	15471489	15603180	+	CC2D2A	coiled-coil and C2 domain containing 2A [Source:HGNC Symbol%3BAcc:29253]	GO:0007224:smoothened signaling pathway;GO:0042384:cilium assembly;GO:0060271:cilium morphogenesis;	GO:0005737:cytoplasm;GO:0035869:ciliary transition zone;GO:0036038:TCTN-B9D complex;	-
ENSG00000048392	5548	903	885	1098	1086	1274	1300	9.31	9.28	11.06	11.3	13.32	13.19	8	103216730	103251346	-	RRM2B	ribonucleotide reductase M2 B (TP53 inducible) [Source:HGNC Symbol%3BAcc:17296]	GO:0001822:kidney development;GO:0003014:renal system process;GO:0006264:mitochondrial DNA replication;GO:0006281:DNA repair;GO:0006979:response to oxidative stress;GO:0009186:deoxyribonucleoside diphosphate metabolic process;GO:0009200:deoxyribonucleoside triphosphate metabolic process;GO:0009263:deoxyribonucleotide biosynthetic process;GO:0015949:nucleobase-containing small molecule interconver…	GO:0005634:nucleus;GO:0005654:nucleoplasm;GO:0005730:nucleolus;GO:0005737:cytoplasm;	GO:0004748:ribonucleoside-diphosphate reductase activity, thioredoxin disulfide as acceptor;GO:0016491:oxidoreductase activity;GO:0046914:transition metal ion binding;
ENSG00000048405	5793	342	404	397	349	419	444	3.38	4.06	3.83	3.48	4.19	4.31	7	126986844	127071978	-	ZNF800	zinc finger protein 800 [Source:HGNC Symbol%3BAcc:27267]	GO:0006351:transcription, DNA-templated;GO:0006355:regulation of transcription, DNA-templated;	GO:0005634:nucleus;	GO:0003677:DNA binding;GO:0046872:metal ion binding;
ENSG00000048462	1118	0	0	0	0	0	0	0	0	0	0	0	0	16	12058964	12061925	+	TNFRSF17	tumor necrosis factor receptor superfamily%2C member 17 [Source:HGNC Symbol%3BAcc:11913]	GO:0007165:signal transduction;GO:0007275:multicellular organismal development;GO:0008283:cell proliferation;GO:0033209:tumor necrosis factor-mediated signaling pathway;	GO:0005886:plasma membrane;GO:0012505:endomembrane system;GO:0016021:integral component of membrane;	GO:0004872:receptor activity;GO:0005031:tumor necrosis factor-activated receptor activity;
ENSG00000048471	11298	197	164	213	191	284	264	1	0.84	1.05	0.98	1.46	1.31	16	12070594	12668146	+	SNX29	sorting nexin 29 [Source:HGNC Symbol%3BAcc:30542]	GO:0007018:microtubule-based movement;GO:0007154:cell communication;	GO:0005871:kinesin complex;	GO:0003777:microtubule motor activity;GO:0035091:phosphatidylinositol binding;
ENSG00000048540	10268	0	0	0	0	2	0	0	0	0	0	0.01	0	12	16701307	16763528	-	LMO3	LIM domain only 3 (rhombotin-like 2) [Source:HGNC Symbol%3BAcc:6643]	GO:0006351:transcription, DNA-templated;GO:0006355:regulation of transcription, DNA-templated;	-	GO:0008270:zinc ion binding;
ENSG00000048544	2110	1226	1275	1002	1112	718	737	33.24	35.16	26.54	30.44	19.73	19.65	6	42174539	42185603	-	MRPS10	mitochondrial ribosomal protein S10 [Source:HGNC Symbol%3BAcc:14502]	GO:0008150:biological_process;	GO:0005739:mitochondrion;GO:0005840:ribosome;	GO:0003674:molecular_function;
ENSG00000048545	2317	0	0	0	0	0	0	0	0	0	0	0	0	6	42123144	42147794	+	GUCA1A	guanylate cyclase activator 1A (retina) [Source:HGNC Symbol%3BAcc:4678]	GO:0007165:signal transduction;GO:0007601:visual perception;GO:0007602:phototransduction;GO:0007603:phototransduction, visible light;GO:0016056:rhodopsin mediated signaling pathway;GO:0022400:regulation of rhodopsin mediated signaling pathway;	GO:0097381:photoreceptor disc membrane;	GO:0005509:calcium ion binding;GO:0008048:calcium sensitive guanylate cyclase activator activity;
ENSG00000048649	15740	962	959	911	973	1036	1024	3.5	3.54	3.24	3.57	3.82	3.66	11	77371041	77532063	-	RSF1	remodeling and spacing factor 1 [Source:HGNC Symbol%3BAcc:18118]	GO:0006334:nucleosome assembly;GO:0006338:chromatin remodeling;GO:0006352:DNA-templated transcription, initiation;GO:0016584:nucleosome positioning;GO:0034080:CENP-A containing nucleosome assembly;GO:0043392:negative regulation of DNA binding;GO:0045892:negative regulation of transcription, DNA-templated;GO:0045893:positive regulation of transcription, DNA-templated;GO:0050434:positive regulation…	GO:0005634:nucleus;GO:0005654:nucleoplasm;GO:0031213:RSF complex;	GO:0005515:protein binding;GO:0008270:zinc ion binding;GO:0016887:ATPase activity;GO:0042393:histone binding;
ENSG00000048707	20346	773	754	780	776	882	897	2.17	2.16	2.14	2.2	2.51	2.48	1	12290124	12572099	+	VPS13D	vacuolar protein sorting 13 homolog D (S. cerevisiae) [Source:HGNC Symbol%3BAcc:23595]	-	-	-
ENSG00000048740	9873	0	0	1	0	1	0	0	0	0.01	0	0.01	0	10	11047259	11378674	+	CELF2	CUGBP%2C Elav-like family member 2 [Source:HGNC Symbol%3BAcc:2550]	GO:0006376:mRNA splice site selection;GO:0006396:RNA processing;GO:0006397:mRNA processing;GO:0008016:regulation of heart contraction;	GO:0005634:nucleus;GO:0005737:cytoplasm;	GO:0000166:nucleotide binding;GO:0003723:RNA binding;
ENSG00000048828	7296	3793	3678	3927	3774	3547	3737	29.74	29.33	30.09	29.87	28.19	28.82	9	96214004	96328397	+	FAM120A	family with sequence similarity 120A [Source:HGNC Symbol%3BAcc:13247]	-	GO:0005737:cytoplasm;GO:0005886:plasma membrane;	GO:0003723:RNA binding;
ENSG00000048991	7898	1416	1394	1571	1516	1304	1380	10.26	10.27	11.12	11.09	9.58	9.83	2	136289025	136482840	+	R3HDM1	R3H domain containing 1 [Source:HGNC Symbol%3BAcc:9757]	-	-	GO:0003676:nucleic acid binding;
ENSG00000049089	4151	0	1	0	0	2	0	0	0.01	0	0	0.03	0	1	40766159	40783488	-	COL9A2	collagen%2C type IX%2C alpha 2 [Source:HGNC Symbol%3BAcc:2218]	GO:0001501:skeletal system development;GO:0007411:axon guidance;GO:0022617:extracellular matrix disassembly;GO:0030198:extracellular matrix organization;GO:0030574:collagen catabolic process;	GO:0005576:extracellular region;GO:0005594:collagen type IX trimer;GO:0005788:endoplasmic reticulum lumen;	GO:0030020:extracellular matrix structural constituent conferring tensile strength;
ENSG00000049130	6030	246	295	248	229	303	331	2.33	2.85	2.3	2.19	2.91	3.09	12	88886570	88974628	-	KITLG	KIT ligand [Source:HGNC Symbol%3BAcc:6343]	GO:0001755:neural crest cell migration;GO:0002763:positive regulation of myeloid leukocyte differentiation;GO:0007155:cell adhesion;GO:0007165:signal transduction;GO:0007173:epidermal growth factor receptor signaling pathway;GO:0008283:cell proliferation;GO:0008543:fibroblast growth factor receptor signaling pathway;GO:0008584:male gonad development;GO:0030097:hemopoiesis;GO:0033026:negative regu…	GO:0005576:extracellular region;GO:0005615:extracellular space;GO:0005737:cytoplasm;GO:0005856:cytoskeleton;GO:0005886:plasma membrane;GO:0016021:integral component of membrane;	GO:0005125:cytokine activity;GO:0005173:stem cell factor receptor binding;GO:0005515:protein binding;GO:0008083:growth factor activity;
ENSG00000049167	4847	269	248	271	245	216	244	3.17	2.98	3.13	2.92	2.58	2.83	5	60169658	60240900	-	ERCC8	excision repair cross-complementing rodent repair deficiency%2C complementation group 8 [Source:HGNC Symbol%3BAcc:3439]	GO:0000209:protein polyubiquitination;GO:0006281:DNA repair;GO:0006283:transcription-coupled nucleotide-excision repair;GO:0006289:nucleotide-excision repair;GO:0006974:cellular response to DNA damage stimulus;GO:0006979:response to oxidative stress;GO:0009411:response to UV;GO:0010165:response to X-ray;GO:0043161:proteasome-mediated ubiquitin-dependent protein catabolic process;GO:0045739:positi…	GO:0000109:nucleotide-excision repair complex;GO:0005634:nucleus;GO:0005654:nucleoplasm;GO:0016363:nuclear matrix;GO:0031464:Cul4A-RING E3 ubiquitin ligase complex;GO:0043234:protein complex;	GO:0003678:DNA helicase activity;GO:0004842:ubiquitin-protein transferase activity;GO:0005515:protein binding;GO:0008094:DNA-dependent ATPase activity;GO:0032403:protein complex binding;
[truncated: 57,243 more rows]
