# Supplementary material for: PRELP functions via multiple interactions with intrinsically weak affinity relying on ECM anchoring and remodeling
Source: Sci Rep. 2025 Jul 9;15:24634. doi: 10.1038/s41598-025-09018-7 (PMC12241546; doi:10.1038/s41598-025-09018-7)
Supplement: Supplementary file 2 — Supplementary Material 2 [file 41598_2025_9018_MOESM2_ESM.xlsx]

## Sheet: control vs 0.4µM PRELP
Table S3. Differentially expressed genes between control and 0.4 µM PRELP.
gene ID	logFC	logCPM	PValue	FDR	Regalation	GeneSymbol	Description	GO_Biological Process	GO_Cellular Component	GO_Molecular Function
ENSG00000260459	-3.81912	-1.42623	0.000177491	0.0214564	Down	FTLP14	ferritin%2C light polypeptide pseudogene 14 [Source:HGNC Symbol%3BAcc:37964]	-	-	-
ENSG00000135063	-3.05431	-1.31929	0.000465117	0.0453411	Down	FAM189A2	family with sequence similarity 189%2C member A2 [Source:HGNC Symbol%3BAcc:24820]	GO:0008150:biological_process;	GO:0005575:cellular_component;GO:0016021:integral component of membrane;	GO:0003674:molecular_function;
ENSG00000169627	-2.30983	-0.667219	0.000151089	0.0187743	Down	BOLA2B	bolA family member 2B [Source:HGNC Symbol%3BAcc:32479]	-	-	-
ENSG00000254862	-2.30163	-0.878732	0.000386985	0.0389034	Down	RP11-159H22.2	-	-	-	-
ENSG00000170477	-2.05631	1.62861	9.01818e-19	1.27365e-15	Down	KRT4	keratin 4 [Source:HGNC Symbol%3BAcc:6441]	GO:0007010:cytoskeleton organization;GO:0030855:epithelial cell differentiation;GO:0050680:negative regulation of epithelial cell proliferation;	GO:0005882:intermediate filament;GO:0045095:keratin filament;	GO:0005198:structural molecule activity;
ENSG00000120054	-2.01427	-0.0391033	3.38284e-06	0.000760364	Down	CPN1	carboxypeptidase N%2C polypeptide 1 [Source:HGNC Symbol%3BAcc:2312]	GO:0006508:proteolysis;GO:0051384:response to glucocorticoid;	GO:0005615:extracellular space;	GO:0004181:metallocarboxypeptidase activity;GO:0008270:zinc ion binding;
ENSG00000217648	-1.63828	-0.104268	0.000205208	0.0237652	Down	RP1-95L4.4	-	-	-	-
ENSG00000117983	-1.58118	7.57881	8.93827e-227	5.17571e-222	Down	MUC5B	mucin 5B%2C oligomeric mucus/gel-forming [Source:HGNC Symbol%3BAcc:7516]	GO:0007155:cell adhesion;GO:0016266:O-glycan processing;GO:0043687:post-translational protein modification;GO:0044267:cellular protein metabolic process;	GO:0005576:extracellular region;GO:0005796:Golgi lumen;	GO:0005201:extracellular matrix structural constituent;GO:0005515:protein binding;
ENSG00000215182	-1.52344	4.66436	1.65288e-79	4.78551e-75	Down	MUC5AC	mucin 5AC%2C oligomeric mucus/gel-forming [Source:HGNC Symbol%3BAcc:7515]	GO:0007155:cell adhesion;GO:0007586:digestion;GO:0016266:O-glycan processing;GO:0043206:extracellular fibril organization;GO:0043687:post-translational protein modification;GO:0044267:cellular protein metabolic process;	GO:0005796:Golgi lumen;GO:0043205:fibril;	GO:0005201:extracellular matrix structural constituent;
ENSG00000114541	-1.41501	1.15892	5.42077e-08	1.93759e-05	Down	FRMD4B	FERM domain containing 4B [Source:HGNC Symbol%3BAcc:24886]	GO:0090162:establishment of epithelial cell polarity;	GO:0001726:ruffle;GO:0005737:cytoplasm;GO:0005856:cytoskeleton;	-
ENSG00000165548	-1.39162	0.121307	0.000324562	0.0339577	Down	TMEM63C	transmembrane protein 63C [Source:HGNC Symbol%3BAcc:23787]	-	GO:0016021:integral component of membrane;	-
ENSG00000225339	-1.32544	0.804184	5.86332e-06	0.00121264	Down	RP11-513I15.6	-	-	-	-
ENSG00000230074	-1.32234	0.265733	0.000292882	0.0312903	Down	RP11-195F19.9	-	-	-	-
ENSG00000004848	-1.24575	0.667832	4.20385e-05	0.00668747	Down	ARX	aristaless related homeobox [Source:HGNC Symbol%3BAcc:18060]	GO:0001764:neuron migration;GO:0006351:transcription, DNA-templated;GO:0007411:axon guidance;GO:0021759:globus pallidus development;GO:0021800:cerebral cortex tangential migration;GO:0021831:embryonic olfactory bulb interneuron precursor migration;GO:0021846:cell proliferation in forebrain;GO:0021853:cerebral cortex GABAergic interneuron migration;GO:0042127:regulation of cell proliferation;GO:00…	GO:0005634:nucleus;	GO:0003682:chromatin binding;GO:0003700:sequence-specific DNA binding transcription factor activity;GO:0043565:sequence-specific DNA binding;
ENSG00000109072	-1.24382	1.42046	1.43755e-07	4.59898e-05	Down	VTN	vitronectin [Source:HGNC Symbol%3BAcc:12724]	GO:0006955:immune response;GO:0007155:cell adhesion;GO:0007160:cell-matrix adhesion;GO:0010811:positive regulation of cell-substrate adhesion;GO:0010951:negative regulation of endopeptidase activity;GO:0014911:positive regulation of smooth muscle cell migration;GO:0030195:negative regulation of blood coagulation;GO:0030198:extracellular matrix organization;GO:0030449:regulation of complement acti…	GO:0005576:extracellular region;GO:0005578:proteinaceous extracellular matrix;GO:0005615:extracellular space;GO:0031012:extracellular matrix;GO:0071062:alphav-beta3 integrin-vitronectin complex;	GO:0005044:scavenger receptor activity;GO:0005178:integrin binding;GO:0005515:protein binding;GO:0008201:heparin binding;GO:0030247:polysaccharide binding;GO:0050840:extracellular matrix binding;
ENSG00000242338	-1.18122	0.44326	0.000496836	0.0479362	Down	BMS1P4	BMS1 pseudogene 4 [Source:HGNC Symbol%3BAcc:23652]	-	-	-
ENSG00000106541	-1.14486	5.52918	1.82086e-63	2.10874e-59	Down	AGR2	anterior gradient 2 [Source:HGNC Symbol%3BAcc:328]	GO:0070254:mucus secretion;	GO:0005576:extracellular region;GO:0005739:mitochondrion;GO:0005783:endoplasmic reticulum;	GO:0002162:dystroglycan binding;GO:0005515:protein binding;
ENSG00000196656	-1.09074	3.71626	9.84479e-07	0.000256785	Down	AC004057.1	-	-	-	-
ENSG00000255774	-1.07997	1.4808	3.62323e-06	0.000803559	Down	AP000439.3	-	-	-	-
ENSG00000136155	-1.04196	2.20017	9.24972e-09	4.18441e-06	Down	SCEL	sciellin [Source:HGNC Symbol%3BAcc:10573]	GO:0008544:epidermis development;GO:0009790:embryo development;GO:0030216:keratinocyte differentiation;	GO:0001533:cornified envelope;GO:0005737:cytoplasm;GO:0005886:plasma membrane;	GO:0005515:protein binding;GO:0008270:zinc ion binding;
ENSG00000090920	-1.02537	1.82199	4.29445e-07	0.000118981	Down	FCGBP	Fc fragment of IgG binding protein [Source:HGNC Symbol%3BAcc:13572]	-	GO:0005576:extracellular region;GO:0005737:cytoplasm;	GO:0005515:protein binding;
ENSG00000198496	-1.02121	1.39704	1.52202e-05	0.00276278	Down	NBR2	neighbor of BRCA1 gene 2 (non-protein coding) [Source:HGNC Symbol%3BAcc:20691]	GO:0008150:biological_process;	GO:0005575:cellular_component;	GO:0003674:molecular_function;
ENSG00000107736	1.00927	0.971085	0.000343898	0.0356871	Up	CDH23	cadherin-related 23 [Source:HGNC Symbol%3BAcc:13733]	GO:0006816:calcium ion transport;GO:0007156:homophilic cell adhesion via plasma membrane adhesion molecules;GO:0007601:visual perception;GO:0007605:sensory perception of sound;GO:0016339:calcium-dependent cell-cell adhesion via plasma membrane cell adhesion molecules;GO:0045494:photoreceptor cell maintenance;GO:0050896:response to stimulus;GO:0050953:sensory perception of light stimulus;GO:005095…	GO:0005886:plasma membrane;GO:0016020:membrane;GO:0016021:integral component of membrane;GO:0032420:stereocilium;	GO:0005509:calcium ion binding;GO:0005515:protein binding;
ENSG00000163576	1.01396	1.8616	4.57352e-07	0.000126109	Up	EFHB	EF-hand domain family%2C member B [Source:HGNC Symbol%3BAcc:26330]	-	-	GO:0005509:calcium ion binding;
ENSG00000101463	1.05205	1.31602	1.48534e-05	0.00271321	Up	SYNDIG1	synapse differentiation inducing 1 [Source:HGNC Symbol%3BAcc:15885]	GO:0006886:intracellular protein transport;GO:0009607:response to biotic stimulus;GO:0051965:positive regulation of synapse assembly;GO:0097091:synaptic vesicle clustering;	GO:0005887:integral component of plasma membrane;GO:0014069:postsynaptic density;GO:0030054:cell junction;GO:0031901:early endosome membrane;GO:0043197:dendritic spine;GO:0043198:dendritic shaft;GO:0044297:cell body;GO:0045211:postsynaptic membrane;GO:0060076:excitatory synapse;	GO:0035254:glutamate receptor binding;GO:0042803:protein homodimerization activity;
ENSG00000168811	1.18572	0.587382	0.000190237	0.0227127	Up	IL12A	interleukin 12A (natural killer cell stimulatory factor 1%2C cytotoxic lymphocyte maturation factor 1%2C p35) [Source:HGNC Symbol%3BAcc:5969]	GO:0001916:positive regulation of T cell mediated cytotoxicity;GO:0002860:positive regulation of natural killer cell mediated cytotoxicity directed against tumor cell target;GO:0006955:immune response;GO:0007050:cell cycle arrest;GO:0009615:response to virus;GO:0010224:response to UV-B;GO:0016477:cell migration;GO:0032496:response to lipopolysaccharide;GO:0032700:negative regulation of interleuki…	GO:0005576:extracellular region;GO:0005615:extracellular space;GO:0005737:cytoplasm;GO:0043514:interleukin-12 complex;	GO:0005125:cytokine activity;GO:0005143:interleukin-12 receptor binding;GO:0005515:protein binding;GO:0008083:growth factor activity;GO:0042163:interleukin-12 beta subunit binding;GO:0045513:interleukin-27 binding;GO:0046982:protein heterodimerization activity;
ENSG00000167332	1.22814	0.61467	0.000127315	0.0163202	Up	OR51E2	olfactory receptor%2C family 51%2C subfamily E%2C member 2 [Source:HGNC Symbol%3BAcc:15195]	GO:0007608:sensory perception of smell;GO:0050911:detection of chemical stimulus involved in sensory perception of smell;	GO:0005886:plasma membrane;GO:0016021:integral component of membrane;	GO:0004930:G-protein coupled receptor activity;GO:0004984:olfactory receptor activity;
ENSG00000047936	1.26815	0.641358	8.66949e-05	0.0119242	Up	ROS1	c-ros oncogene 1 %2C receptor tyrosine kinase [Source:HGNC Symbol%3BAcc:10261]	GO:0002066:columnar/cuboidal epithelial cell development;GO:0006468:protein phosphorylation;GO:0007169:transmembrane receptor protein tyrosine kinase signaling pathway;GO:0007283:spermatogenesis;GO:0008283:cell proliferation;GO:0010629:negative regulation of gene expression;GO:0010966:regulation of phosphate transport;GO:0016049:cell growth;GO:0030154:cell differentiation;GO:0032006:regulation of…	GO:0005886:plasma membrane;GO:0016020:membrane;GO:0016021:integral component of membrane;	GO:0004713:protein tyrosine kinase activity;GO:0004714:transmembrane receptor protein tyrosine kinase activity;GO:0005524:ATP binding;GO:0019903:protein phosphatase binding;
ENSG00000117477	1.28786	0.559649	7.16496e-05	0.0102133	Up	CCDC181	coiled-coil domain containing 181 [Source:HGNC Symbol%3BAcc:28051]	-	GO:0005634:nucleus;GO:0005730:nucleolus;	-
ENSG00000184985	1.41373	1.13987	1.12132e-07	3.71029e-05	Up	SORCS2	sortilin-related VPS10 domain containing receptor 2 [Source:HGNC Symbol%3BAcc:16698]	GO:0007218:neuropeptide signaling pathway;	GO:0016020:membrane;GO:0016021:integral component of membrane;	GO:0008188:neuropeptide receptor activity;
ENSG00000256667	1.42447	0.601104	1.06412e-05	0.0020269	Up	KLRAP1	killer cell lectin-like receptor subfamily A pseudogene 1 [Source:HGNC Symbol%3BAcc:6372]	-	-	-
ENSG00000099260	1.42805	0.838869	1.88328e-06	0.000462082	Up	PALMD	palmdelphin [Source:HGNC Symbol%3BAcc:15846]	GO:0008360:regulation of cell shape;	GO:0005737:cytoplasm;GO:0016020:membrane;GO:0043197:dendritic spine;	-
ENSG00000159753	1.53277	-0.0393649	0.000174691	0.0211621	Up	RLTPR	RGD motif%2C leucine rich repeats%2C tropomodulin domain and proline-rich containing [Source:HGNC Symbol%3BAcc:27089]	-	GO:0005737:cytoplasm;	-
ENSG00000272872	1.58372	0.364975	8.72161e-06	0.00171777	Up	LL22NC03-N14H11.1	-	-	-	-
ENSG00000100628	1.73556	-0.0824599	4.15464e-05	0.00662739	Up	ASB2	ankyrin repeat and SOCS box containing 2 [Source:HGNC Symbol%3BAcc:16012]	GO:0000209:protein polyubiquitination;GO:0007165:signal transduction;GO:0035556:intracellular signal transduction;GO:0035914:skeletal muscle cell differentiation;GO:0042787:protein ubiquitination involved in ubiquitin-dependent protein catabolic process;GO:0045445:myoblast differentiation;	GO:0031466:Cul5-RING ubiquitin ligase complex;	GO:0004842:ubiquitin-protein transferase activity;
ENSG00000114115	1.76569	-0.512091	0.000520609	0.0497043	Up	RBP1	retinol binding protein 1%2C cellular [Source:HGNC Symbol%3BAcc:9919]	GO:0001523:retinoid metabolic process;GO:0006776:vitamin A metabolic process;GO:0007603:phototransduction, visible light;	GO:0005829:cytosol;	GO:0005215:transporter activity;GO:0005501:retinoid binding;GO:0008289:lipid binding;GO:0016918:retinal binding;GO:0019841:retinol binding;
ENSG00000270964	2.14042	-0.734485	0.00023651	0.0265924	Up	RP11-502I4.3	-	-	-	-
ENSG00000173868	2.39193	-0.769283	8.61854e-05	0.0118823	Up	PHOSPHO1	phosphatase%2C orphan 1 [Source:HGNC Symbol%3BAcc:16815]	GO:0001958:endochondral ossification;GO:0006644:phospholipid metabolic process;GO:0006646:phosphatidylethanolamine biosynthetic process;GO:0006656:phosphatidylcholine biosynthetic process;GO:0030500:regulation of bone mineralization;GO:0035630:bone mineralization involved in bone maturation;GO:0044281:small molecule metabolic process;GO:0046474:glycerophospholipid biosynthetic process;	GO:0005829:cytosol;	GO:0016462:pyrophosphatase activity;GO:0016791:phosphatase activity;GO:0046872:metal ion binding;GO:0052731:phosphocholine phosphatase activity;GO:0052732:phosphoethanolamine phosphatase activity;
ENSG00000246859	2.47676	-0.956886	0.000219062	0.0250857	Up	STARD4-AS1	STARD4 antisense RNA 1 [Source:HGNC Symbol%3BAcc:44117]	-	-	-
ENSG00000135220	2.5834	-0.63494	1.00774e-05	0.00193865	Up	UGT2A3	UDP glucuronosyltransferase 2 family%2C polypeptide A3 [Source:HGNC Symbol%3BAcc:28528]	GO:0052695:cellular glucuronidation;	GO:0016021:integral component of membrane;	GO:0015020:glucuronosyltransferase activity;GO:0016758:transferase activity, transferring hexosyl groups;
ENSG00000215126	2.59272	-0.878808	0.000135999	0.0171874	Up	CBWD7	COBW domain containing 7 [Source:HGNC Symbol%3BAcc:31977]	-	-	GO:0005524:ATP binding;
ENSG00000226644	2.74008	-1.0824	0.000186304	0.0222891	Up	RP11-128M1.1	-	-	-	-
ENSG00000132016	5.71042	-1.73443	0.000289893	0.0311433	Up	C19orf57	chromosome 19 open reading frame 57 [Source:HGNC Symbol%3BAcc:28153]	GO:0007275:multicellular organismal development;	GO:0005575:cellular_component;	GO:0003674:molecular_function;GO:0005515:protein binding;
ENSG00000267127	5.81485	-1.66734	0.000141899	0.017791	Up	RP11-795F19.5	Protein RBFADN [Source:UniProtKB/TrEMBL%3BAcc:K7EIM0]	-	-	-
ENSG00000124785	5.81544	-1.66731	0.000149117	0.018609	Up	NRN1	neuritin 1 [Source:HGNC Symbol%3BAcc:17972]	GO:0007399:nervous system development;	GO:0030054:cell junction;GO:0031225:anchored component of membrane;GO:0032281:alpha-amino-3-hydroxy-5-methyl-4-isoxazolepropionic acid selective glutamate receptor complex;GO:0045202:synapse;	-
