# Supplementary material for: PRELP functions via multiple interactions with intrinsically weak affinity relying on ECM anchoring and remodeling
Source: Sci Rep. 2025 Jul 9;15:24634. doi: 10.1038/s41598-025-09018-7 (PMC12241546; doi:10.1038/s41598-025-09018-7)
Supplement: Supplementary file 3 — Supplementary Material 3 [file 41598_2025_9018_MOESM3_ESM.xlsx]

## Sheet: control vs 2µM PRELP
Table S4. Differentially expressed genes between control and 2 µM PRELP.
gene ID	logFC	logCPM	PValue	FDR	Regalation	GeneSymbol	Description	GO_Biological Process	GO_Cellular Component	GO_Molecular Function
ENSG00000106823	-6.31594	-1.36848	5.49936e-06	0.000100645	Down	ECM2	extracellular matrix protein 2%2C female organ and adipocyte specific [Source:HGNC Symbol%3BAcc:3154]	GO:0007160:cell-matrix adhesion;GO:0010811:positive regulation of cell-substrate adhesion;GO:0030198:extracellular matrix organization;	GO:0005578:proteinaceous extracellular matrix;GO:0005614:interstitial matrix;	GO:0005178:integrin binding;GO:0008201:heparin binding;GO:0070052:collagen V binding;
ENSG00000250762	-5.6659	-1.80148	0.00106248	0.0122825	Down	RP1-313L4.4	-	-	-	-
ENSG00000254295	-5.54088	-1.87551	0.00109394	0.0126059	Down	CTC-308K20.2	-	-	-	-
ENSG00000272732	-5.54078	-1.87552	0.00110551	0.0127241	Down	RP5-1159O4.2	-	-	-	-
ENSG00000186952	-5.54065	-1.87552	0.00113674	0.0130111	Down	TMEM232	transmembrane protein 232 [Source:HGNC Symbol%3BAcc:37270]	-	GO:0016021:integral component of membrane;	-
ENSG00000266921	-5.54036	-1.87552	0.00122946	0.0139346	Down	RP11-15A1.7	-	-	-	-
ENSG00000252808	-5.40641	-1.95353	0.00217552	0.0231357	Down	SCARNA4	small Cajal body-specific RNA 4 [Source:HGNC Symbol%3BAcc:32560]	-	-	-
ENSG00000231409	-5.25845	-2.03599	0.00435297	0.0425786	Down	RP11-83J16.1	-	-	-	-
ENSG00000233912	-5.25845	-2.03599	0.00435278	0.0425786	Down	AC026202.3	-	-	-	-
ENSG00000232368	-5.25845	-2.03599	0.00435252	0.0425786	Down	FTLP2	ferritin%2C light polypeptide pseudogene 2 [Source:HGNC Symbol%3BAcc:4001]	-	-	-
ENSG00000268140	-5.25811	-2.036	0.00434796	0.0425668	Down	PCGF7P	polycomb group ring finger 7 pseudogene [Source:HGNC Symbol%3BAcc:30341]	-	-	-
ENSG00000244588	-5.25811	-2.036	0.00434821	0.0425668	Down	RAD21L1	RAD21-like 1 (S. pombe) [Source:HGNC Symbol%3BAcc:16271]	GO:0006302:double-strand break repair;GO:0007059:chromosome segregation;GO:0007128:meiotic prophase I;GO:0007129:synapsis;GO:0007283:spermatogenesis;GO:0070197:attachment of telomere to nuclear envelope;	GO:0000800:lateral element;GO:0005634:nucleus;GO:0005694:chromosome;GO:0030893:meiotic cohesin complex;	-
ENSG00000225529	-5.2579	-2.03601	0.00450538	0.0437845	Down	BX088645.3	-	-	-	-
ENSG00000184599	-5.2579	-2.03601	0.00450586	0.0437845	Down	FAM19A3	family with sequence similarity 19 (chemokine (C-C motif)-like)%2C member A3 [Source:HGNC Symbol%3BAcc:21590]	-	GO:0005576:extracellular region;	-
ENSG00000120054	-3.98678	-0.2404	2.81439e-11	1.0211e-09	Down	CPN1	carboxypeptidase N%2C polypeptide 1 [Source:HGNC Symbol%3BAcc:2312]	GO:0006508:proteolysis;GO:0051384:response to glucocorticoid;	GO:0005615:extracellular space;	GO:0004181:metallocarboxypeptidase activity;GO:0008270:zinc ion binding;
ENSG00000215630	-3.95598	-1.3685	9.18501e-05	0.00134375	Down	GUSBP9	glucuronidase%2C beta pseudogene 9 [Source:HGNC Symbol%3BAcc:42323]	-	-	-
ENSG00000259736	-3.38101	-1.7311	0.00428921	0.0420699	Down	RP11-387D10.2	-	-	-	-
ENSG00000087589	-3.38065	-1.73111	0.00383005	0.038054	Down	CASS4	Cas scaffolding protein family member 4 [Source:HGNC Symbol%3BAcc:15878]	GO:0007155:cell adhesion;	GO:0005737:cytoplasm;GO:0005856:cytoskeleton;GO:0005925:focal adhesion;GO:0016020:membrane;	GO:0000155:phosphorelay sensor kinase activity;
ENSG00000180015	-3.38065	-1.73111	0.00382977	0.038054	Down	RP11-756P10.3	-	-	-	-
ENSG00000236184	-3.33174	-1.16916	4.67056e-05	0.0007276	Down	TCEA1P4	transcription elongation factor A (SII)%2C 1 pseudogene 4 [Source:HGNC Symbol%3BAcc:31091]	-	-	-
ENSG00000168412	-3.1124	-1.31605	0.000472264	0.00595654	Down	MTNR1A	melatonin receptor 1A [Source:HGNC Symbol%3BAcc:7463]	GO:0007187:G-protein coupled receptor signaling pathway, coupled to cyclic nucleotide second messenger;GO:0007617:mating behavior;GO:0007623:circadian rhythm;GO:0030828:positive regulation of cGMP biosynthetic process;	GO:0005886:plasma membrane;GO:0005887:integral component of plasma membrane;GO:0043235:receptor complex;	GO:0008502:melatonin receptor activity;GO:0042562:hormone binding;GO:0097159:organic cyclic compound binding;
ENSG00000266783	-3.03096	-1.36849	0.000834589	0.00990102	Down	RP11-715F3.2	-	-	-	-
ENSG00000270021	-3.03091	-1.3685	0.000834381	0.00990058	Down	CTC-203F4.2	-	-	-	-
ENSG00000225813	-2.94509	-1.42297	0.00150167	0.016693	Down	AC009299.4	-	-	-	-
ENSG00000138347	-2.85312	-1.47954	0.00263938	0.0273307	Down	MYPN	myopalladin [Source:HGNC Symbol%3BAcc:23246]	GO:0045214:sarcomere organization;	GO:0005634:nucleus;GO:0015630:microtubule cytoskeleton;GO:0030018:Z disc;GO:0031674:I band;	GO:0003779:actin binding;GO:0005515:protein binding;GO:0008092:cytoskeletal protein binding;GO:0017124:SH3 domain binding;GO:0051371:muscle alpha-actinin binding;
ENSG00000149527	-2.84315	-0.538261	1.10897e-06	2.2595e-05	Down	PLCH2	phospholipase C%2C eta 2 [Source:HGNC Symbol%3BAcc:29037]	GO:0006629:lipid metabolic process;GO:0008150:biological_process;GO:0016042:lipid catabolic process;GO:0035556:intracellular signal transduction;GO:0043647:inositol phosphate metabolic process;GO:0044281:small molecule metabolic process;GO:0046488:phosphatidylinositol metabolic process;	GO:0005575:cellular_component;GO:0005737:cytoplasm;GO:0005886:plasma membrane;	GO:0003674:molecular_function;GO:0004435:phosphatidylinositol phospholipase C activity;GO:0004871:signal transducer activity;GO:0005509:calcium ion binding;GO:0005543:phospholipid binding;
ENSG00000255062	-2.75532	-1.53846	0.00461208	0.0446715	Down	RP11-712L6.5	Uncharacterized protein [Source:UniProtKB/TrEMBL%3BAcc:E9PPV0]	-	-	-
ENSG00000229719	-2.73344	-1.16918	0.000337387	0.00440804	Down	MIR194-2	microRNA 194-2 [Source:HGNC Symbol%3BAcc:31565]	-	-	-
ENSG00000170477	-2.71593	1.53611	1.99667e-26	2.23199e-24	Down	KRT4	keratin 4 [Source:HGNC Symbol%3BAcc:6441]	GO:0007010:cytoskeleton organization;GO:0030855:epithelial cell differentiation;GO:0050680:negative regulation of epithelial cell proliferation;	GO:0005882:intermediate filament;GO:0045095:keratin filament;	GO:0005198:structural molecule activity;
ENSG00000248538	-2.54695	-0.99406	0.000216992	0.00295645	Down	RP11-10A14.5	-	-	-	-
ENSG00000269038	-2.5468	-0.994076	0.000219269	0.00298186	Down	AP001462.6	-	-	-	-
ENSG00000167653	-2.44999	-0.123129	8.4782e-08	2.02445e-06	Down	PSCA	prostate stem cell antigen [Source:HGNC Symbol%3BAcc:9500]	-	GO:0005886:plasma membrane;GO:0031225:anchored component of membrane;	-
ENSG00000160886	-2.37365	2.11204	5.12004e-32	7.33851e-30	Down	LY6K	lymphocyte antigen 6 complex%2C locus K [Source:HGNC Symbol%3BAcc:24225]	-	GO:0005576:extracellular region;GO:0005634:nucleus;GO:0005730:nucleolus;GO:0005737:cytoplasm;GO:0005886:plasma membrane;GO:0031225:anchored component of membrane;	-
ENSG00000233725	-2.30314	-0.913906	0.000405631	0.00520915	Down	LINC00284	long intergenic non-protein coding RNA 284 [Source:HGNC Symbol%3BAcc:26981]	-	-	-
ENSG00000232665	-2.30288	-0.913887	0.000416688	0.00533577	Down	PHBP10	prohibitin pseudogene 10 [Source:HGNC Symbol%3BAcc:39289]	-	-	-
ENSG00000236493	-2.27464	-1.16919	0.00179684	0.0195538	Down	EIF2S2P3	eukaryotic translation initiation factor 2%2C subunit 2 beta pseudogene 3 [Source:HGNC Symbol%3BAcc:31664]	-	-	-
ENSG00000243566	-2.24261	1.55013	3.28719e-20	2.51779e-18	Down	UPK3B	uroplakin 3B [Source:HGNC Symbol%3BAcc:21444]	GO:0010629:negative regulation of gene expression;	GO:0005886:plasma membrane;GO:0016021:integral component of membrane;	-
ENSG00000240399	-2.20428	-0.599711	8.98361e-05	0.00131695	Down	RP1-228P16.1	-	-	-	-
ENSG00000212607	-2.19756	-1.21652	0.00294342	0.0300545	Down	SNORA45	small nucleolar RNA%2C H/ACA box 45 [Source:HGNC Symbol%3BAcc:32638]	-	-	-
ENSG00000203930	-2.14043	-0.216319	2.95391e-06	5.62837e-05	Down	LINC00632	long intergenic non-protein coding RNA 632 [Source:HGNC Symbol%3BAcc:27865]	-	-	-
ENSG00000163661	-2.10611	-0.240565	5.23569e-06	9.61232e-05	Down	PTX3	pentraxin 3%2C long [Source:HGNC Symbol%3BAcc:9692]	GO:0001878:response to yeast;GO:0006954:inflammatory response;GO:0008228:opsonization;GO:0045429:positive regulation of nitric oxide biosynthetic process;GO:0050766:positive regulation of phagocytosis;	GO:0005576:extracellular region;	GO:0001872:(1->3)-beta-D-glucan binding;
ENSG00000167601	-2.0946	7.93562	0	0	Down	AXL	AXL receptor tyrosine kinase [Source:HGNC Symbol%3BAcc:905]	GO:0001764:neuron migration;GO:0001779:natural killer cell differentiation;GO:0001961:positive regulation of cytokine-mediated signaling pathway;GO:0001974:blood vessel remodeling;GO:0006909:phagocytosis;GO:0006954:inflammatory response;GO:0007165:signal transduction;GO:0007167:enzyme linked receptor protein signaling pathway;GO:0007283:spermatogenesis;GO:0021885:forebrain cell migration;GO:00301…	GO:0005615:extracellular space;GO:0005887:integral component of plasma membrane;GO:0009986:cell surface;GO:0016021:integral component of membrane;	GO:0001786:phosphatidylserine binding;GO:0004713:protein tyrosine kinase activity;GO:0004714:transmembrane receptor protein tyrosine kinase activity;GO:0005515:protein binding;GO:0005524:ATP binding;GO:0046982:protein heterodimerization activity;
ENSG00000128165	-2.07551	1.07702	1.17303e-13	5.40367e-12	Down	ADM2	adrenomedullin 2 [Source:HGNC Symbol%3BAcc:28898]	GO:0001525:angiogenesis;GO:0006468:protein phosphorylation;GO:0007189:adenylate cyclase-activating G-protein coupled receptor signaling pathway;GO:0007586:digestion;GO:0007631:feeding behavior;GO:0010628:positive regulation of gene expression;GO:0045766:positive regulation of angiogenesis;GO:0045776:negative regulation of blood pressure;	GO:0005576:extracellular region;	GO:0005179:hormone activity;GO:0032403:protein complex binding;
ENSG00000227992	-2.05241	0.143674	1.85647e-07	4.21896e-06	Down	AC108463.2	-	-	-	-
ENSG00000257671	-2.01811	-0.568716	0.000225068	0.00305141	Down	RP3-416H24.1	-	-	-	-
ENSG00000250073	-1.95291	-0.765801	0.00097987	0.0114141	Down	RP11-677M14.3	-	-	-	-
ENSG00000197697	-1.92804	-0.953486	0.00270928	0.0279496	Down	HIST1H2BE	histone cluster 1%2C H2be [Source:HGNC Symbol%3BAcc:4753]	-	-	-
ENSG00000173698	-1.91906	4.04453	2.84864e-75	1.48604e-72	Down	GPR64	G protein-coupled receptor 64 [Source:HGNC Symbol%3BAcc:4516]	GO:0007186:G-protein coupled receptor signaling pathway;GO:0007218:neuropeptide signaling pathway;GO:0007283:spermatogenesis;	GO:0005737:cytoplasm;GO:0005886:plasma membrane;GO:0005887:integral component of plasma membrane;GO:0016021:integral component of membrane;GO:0016324:apical plasma membrane;	GO:0004930:G-protein coupled receptor activity;
ENSG00000188883	-1.89994	-0.265264	3.20427e-05	0.000513402	Down	KLRG2	killer cell lectin-like receptor subfamily G%2C member 2 [Source:HGNC Symbol%3BAcc:24778]	-	GO:0016021:integral component of membrane;	GO:0030246:carbohydrate binding;
ENSG00000136155	-1.89441	1.99187	1.99892e-19	1.46145e-17	Down	SCEL	sciellin [Source:HGNC Symbol%3BAcc:10573]	GO:0008544:epidermis development;GO:0009790:embryo development;GO:0030216:keratinocyte differentiation;	GO:0001533:cornified envelope;GO:0005737:cytoplasm;GO:0005886:plasma membrane;	GO:0005515:protein binding;GO:0008270:zinc ion binding;
ENSG00000263740	-1.8793	-0.395351	9.00059e-05	0.00131877	Down	RN7SL4P	RNA%2C 7SL%2C cytoplasmic 4%2C pseudogene [Source:HGNC Symbol%3BAcc:10039]	-	-	-
ENSG00000226268	-1.87909	-0.395358	8.42824e-05	0.00124531	Down	RP11-61N20.3	-	-	-	-
ENSG00000147003	-1.87529	0.975211	4.24872e-11	1.51305e-09	Down	TMEM27	transmembrane protein 27 [Source:HGNC Symbol%3BAcc:29437]	GO:0006508:proteolysis;	GO:0016021:integral component of membrane;	GO:0008237:metallopeptidase activity;GO:0008241:peptidyl-dipeptidase activity;
ENSG00000165887	-1.85279	1.96002	1.07227e-19	7.97045e-18	Down	ANKRD2	ankyrin repeat domain 2 (stretch responsive muscle) [Source:HGNC Symbol%3BAcc:495]	GO:0006936:muscle contraction;GO:0007517:muscle organ development;GO:0035914:skeletal muscle cell differentiation;	GO:0031674:I band;GO:0043231:intracellular membrane-bounded organelle;	GO:0008307:structural constituent of muscle;GO:0031432:titin binding;
ENSG00000176046	-1.84552	1.58491	2.32585e-15	1.26459e-13	Down	NUPR1	nuclear protein%2C transcriptional regulator%2C 1 [Source:HGNC Symbol%3BAcc:29990]	GO:0002526:acute inflammatory response;GO:0006351:transcription, DNA-templated;GO:0006355:regulation of transcription, DNA-templated;GO:0006461:protein complex assembly;GO:0006473:protein acetylation;GO:0008584:male gonad development;GO:0009636:response to toxic substance;GO:0016049:cell growth;GO:0031401:positive regulation of protein modification process;GO:0035914:skeletal muscle cell differen…	GO:0005634:nucleus;	GO:0003674:molecular_function;GO:0003677:DNA binding;GO:0003682:chromatin binding;
ENSG00000198443	-1.83843	-0.837984	0.0024257	0.0253921	Down	KRTAP4-1	keratin associated protein 4-1 [Source:HGNC Symbol%3BAcc:18907]	-	GO:0045095:keratin filament;	-
ENSG00000164236	-1.83727	3.06196	5.21809e-35	8.53541e-33	Down	ANKRD33B	ankyrin repeat domain 33B [Source:HGNC Symbol%3BAcc:35240]	-	-	-
ENSG00000267544	-1.82038	-0.697109	0.00146507	0.0163238	Down	AC007229.3	-	-	-	-
ENSG00000272016	-1.81972	4.46627	2.27153e-87	1.70822e-84	Down	RP11-215G15.5	-	-	-	-
ENSG00000224687	-1.79567	-0.035711	1.82945e-05	0.00030777	Down	RASAL2-AS1	RASAL2 antisense RNA 1 [Source:HGNC Symbol%3BAcc:44170]	-	-	-
ENSG00000219747	-1.77768	-0.875468	0.00378322	0.0376405	Down	RP1-292B18.1	-	-	-	-
ENSG00000148677	-1.73153	1.08663	1.94584e-10	6.43483e-09	Down	ANKRD1	ankyrin repeat domain 1 (cardiac muscle) [Source:HGNC Symbol%3BAcc:15819]	GO:0000122:negative regulation of transcription from RNA polymerase II promoter;GO:0010976:positive regulation of neuron projection development;GO:0035690:cellular response to drug;GO:0035914:skeletal muscle cell differentiation;GO:0035994:response to muscle stretch;GO:0043065:positive regulation of apoptotic process;GO:0043517:positive regulation of DNA damage response, signal transduction by p5…	GO:0005634:nucleus;GO:0005654:nucleoplasm;GO:0005667:transcription factor complex;GO:0005737:cytoplasm;GO:0005829:cytosol;GO:0031674:I band;GO:0044444:cytoplasmic part;	GO:0001085:RNA polymerase II transcription factor binding;GO:0001105:RNA polymerase II transcription coactivator activity;GO:0002039:p53 binding;GO:0003677:DNA binding;GO:0003714:transcription corepressor activity;GO:0005515:protein binding;GO:0031432:titin binding;GO:0042826:histone deacetylase binding;GO:0070412:R-SMAD binding;
ENSG00000234231	-1.72692	1.23477	4.5352e-11	1.60815e-09	Down	AC093616.4	-	-	-	-
ENSG00000265273	-1.71055	-0.765823	0.00335537	0.0338666	Down	PGDP1	phosphogluconate dehydrogenase pseudogene 1 [Source:HGNC Symbol%3BAcc:8892]	-	-	-
ENSG00000112599	-1.70774	-0.631554	0.00292864	0.02993	Down	GUCA1B	guanylate cyclase activator 1B (retina) [Source:HGNC Symbol%3BAcc:4679]	GO:0007168:receptor guanylyl cyclase signaling pathway;GO:0007267:cell-cell signaling;GO:0007589:body fluid secretion;GO:0007601:visual perception;GO:0007603:phototransduction, visible light;GO:0016056:rhodopsin mediated signaling pathway;GO:0022400:regulation of rhodopsin mediated signaling pathway;	GO:0097381:photoreceptor disc membrane;	GO:0005509:calcium ion binding;GO:0008048:calcium sensitive guanylate cyclase activator activity;
ENSG00000087085	-1.70742	-0.631517	0.00204392	0.0219416	Down	ACHE	acetylcholinesterase (Yt blood group) [Source:HGNC Symbol%3BAcc:108]	GO:0001507:acetylcholine catabolic process in synaptic cleft;GO:0001919:regulation of receptor recycling;GO:0002076:osteoblast development;GO:0006260:DNA replication;GO:0006581:acetylcholine catabolic process;GO:0006644:phospholipid metabolic process;GO:0006656:phosphatidylcholine biosynthetic process;GO:0007155:cell adhesion;GO:0007268:synaptic transmission;GO:0007271:synaptic transmission, chol…	GO:0005576:extracellular region;GO:0005605:basal lamina;GO:0005615:extracellular space;GO:0005634:nucleus;GO:0005788:endoplasmic reticulum lumen;GO:0005794:Golgi apparatus;GO:0005886:plasma membrane;GO:0009986:cell surface;GO:0016020:membrane;GO:0030054:cell junction;GO:0030424:axon;GO:0030425:dendrite;GO:0031225:anchored component of membrane;GO:0031594:neuromuscular junction;GO:0042734:presynap…	GO:0001540:beta-amyloid binding;GO:0003990:acetylcholinesterase activity;GO:0004104:cholinesterase activity;GO:0005515:protein binding;GO:0005518:collagen binding;GO:0016787:hydrolase activity;GO:0017171:serine hydrolase activity;GO:0042166:acetylcholine binding;GO:0042803:protein homodimerization activity;GO:0043236:laminin binding;GO:0043621:protein self-association;
ENSG00000115009	-1.70549	-0.508591	0.00121211	0.0137622	Down	CCL20	chemokine (C-C motif) ligand 20 [Source:HGNC Symbol%3BAcc:10619]	GO:0006935:chemotaxis;GO:0006954:inflammatory response;GO:0006955:immune response;GO:0007165:signal transduction;GO:0007267:cell-cell signaling;GO:0042466:chemokinesis;GO:0042742:defense response to bacterium;	GO:0005576:extracellular region;GO:0005615:extracellular space;	GO:0008009:chemokine activity;
ENSG00000270141	-1.70047	-0.192517	0.000107906	0.00155935	Down	TERC	telomerase RNA component [Source:HGNC Symbol%3BAcc:11727]	-	-	-
ENSG00000128965	-1.69708	2.3821	1.13195e-22	1.00376e-20	Down	CHAC1	ChaC%2C cation transport regulator homolog 1 (E. coli) [Source:HGNC Symbol%3BAcc:28680]	GO:0006986:response to unfolded protein;GO:0007219:Notch signaling pathway;GO:0010955:negative regulation of protein processing;GO:0022008:neurogenesis;GO:0045746:negative regulation of Notch signaling pathway;GO:0070059:intrinsic apoptotic signaling pathway in response to endoplasmic reticulum stress;	GO:0005794:Golgi apparatus;GO:0005802:trans-Golgi network;GO:0005829:cytosol;	GO:0005112:Notch binding;GO:0005515:protein binding;
ENSG00000234456	-1.61624	-0.450886	0.00153922	0.0170875	Down	MAGI2-AS3	MAGI2 antisense RNA 3 [Source:HGNC Symbol%3BAcc:40862]	-	-	-
ENSG00000004848	-1.61468	0.591199	7.65444e-07	1.59321e-05	Down	ARX	aristaless related homeobox [Source:HGNC Symbol%3BAcc:18060]	GO:0001764:neuron migration;GO:0006351:transcription, DNA-templated;GO:0007411:axon guidance;GO:0021759:globus pallidus development;GO:0021800:cerebral cortex tangential migration;GO:0021831:embryonic olfactory bulb interneuron precursor migration;GO:0021846:cell proliferation in forebrain;GO:0021853:cerebral cortex GABAergic interneuron migration;GO:0042127:regulation of cell proliferation;GO:00…	GO:0005634:nucleus;	GO:0003682:chromatin binding;GO:0003700:sequence-specific DNA binding transcription factor activity;GO:0043565:sequence-specific DNA binding;
ENSG00000207741	-1.60169	-0.697068	0.0047588	0.0458806	Down	MIR590	microRNA 590 [Source:HGNC Symbol%3BAcc:32846]	-	-	-
ENSG00000179046	-1.60115	4.91063	2.40352e-96	2.14117e-93	Down	TRIML2	tripartite motif family-like 2 [Source:HGNC Symbol%3BAcc:26378]	GO:0016567:protein ubiquitination;GO:0032526:response to retinoic acid;	GO:0005622:intracellular;	GO:0008270:zinc ion binding;GO:0016874:ligase activity;
ENSG00000178538	-1.59842	2.34156	1.09768e-17	7.19016e-16	Down	CA8	carbonic anhydrase VIII [Source:HGNC Symbol%3BAcc:1382]	GO:0006730:one-carbon metabolic process;GO:0048015:phosphatidylinositol-mediated signaling;	GO:0005737:cytoplasm;	GO:0004089:carbonate dehydratase activity;GO:0008270:zinc ion binding;
ENSG00000119283	-1.59423	1.06698	3.53766e-09	1.0222e-07	Down	TRIM67	tripartite motif containing 67 [Source:HGNC Symbol%3BAcc:31859]	GO:0010976:positive regulation of neuron projection development;GO:0046580:negative regulation of Ras protein signal transduction;GO:2000060:positive regulation of protein ubiquitination involved in ubiquitin-dependent protein catabolic process;	GO:0005622:intracellular;GO:0005737:cytoplasm;GO:0005856:cytoskeleton;	GO:0008270:zinc ion binding;
ENSG00000124126	-1.58983	4.0699	2.20049e-58	7.8654e-56	Down	PREX1	phosphatidylinositol-3%2C4%2C5-trisphosphate-dependent Rac exchange factor 1 [Source:HGNC Symbol%3BAcc:32594]	GO:0006801:superoxide metabolic process;GO:0030041:actin filament polymerization;GO:0030833:regulation of actin filament polymerization;GO:0035556:intracellular signal transduction;GO:0042119:neutrophil activation;GO:0050773:regulation of dendrite development;	GO:0005737:cytoplasm;GO:0005829:cytosol;GO:0005886:plasma membrane;GO:0030426:growth cone;GO:0043198:dendritic shaft;GO:0043231:intracellular membrane-bounded organelle;GO:0048471:perinuclear region of cytoplasm;	GO:0005089:Rho guanyl-nucleotide exchange factor activity;GO:0005515:protein binding;GO:0005543:phospholipid binding;GO:0019899:enzyme binding;
ENSG00000196569	-1.58055	-0.36841	0.000654096	0.00795201	Down	LAMA2	laminin%2C alpha 2 [Source:HGNC Symbol%3BAcc:6482]	GO:0007155:cell adhesion;GO:0007411:axon guidance;GO:0007517:muscle organ development;GO:0030155:regulation of cell adhesion;GO:0030198:extracellular matrix organization;GO:0030334:regulation of cell migration;GO:0032224:positive regulation of synaptic transmission, cholinergic;GO:0045995:regulation of embryonic development;	GO:0005576:extracellular region;GO:0005604:basement membrane;GO:0005606:laminin-1 complex;GO:0031012:extracellular matrix;GO:0042383:sarcolemma;	GO:0005102:receptor binding;GO:0005198:structural molecule activity;
ENSG00000132437	-1.5716	4.90615	1.02126e-51	3.17936e-49	Down	DDC	dopa decarboxylase (aromatic L-amino acid decarboxylase) [Source:HGNC Symbol%3BAcc:2719]	GO:0006520:cellular amino acid metabolic process;GO:0007623:circadian rhythm;GO:0010259:multicellular organismal aging;GO:0015842:synaptic vesicle amine transport;GO:0033076:isoquinoline alkaloid metabolic process;GO:0034641:cellular nitrogen compound metabolic process;GO:0035690:cellular response to drug;GO:0042416:dopamine biosynthetic process;GO:0042423:catecholamine biosynthetic process;GO:00…	GO:0005829:cytosol;GO:0008021:synaptic vesicle;GO:0030424:axon;GO:0043025:neuronal cell body;	GO:0004058:aromatic-L-amino-acid decarboxylase activity;GO:0005515:protein binding;GO:0016597:amino acid binding;GO:0016831:carboxy-lyase activity;GO:0019904:protein domain specific binding;GO:0030170:pyridoxal phosphate binding;
ENSG00000213130	-1.55958	-0.599798	0.00387394	0.0384373	Down	EEF1DP5	eukaryotic translation elongation factor 1 delta pseudogene 5 [Source:HGNC Symbol%3BAcc:33524]	-	-	-
ENSG00000101188	-1.55913	-0.192529	0.000339739	0.0044325	Down	NTSR1	neurotensin receptor 1 (high affinity) [Source:HGNC Symbol%3BAcc:8039]	GO:0007186:G-protein coupled receptor signaling pathway;GO:0007268:synaptic transmission;GO:0008344:adult locomotory behavior;	GO:0005783:endoplasmic reticulum;GO:0005794:Golgi apparatus;GO:0005886:plasma membrane;GO:0005887:integral component of plasma membrane;	GO:0004930:G-protein coupled receptor activity;GO:0005515:protein binding;GO:0016492:G-protein coupled neurotensin receptor activity;
ENSG00000160200	-1.55899	4.54274	1.06688e-76	5.72016e-74	Down	CBS	cystathionine-beta-synthase [Source:HGNC Symbol%3BAcc:1550]	GO:0000096:sulfur amino acid metabolic process;GO:0001958:endochondral ossification;GO:0001974:blood vessel remodeling;GO:0006535:cysteine biosynthetic process from serine;GO:0006563:L-serine metabolic process;GO:0006565:L-serine catabolic process;GO:0006801:superoxide metabolic process;GO:0019343:cysteine biosynthetic process via cystathionine;GO:0019346:transsulfuration;GO:0019448:L-cysteine ca…	GO:0005634:nucleus;GO:0005730:nucleolus;GO:0005737:cytoplasm;GO:0005829:cytosol;GO:0043231:intracellular membrane-bounded organelle;	GO:0004122:cystathionine beta-synthase activity;GO:0004124:cysteine synthase activity;GO:0005515:protein binding;GO:0016740:transferase activity;GO:0019899:enzyme binding;GO:0020037:heme binding;GO:0030170:pyridoxal phosphate binding;GO:0030554:adenyl nucleotide binding;GO:0031625:ubiquitin protein ligase binding;GO:0042803:protein homodimerization activity;GO:0046872:metal ion binding;GO:0072341…
ENSG00000163083	-1.55747	7.17641	5.28043e-169	1.69869e-165	Down	INHBB	inhibin%2C beta B [Source:HGNC Symbol%3BAcc:6067]	GO:0001541:ovarian follicle development;GO:0006952:defense response;GO:0009267:cellular response to starvation;GO:0009605:response to external stimulus;GO:0030154:cell differentiation;GO:0032869:cellular response to insulin stimulus;GO:0032924:activin receptor signaling pathway;GO:0040007:growth;GO:0042981:regulation of apoptotic process;GO:0044320:cellular response to leptin stimulus;GO:0045444:…	GO:0005576:extracellular region;GO:0048471:perinuclear region of cytoplasm;	GO:0005125:cytokine activity;GO:0005179:hormone activity;GO:0005515:protein binding;GO:0008083:growth factor activity;GO:0042803:protein homodimerization activity;GO:0046789:host cell surface receptor binding;
ENSG00000169297	-1.5436	5.44053	6.53595e-96	5.64872e-93	Down	NR0B1	nuclear receptor subfamily 0%2C group B%2C member 1 [Source:HGNC Symbol%3BAcc:7960]	GO:0000122:negative regulation of transcription from RNA polymerase II promoter;GO:0006351:transcription, DNA-templated;GO:0006367:transcription initiation from RNA polymerase II promoter;GO:0006694:steroid biosynthetic process;GO:0006950:response to stress;GO:0007283:spermatogenesis;GO:0008104:protein localization;GO:0008406:gonad development;GO:0008584:male gonad development;GO:0010467:gene exp…	GO:0005634:nucleus;GO:0005654:nucleoplasm;GO:0005737:cytoplasm;GO:0016020:membrane;GO:0042788:polysomal ribosome;	GO:0003677:DNA binding;GO:0003700:sequence-specific DNA binding transcription factor activity;GO:0003707:steroid hormone receptor activity;GO:0003714:transcription corepressor activity;GO:0003723:RNA binding;GO:0004879:ligand-activated sequence-specific DNA binding RNA polymerase II transcription factor activity;GO:0005515:protein binding;GO:0008134:transcription factor binding;GO:0019904:protein…
ENSG00000070669	-1.53841	6.59592	2.26271e-172	8.73482e-169	Down	ASNS	asparagine synthetase (glutamine-hydrolyzing) [Source:HGNC Symbol%3BAcc:753]	GO:0001889:liver development;GO:0006529:asparagine biosynthetic process;GO:0006541:glutamine metabolic process;GO:0006987:activation of signaling protein activity involved in unfolded protein response;GO:0008652:cellular amino acid biosynthetic process;GO:0009416:response to light stimulus;GO:0009612:response to mechanical stimulus;GO:0009636:response to toxic substance;GO:0030968:endoplasmic ret…	GO:0005829:cytosol;	GO:0004066:asparagine synthase (glutamine-hydrolyzing) activity;GO:0005524:ATP binding;GO:0042803:protein homodimerization activity;GO:0048037:cofactor binding;
ENSG00000213383	-1.51	-0.0571962	0.000267721	0.00357362	Down	AC104297.1	-	-	-	-
ENSG00000241484	-1.49741	0.563446	4.89166e-06	9.03225e-05	Down	ARHGAP8	Rho GTPase activating protein 8 [Source:HGNC Symbol%3BAcc:677]	GO:0007165:signal transduction;GO:0007264:small GTPase mediated signal transduction;GO:0051056:regulation of small GTPase mediated signal transduction;GO:0070374:positive regulation of ERK1 and ERK2 cascade;	GO:0005622:intracellular;GO:0005829:cytosol;	GO:0005515:protein binding;
ENSG00000175592	-1.47458	6.33475	1.1141e-191	5.86475e-188	Down	FOSL1	FOS-like antigen 1 [Source:HGNC Symbol%3BAcc:13718]	GO:0001701:in utero embryonic development;GO:0006357:regulation of transcription from RNA polymerase II promoter;GO:0006366:transcription from RNA polymerase II promoter;GO:0006935:chemotaxis;GO:0006968:cellular defense response;GO:0007296:vitellogenesis;GO:0007565:female pregnancy;GO:0007612:learning;GO:0008284:positive regulation of cell proliferation;GO:0008285:negative regulation of cell prol…	GO:0005634:nucleus;GO:0005829:cytosol;GO:0042734:presynaptic membrane;GO:0043005:neuron projection;	GO:0000977:RNA polymerase II regulatory region sequence-specific DNA binding;GO:0003677:DNA binding;GO:0003700:sequence-specific DNA binding transcription factor activity;GO:0005515:protein binding;
ENSG00000142910	-1.46233	2.00696	2.82159e-14	1.37645e-12	Down	TINAGL1	tubulointerstitial nephritis antigen-like 1 [Source:HGNC Symbol%3BAcc:19168]	GO:0006508:proteolysis;GO:0006955:immune response;GO:0016197:endosomal transport;	GO:0005576:extracellular region;GO:0005615:extracellular space;GO:0005737:cytoplasm;GO:0031012:extracellular matrix;	GO:0005044:scavenger receptor activity;GO:0005201:extracellular matrix structural constituent;GO:0008234:cysteine-type peptidase activity;GO:0030247:polysaccharide binding;GO:0043236:laminin binding;
ENSG00000213250	-1.44402	0.671233	0.00136899	0.0153418	Down	RBMS2P1	RNA binding motif%2C single stranded interacting protein 2 pseudogene 1 [Source:HGNC Symbol%3BAcc:30994]	-	-	-
ENSG00000158246	-1.43589	0.303105	5.48344e-05	0.000844689	Down	FAM46B	family with sequence similarity 46%2C member B [Source:HGNC Symbol%3BAcc:28273]	-	-	-
ENSG00000217716	-1.42266	0.23436	0.00015496	0.00216477	Down	RPS10P3	ribosomal protein S10 pseudogene 3 [Source:HGNC Symbol%3BAcc:23684]	-	-	-
ENSG00000249396	-1.41918	3.28877	2.48555e-29	3.1842e-27	Down	RP11-1C1.4	-	-	-	-
ENSG00000006062	-1.40704	5.74278	2.18527e-114	2.69229e-111	Down	MAP3K14	mitogen-activated protein kinase kinase kinase 14 [Source:HGNC Symbol%3BAcc:6853]	GO:0006955:immune response;GO:0007249:I-kappaB kinase/NF-kappaB signaling;GO:0031295:T cell costimulation;GO:0038061:NIK/NF-kappaB signaling;GO:0043123:positive regulation of I-kappaB kinase/NF-kappaB signaling;GO:0071260:cellular response to mechanical stimulus;	GO:0005634:nucleus;GO:0005737:cytoplasm;GO:0005829:cytosol;GO:0043231:intracellular membrane-bounded organelle;	GO:0004672:protein kinase activity;GO:0004704:NF-kappaB-inducing kinase activity;GO:0004709:MAP kinase kinase kinase activity;GO:0005515:protein binding;GO:0005524:ATP binding;
ENSG00000064205	-1.39412	1.95979	4.57537e-12	1.79984e-10	Down	WISP2	WNT1 inducible signaling pathway protein 2 [Source:HGNC Symbol%3BAcc:12770]	GO:0001558:regulation of cell growth;GO:0007155:cell adhesion;GO:0007165:signal transduction;GO:0007267:cell-cell signaling;	GO:0005576:extracellular region;GO:0005615:extracellular space;GO:0005886:plasma membrane;	GO:0005520:insulin-like growth factor binding;
ENSG00000272086	-1.38559	-0.216467	0.00193359	0.0208656	Down	CTD-2186M15.3	-	-	-	-
ENSG00000151892	-1.37487	1.52118	1.59148e-09	4.78477e-08	Down	GFRA1	GDNF family receptor alpha 1 [Source:HGNC Symbol%3BAcc:4243]	GO:0001822:kidney development;GO:0007166:cell surface receptor signaling pathway;GO:0007411:axon guidance;GO:0008584:male gonad development;GO:0016477:cell migration;GO:0035860:glial cell-derived neurotrophic factor receptor signaling pathway;	GO:0005615:extracellular space;GO:0009897:external side of plasma membrane;GO:0019898:extrinsic component of membrane;GO:0030424:axon;GO:0031225:anchored component of membrane;GO:0043025:neuronal cell body;GO:0043235:receptor complex;	GO:0004872:receptor activity;GO:0005102:receptor binding;GO:0005178:integrin binding;GO:0016167:glial cell-derived neurotrophic factor receptor activity;
ENSG00000169896	-1.36329	1.74155	2.33942e-09	6.90086e-08	Down	ITGAM	integrin%2C alpha M (complement component 3 receptor 3 subunit) [Source:HGNC Symbol%3BAcc:6149]	GO:0002224:toll-like receptor signaling pathway;GO:0007155:cell adhesion;GO:0007159:leukocyte cell-cell adhesion;GO:0007229:integrin-mediated signaling pathway;GO:0007596:blood coagulation;GO:0014005:microglia development;GO:0030593:neutrophil chemotaxis;GO:0034142:toll-like receptor 4 signaling pathway;GO:0045087:innate immune response;GO:0045123:cellular extravasation;GO:0050798:activated T cel…	GO:0005634:nucleus;GO:0005886:plasma membrane;GO:0008305:integrin complex;GO:0009897:external side of plasma membrane;	GO:0001846:opsonin binding;GO:0001948:glycoprotein binding;GO:0005515:protein binding;GO:0008201:heparin binding;GO:0043395:heparan sulfate proteoglycan binding;GO:0046872:metal ion binding;
ENSG00000167191	-1.35968	5.12461	1.22839e-82	7.81648e-80	Down	GPRC5B	G protein-coupled receptor%2C family C%2C group 5%2C member B [Source:HGNC Symbol%3BAcc:13308]	GO:0007626:locomotory behavior;GO:0010976:positive regulation of neuron projection development;	GO:0005634:nucleus;GO:0005730:nucleolus;GO:0005794:Golgi apparatus;GO:0005886:plasma membrane;GO:0016021:integral component of membrane;GO:0030659:cytoplasmic vesicle membrane;GO:0043231:intracellular membrane-bounded organelle;GO:0070062:extracellular exosome;	GO:0004930:G-protein coupled receptor activity;
ENSG00000272853	-1.35303	-0.508668	0.00496561	0.0475262	Down	RP11-398C13.6	-	-	-	-
ENSG00000237214	-1.3529	-0.508666	0.00492668	0.0472239	Down	RP11-12M9.3	-	-	-	-
ENSG00000233901	-1.3527	0.415984	7.39998e-05	0.00110808	Down	RP11-65J3.1	-	-	-	-
ENSG00000229097	-1.33384	0.645129	2.58587e-05	0.000423098	Down	CALM2P2	calmodulin 2 pseudogene 2 [Source:HGNC Symbol%3BAcc:1447]	-	-	-
ENSG00000266037	-1.32262	1.81406	1.14916e-08	3.09067e-07	Down	RN7SL3	RNA%2C 7SL%2C cytoplasmic 3 [Source:HGNC Symbol%3BAcc:23135]	-	-	-
ENSG00000177182	-1.32047	0.286189	0.00021783	0.00296647	Down	CLVS1	clavesin 1 [Source:HGNC Symbol%3BAcc:23139]	GO:0007040:lysosome organization;	GO:0005768:endosome;GO:0005794:Golgi apparatus;GO:0005802:trans-Golgi network;GO:0030136:clathrin-coated vesicle;GO:0031901:early endosome membrane;	GO:0005215:transporter activity;GO:0080025:phosphatidylinositol-3,5-bisphosphate binding;
ENSG00000253144	-1.31991	0.105643	0.000942459	0.0110226	Down	RP11-281O15.7	-	-	-	-
ENSG00000237950	-1.3196	-0.341987	0.00366178	0.0366147	Down	RP11-7O11.3	-	-	-	-
ENSG00000099994	-1.31491	5.28518	3.39223e-81	2.04612e-78	Down	SUSD2	sushi domain containing 2 [Source:HGNC Symbol%3BAcc:30667]	GO:0006955:immune response;	GO:0016021:integral component of membrane;	GO:0005044:scavenger receptor activity;GO:0030247:polysaccharide binding;
ENSG00000196159	-1.31089	4.30522	7.67414e-31	1.04558e-28	Down	FAT4	FAT atypical cadherin 4 [Source:HGNC Symbol%3BAcc:23109]	GO:0007156:homophilic cell adhesion via plasma membrane adhesion molecules;	GO:0005886:plasma membrane;GO:0016021:integral component of membrane;	GO:0005509:calcium ion binding;GO:0005515:protein binding;
ENSG00000240135	-1.30602	-0.265354	0.00317476	0.0322234	Down	PSMD12P	proteasome 26S subunit%2C non-ATPase%2C 12 pseudogene [Source:HGNC Symbol%3BAcc:30153]	-	-	-
ENSG00000167767	-1.3017	7.5465	1.47949e-111	1.7134e-108	Down	KRT80	keratin 80 [Source:HGNC Symbol%3BAcc:27056]	-	GO:0045095:keratin filament;	GO:0005198:structural molecule activity;
ENSG00000215482	-1.30115	0.709782	2.60479e-05	0.000425474	Down	CALM2P3	calmodulin 2 pseudogene 3 [Source:HGNC Symbol%3BAcc:1448]	-	-	-
ENSG00000113739	-1.29986	7.12171	7.84056e-151	1.51336e-147	Down	STC2	stanniocalcin 2 [Source:HGNC Symbol%3BAcc:11374]	GO:0006874:cellular calcium ion homeostasis;GO:0006979:response to oxidative stress;GO:0007166:cell surface receptor signaling pathway;GO:0007267:cell-cell signaling;GO:0007566:embryo implantation;GO:0007584:response to nutrient;GO:0030968:endoplasmic reticulum unfolded protein response;GO:0033280:response to vitamin D;GO:0040015:negative regulation of multicellular organism growth;GO:0043434:res…	GO:0005576:extracellular region;GO:0005783:endoplasmic reticulum;GO:0005794:Golgi apparatus;	GO:0005179:hormone activity;
ENSG00000272079	-1.29474	-0.192605	0.00273792	0.0282199	Down	LA16c-380H5.5	-	-	-	-
ENSG00000148926	-1.29133	5.46811	2.00907e-52	6.35712e-50	Down	ADM	adrenomedullin [Source:HGNC Symbol%3BAcc:259]	GO:0001570:vasculogenesis;GO:0001666:response to hypoxia;GO:0001843:neural tube closure;GO:0002026:regulation of the force of heart contraction;GO:0002031:G-protein coupled receptor internalization;GO:0006171:cAMP biosynthetic process;GO:0006701:progesterone biosynthetic process;GO:0007165:signal transduction;GO:0007204:positive regulation of cytosolic calcium ion concentration;GO:0007267:cell-ce…	GO:0005576:extracellular region;GO:0005615:extracellular space;GO:0005737:cytoplasm;	GO:0005102:receptor binding;GO:0005179:hormone activity;GO:0005515:protein binding;GO:0031700:adrenomedullin receptor binding;
ENSG00000265962	-1.29058	1.43949	3.7414e-08	9.36239e-07	Down	RP11-674N23.1	-	-	-	-
ENSG00000141668	-1.28727	1.84908	6.70157e-10	2.09759e-08	Down	CBLN2	cerebellin 2 precursor [Source:HGNC Symbol%3BAcc:1544]	GO:0051965:positive regulation of synapse assembly;	GO:0005615:extracellular space;	-
ENSG00000146232	-1.27833	3.65609	4.45756e-30	5.85295e-28	Down	NFKBIE	nuclear factor of kappa light polypeptide gene enhancer in B-cells inhibitor%2C epsilon [Source:HGNC Symbol%3BAcc:7799]	GO:0042942:D-serine transport;GO:0042994:cytoplasmic sequestering of transcription factor;	GO:0005737:cytoplasm;GO:0005794:Golgi apparatus;GO:0005829:cytosol;GO:0048471:perinuclear region of cytoplasm;	-
ENSG00000186907	-1.27165	7.39632	4.44812e-194	2.57568e-190	Down	RTN4RL2	reticulon 4 receptor-like 2 [Source:HGNC Symbol%3BAcc:23053]	GO:0031103:axon regeneration;	GO:0009897:external side of plasma membrane;GO:0009986:cell surface;GO:0045121:membrane raft;GO:0046658:anchored component of plasma membrane;	GO:0004872:receptor activity;
ENSG00000253616	-1.26627	0.461789	0.0001599	0.0022284	Down	RP11-875O11.3	-	-	-	-
ENSG00000232324	-1.26211	0.684274	6.84211e-05	0.00103417	Down	AC008440.10	-	-	-	-
ENSG00000231742	-1.25086	0.124638	0.00117248	0.0133568	Down	RP11-112L6.4	-	-	-	-
ENSG00000241741	-1.2476	1.78426	1.51307e-09	4.56562e-08	Down	RPL7AP30	ribosomal protein L7a pseudogene 30 [Source:HGNC Symbol%3BAcc:35757]	-	-	-
ENSG00000134954	-1.24728	5.60954	5.54752e-53	1.79458e-50	Down	ETS1	v-ets avian erythroblastosis virus E26 oncogene homolog 1 [Source:HGNC Symbol%3BAcc:3488]	GO:0001666:response to hypoxia;GO:0006351:transcription, DNA-templated;GO:0006366:transcription from RNA polymerase II promoter;GO:0006955:immune response;GO:0007565:female pregnancy;GO:0008284:positive regulation of cell proliferation;GO:0008285:negative regulation of cell proliferation;GO:0009612:response to mechanical stimulus;GO:0010595:positive regulation of endothelial cell migration;GO:001…	GO:0005634:nucleus;GO:0005667:transcription factor complex;GO:0005737:cytoplasm;	GO:0003677:DNA binding;GO:0003700:sequence-specific DNA binding transcription factor activity;GO:0005515:protein binding;GO:0008134:transcription factor binding;GO:0043565:sequence-specific DNA binding;
ENSG00000102452	-1.24316	1.52828	4.14562e-08	1.03046e-06	Down	NALCN	sodium leak channel%2C non-selective [Source:HGNC Symbol%3BAcc:19082]	GO:0034220:ion transmembrane transport;GO:0035725:sodium ion transmembrane transport;GO:0055085:transmembrane transport;	GO:0005886:plasma membrane;GO:0016021:integral component of membrane;	GO:0005216:ion channel activity;GO:0005244:voltage-gated ion channel activity;GO:0005272:sodium channel activity;
ENSG00000147509	-1.22987	4.25687	1.42709e-40	2.84951e-38	Down	RGS20	regulator of G-protein signaling 20 [Source:HGNC Symbol%3BAcc:14600]	GO:0008277:regulation of G-protein coupled receptor protein signaling pathway;GO:0038032:termination of G-protein coupled receptor signaling pathway;GO:0043547:positive regulation of GTPase activity;	GO:0005634:nucleus;GO:0005737:cytoplasm;GO:0005886:plasma membrane;	GO:0005096:GTPase activator activity;GO:0005515:protein binding;
ENSG00000172927	-1.22831	7.00353	3.47314e-175	1.43652e-171	Down	MYEOV	myeloma overexpressed [Source:HGNC Symbol%3BAcc:7563]	-	-	-
ENSG00000031544	-1.21954	0.105596	0.00169387	0.0185729	Down	NR2E3	nuclear receptor subfamily 2%2C group E%2C member 3 [Source:HGNC Symbol%3BAcc:7974]	GO:0006366:transcription from RNA polymerase II promoter;GO:0006367:transcription initiation from RNA polymerase II promoter;GO:0007165:signal transduction;GO:0007601:visual perception;GO:0007602:phototransduction;GO:0010467:gene expression;GO:0030522:intracellular receptor signaling pathway;	GO:0005634:nucleus;GO:0005654:nucleoplasm;	GO:0003707:steroid hormone receptor activity;GO:0004879:ligand-activated sequence-specific DNA binding RNA polymerase II transcription factor activity;GO:0008270:zinc ion binding;GO:0043565:sequence-specific DNA binding;
ENSG00000170425	-1.21914	4.2806	5.60623e-42	1.17619e-39	Down	ADORA2B	adenosine A2b receptor [Source:HGNC Symbol%3BAcc:264]	GO:0000187:activation of MAPK activity;GO:0002882:positive regulation of chronic inflammatory response to non-antigenic stimulus;GO:0006968:cellular defense response;GO:0007186:G-protein coupled receptor signaling pathway;GO:0007189:adenylate cyclase-activating G-protein coupled receptor signaling pathway;GO:0007190:activation of adenylate cyclase activity;GO:0007254:JNK cascade;GO:0007588:excret…	GO:0005886:plasma membrane;GO:0005887:integral component of plasma membrane;	GO:0001609:G-protein coupled adenosine receptor activity;
ENSG00000120658	-1.21829	0.431416	0.000318076	0.00417646	Down	ENOX1	ecto-NOX disulfide-thiol exchanger 1 [Source:HGNC Symbol%3BAcc:25474]	GO:0048511:rhythmic process;	GO:0005615:extracellular space;GO:0005886:plasma membrane;	GO:0000166:nucleotide binding;GO:0003676:nucleic acid binding;GO:0016491:oxidoreductase activity;
ENSG00000142871	-1.21462	6.47096	2.83296e-76	1.50498e-73	Down	CYR61	cysteine-rich%2C angiogenic inducer%2C 61 [Source:HGNC Symbol%3BAcc:2654]	GO:0001558:regulation of cell growth;GO:0001649:osteoblast differentiation;GO:0001934:positive regulation of protein phosphorylation;GO:0002041:intussusceptive angiogenesis;GO:0003181:atrioventricular valve morphogenesis;GO:0003278:apoptotic process involved in heart morphogenesis;GO:0003281:ventricular septum development;GO:0006935:chemotaxis;GO:0008283:cell proliferation;GO:0009653:anatomical s…	GO:0005576:extracellular region;	GO:0005178:integrin binding;GO:0005520:insulin-like growth factor binding;GO:0008201:heparin binding;GO:0050840:extracellular matrix binding;
ENSG00000116299	-1.20919	0.216617	0.00131587	0.0148039	Down	KIAA1324	KIAA1324 [Source:HGNC Symbol%3BAcc:29618]	GO:0009267:cellular response to starvation;GO:0016236:macroautophagy;GO:0044090:positive regulation of vacuole organization;GO:2000786:positive regulation of autophagosome assembly;GO:2001240:negative regulation of extrinsic apoptotic signaling pathway in absence of ligand;	GO:0005764:lysosome;GO:0005765:lysosomal membrane;GO:0005770:late endosome;GO:0005794:Golgi apparatus;GO:0005802:trans-Golgi network;GO:0005887:integral component of plasma membrane;GO:0031902:late endosome membrane;	GO:0003674:molecular_function;
ENSG00000261351	-1.20853	-0.169173	0.00461339	0.044672	Down	CTD-3185P2.1	-	-	-	-
ENSG00000155961	-1.20532	0.269078	0.000698902	0.00844707	Down	RAB39B	RAB39B%2C member RAS oncogene family [Source:HGNC Symbol%3BAcc:16499]	GO:0007264:small GTPase mediated signal transduction;GO:0015031:protein transport;GO:0016192:vesicle-mediated transport;GO:0050808:synapse organization;	GO:0005622:intracellular;GO:0005794:Golgi apparatus;GO:0005886:plasma membrane;	GO:0005525:GTP binding;
ENSG00000168874	-1.20058	0.645064	0.000138411	0.0019591	Down	ATOH8	atonal homolog 8 (Drosophila) [Source:HGNC Symbol%3BAcc:24126]	GO:0006351:transcription, DNA-templated;GO:0006355:regulation of transcription, DNA-templated;GO:0007399:nervous system development;GO:0030154:cell differentiation;	GO:0005634:nucleus;	GO:0003677:DNA binding;GO:0046983:protein dimerization activity;
ENSG00000256304	-1.2005	0.645108	0.000162692	0.00226567	Down	RP11-512M8.3	-	-	-	-
ENSG00000119326	-1.19844	5.66995	1.19273e-91	9.72746e-89	Down	CTNNAL1	catenin (cadherin-associated protein)%2C alpha-like 1 [Source:HGNC Symbol%3BAcc:2512]	GO:0007155:cell adhesion;GO:0007266:Rho protein signal transduction;	GO:0005829:cytosol;GO:0005886:plasma membrane;GO:0015629:actin cytoskeleton;	GO:0005198:structural molecule activity;GO:0045296:cadherin binding;
ENSG00000258568	-1.19743	-0.035857	0.00324277	0.0328502	Down	RHOQP1	ras homolog family member Q pseudogene 1 [Source:HGNC Symbol%3BAcc:20003]	-	-	-
ENSG00000049249	-1.18362	1.15317	4.6796e-06	8.67945e-05	Down	TNFRSF9	tumor necrosis factor receptor superfamily%2C member 9 [Source:HGNC Symbol%3BAcc:11924]	GO:0008285:negative regulation of cell proliferation;GO:0070207:protein homotrimerization;GO:2001180:negative regulation of interleukin-10 secretion;GO:2001183:negative regulation of interleukin-12 secretion;	GO:0005615:extracellular space;GO:0005887:integral component of plasma membrane;GO:0009897:external side of plasma membrane;	GO:0004872:receptor activity;GO:0019955:cytokine binding;
ENSG00000114019	-1.1768	7.04722	2.44671e-53	7.95938e-51	Down	AMOTL2	angiomotin like 2 [Source:HGNC Symbol%3BAcc:17812]	GO:0016055:Wnt signaling pathway;GO:0035329:hippo signaling;	GO:0005829:cytosol;GO:0005923:bicellular tight junction;GO:0016324:apical plasma membrane;GO:0031410:cytoplasmic vesicle;GO:0055037:recycling endosome;	GO:0005515:protein binding;GO:0042802:identical protein binding;
ENSG00000163993	-1.16078	3.1825	2.58843e-18	1.76541e-16	Down	S100P	S100 calcium binding protein P [Source:HGNC Symbol%3BAcc:10504]	GO:0010033:response to organic substance;GO:0043542:endothelial cell migration;	GO:0005634:nucleus;GO:0005737:cytoplasm;	GO:0000287:magnesium ion binding;GO:0005509:calcium ion binding;GO:0005515:protein binding;GO:0048306:calcium-dependent protein binding;
ENSG00000216866	-1.15648	0.658123	0.000505856	0.00632474	Down	RPS2P55	ribosomal protein S2 pseudogene 55 [Source:HGNC Symbol%3BAcc:36140]	-	-	-
ENSG00000132613	-1.15337	6.22111	1.33342e-110	1.48484e-107	Down	MTSS1L	metastasis suppressor 1-like [Source:HGNC Symbol%3BAcc:25094]	GO:0007165:signal transduction;GO:0046847:filopodium assembly;	-	GO:0003779:actin binding;GO:0008093:cytoskeletal adaptor activity;GO:0017124:SH3 domain binding;
ENSG00000226049	-1.14204	1.03684	2.07445e-05	0.000345176	Down	TLK2P1	tousled-like kinase 2 pseudogene 1 [Source:HGNC Symbol%3BAcc:18048]	-	-	-
ENSG00000158445	-1.13906	0.520682	0.000500947	0.00627185	Down	KCNB1	potassium voltage-gated channel%2C Shab-related subfamily%2C member 1 [Source:HGNC Symbol%3BAcc:6231]	GO:0006112:energy reserve metabolic process;GO:0007268:synaptic transmission;GO:0044281:small molecule metabolic process;GO:0050796:regulation of insulin secretion;GO:0051260:protein homooligomerization;	GO:0005886:plasma membrane;GO:0008076:voltage-gated potassium channel complex;GO:0030425:dendrite;GO:0032590:dendrite membrane;GO:0032809:neuronal cell body membrane;GO:0045211:postsynaptic membrane;	GO:0005251:delayed rectifier potassium channel activity;GO:0005515:protein binding;GO:0015271:outward rectifier potassium channel activity;GO:0047485:protein N-terminus binding;
ENSG00000129354	-1.13585	5.1804	8.88733e-59	3.23661e-56	Down	AP1M2	adaptor-related protein complex 1%2C mu 2 subunit [Source:HGNC Symbol%3BAcc:558]	GO:0006605:protein targeting;GO:0006886:intracellular protein transport;GO:0006892:post-Golgi vesicle-mediated transport;GO:0006903:vesicle targeting;GO:0016032:viral process;GO:0016192:vesicle-mediated transport;GO:0019886:antigen processing and presentation of exogenous peptide antigen via MHC class II;GO:0050690:regulation of defense response to virus by virus;	GO:0000139:Golgi membrane;GO:0005765:lysosomal membrane;GO:0005829:cytosol;GO:0030131:clathrin adaptor complex;GO:0030659:cytoplasmic vesicle membrane;GO:0030665:clathrin-coated vesicle membrane;GO:0032588:trans-Golgi network membrane;	-
ENSG00000130940	-1.12767	2.03232	1.56969e-09	4.72322e-08	Down	CASZ1	castor zinc finger 1 [Source:HGNC Symbol%3BAcc:26002]	GO:0006351:transcription, DNA-templated;GO:0006355:regulation of transcription, DNA-templated;	GO:0005634:nucleus;GO:0005730:nucleolus;GO:0005737:cytoplasm;GO:0043231:intracellular membrane-bounded organelle;	GO:0003677:DNA binding;GO:0046872:metal ion binding;
ENSG00000217648	-1.1228	0.0466548	0.00446639	0.0434739	Down	RP1-95L4.4	-	-	-	-
ENSG00000043591	-1.11364	0.631756	0.000501433	0.00627523	Down	ADRB1	adrenoceptor beta 1 [Source:HGNC Symbol%3BAcc:285]	GO:0001996:positive regulation of heart rate by epinephrine-norepinephrine;GO:0002024:diet induced thermogenesis;GO:0002025:vasodilation by norepinephrine-epinephrine involved in regulation of systemic arterial blood pressure;GO:0003061:positive regulation of the force of heart contraction by norepinephrine;GO:0003084:positive regulation of systemic arterial blood pressure;GO:0005980:glycogen cat…	GO:0005634:nucleus;GO:0005769:early endosome;GO:0005886:plasma membrane;GO:0005887:integral component of plasma membrane;	GO:0004939:beta-adrenergic receptor activity;GO:0004940:beta1-adrenergic receptor activity;GO:0005057:receptor signaling protein activity;GO:0005088:Ras guanyl-nucleotide exchange factor activity;GO:0005515:protein binding;GO:0008144:drug binding;GO:0030165:PDZ domain binding;GO:0031694:alpha-2A adrenergic receptor binding;GO:0035240:dopamine binding;GO:0046982:protein heterodimerization activity…
ENSG00000026559	-1.11319	3.63749	2.95747e-24	2.89278e-22	Down	KCNG1	potassium voltage-gated channel%2C subfamily G%2C member 1 [Source:HGNC Symbol%3BAcc:6248]	GO:0006813:potassium ion transport;GO:0007268:synaptic transmission;GO:0051260:protein homooligomerization;	GO:0005886:plasma membrane;GO:0008076:voltage-gated potassium channel complex;GO:0016021:integral component of membrane;GO:0043231:intracellular membrane-bounded organelle;	GO:0005249:voltage-gated potassium channel activity;GO:0005251:delayed rectifier potassium channel activity;GO:0005267:potassium channel activity;
ENSG00000212232	-1.11026	2.2351	4.85142e-10	1.54352e-08	Down	SNORD17	small nucleolar RNA%2C C/D box 17 [Source:HGNC Symbol%3BAcc:32713]	-	-	-
ENSG00000138356	-1.10914	2.39732	2.46601e-11	8.9921e-10	Down	AOX1	aldehyde oxidase 1 [Source:HGNC Symbol%3BAcc:553]	GO:0006766:vitamin metabolic process;GO:0006767:water-soluble vitamin metabolic process;GO:0006954:inflammatory response;GO:0042816:vitamin B6 metabolic process;GO:0044281:small molecule metabolic process;GO:0072593:reactive oxygen species metabolic process;	GO:0005737:cytoplasm;GO:0005829:cytosol;	GO:0004031:aldehyde oxidase activity;GO:0004854:xanthine dehydrogenase activity;GO:0005506:iron ion binding;GO:0008762:UDP-N-acetylmuramate dehydrogenase activity;GO:0009055:electron carrier activity;GO:0016491:oxidoreductase activity;GO:0043546:molybdopterin cofactor binding;GO:0046872:metal ion binding;GO:0050660:flavin adenine dinucleotide binding;GO:0051287:NAD binding;GO:0051537:2 iron, 2 su…
ENSG00000111981	-1.10431	2.0169	1.53463e-08	4.05212e-07	Down	ULBP1	UL16 binding protein 1 [Source:HGNC Symbol%3BAcc:14893]	GO:0019882:antigen processing and presentation;GO:0030101:natural killer cell activation;GO:0042267:natural killer cell mediated cytotoxicity;GO:0050776:regulation of immune response;	GO:0005783:endoplasmic reticulum;GO:0005886:plasma membrane;GO:0046658:anchored component of plasma membrane;	GO:0046703:natural killer cell lectin-like receptor binding;
ENSG00000205639	-1.10307	2.35744	5.44425e-11	1.90944e-09	Down	MFSD2B	major facilitator superfamily domain containing 2B [Source:HGNC Symbol%3BAcc:37207]	GO:0006810:transport;	GO:0016021:integral component of membrane;	-
ENSG00000175573	-1.10272	4.86338	7.54569e-49	2.061e-46	Down	C11orf68	chromosome 11 open reading frame 68 [Source:HGNC Symbol%3BAcc:28801]	-	-	-
ENSG00000100889	-1.10068	5.78365	2.8902e-81	1.76166e-78	Down	PCK2	phosphoenolpyruvate carboxykinase 2 (mitochondrial) [Source:HGNC Symbol%3BAcc:8725]	GO:0005975:carbohydrate metabolic process;GO:0006006:glucose metabolic process;GO:0006094:gluconeogenesis;GO:0044281:small molecule metabolic process;	GO:0005739:mitochondrion;GO:0005759:mitochondrial matrix;	GO:0004611:phosphoenolpyruvate carboxykinase activity;GO:0004613:phosphoenolpyruvate carboxykinase (GTP) activity;GO:0005515:protein binding;GO:0005525:GTP binding;GO:0016301:kinase activity;GO:0046872:metal ion binding;
ENSG00000204584	-1.0945	1.20801	1.66539e-05	0.00028222	Down	RP11-304F15.3	-	-	-	-
ENSG00000164509	-1.09443	0.94302	9.15682e-05	0.00134031	Down	IL31RA	interleukin 31 receptor A [Source:HGNC Symbol%3BAcc:18969]	GO:0000165:MAPK cascade;GO:0006952:defense response;GO:0007169:transmembrane receptor protein tyrosine kinase signaling pathway;GO:0007259:JAK-STAT cascade;GO:0008284:positive regulation of cell proliferation;GO:0019221:cytokine-mediated signaling pathway;GO:0030224:monocyte differentiation;GO:0030225:macrophage differentiation;GO:0042517:positive regulation of tyrosine phosphorylation of Stat3 p…	GO:0005886:plasma membrane;GO:0016021:integral component of membrane;	GO:0003713:transcription coactivator activity;GO:0004896:cytokine receptor activity;GO:0019901:protein kinase binding;GO:0019955:cytokine binding;
ENSG00000165197	-1.09143	0.400319	0.00133977	0.0150464	Down	FIGF	c-fos induced growth factor (vascular endothelial growth factor D) [Source:HGNC Symbol%3BAcc:3708]	GO:0001525:angiogenesis;GO:0002576:platelet degranulation;GO:0007596:blood coagulation;GO:0008283:cell proliferation;GO:0008284:positive regulation of cell proliferation;GO:0030154:cell differentiation;GO:0030168:platelet activation;GO:0048010:vascular endothelial growth factor receptor signaling pathway;GO:0050918:positive chemotaxis;GO:0050930:induction of positive chemotaxis;GO:0051781:positiv…	GO:0005576:extracellular region;GO:0005615:extracellular space;GO:0016020:membrane;GO:0031093:platelet alpha granule lumen;	GO:0005161:platelet-derived growth factor receptor binding;GO:0005172:vascular endothelial growth factor receptor binding;GO:0008083:growth factor activity;GO:0042056:chemoattractant activity;GO:0042803:protein homodimerization activity;GO:0043185:vascular endothelial growth factor receptor 3 binding;
ENSG00000228532	-1.09003	0.143446	0.00453412	0.0440221	Down	RP1-241P17.4	Uncharacterized protein [Source:UniProtKB/TrEMBL%3BAcc:H7BZT4]	-	-	-
ENSG00000015568	-1.08995	0.0861195	0.00520365	0.0495136	Down	RGPD5	RANBP2-like and GRIP domain containing 5 [Source:HGNC Symbol%3BAcc:32418]	GO:0000042:protein targeting to Golgi;	GO:0005737:cytoplasm;	-
ENSG00000103187	-1.08913	8.50001	5.2217e-199	3.35959e-195	Down	COTL1	coactosin-like 1 (Dictyostelium) [Source:HGNC Symbol%3BAcc:18304]	GO:0008150:biological_process;GO:0050832:defense response to fungus;	GO:0005575:cellular_component;GO:0005622:intracellular;GO:0005737:cytoplasm;GO:0005856:cytoskeleton;GO:0031965:nuclear membrane;	GO:0003779:actin binding;GO:0005515:protein binding;GO:0019899:enzyme binding;
ENSG00000180914	-1.07305	4.12333	5.97412e-30	7.82651e-28	Down	OXTR	oxytocin receptor [Source:HGNC Symbol%3BAcc:8529]	GO:0001967:suckling behavior;GO:0001975:response to amphetamine;GO:0006936:muscle contraction;GO:0007166:cell surface receptor signaling pathway;GO:0007204:positive regulation of cytosolic calcium ion concentration;GO:0007507:heart development;GO:0007565:female pregnancy;GO:0007595:lactation;GO:0007613:memory;GO:0010701:positive regulation of norepinephrine secretion;GO:0021537:telencephalon deve…	GO:0005886:plasma membrane;GO:0005887:integral component of plasma membrane;GO:0005902:microvillus;GO:0005913:cell-cell adherens junction;GO:0016021:integral component of membrane;GO:0016324:apical plasma membrane;	GO:0004990:oxytocin receptor activity;GO:0005000:vasopressin receptor activity;GO:0017046:peptide hormone binding;
ENSG00000103257	-1.0611	11.0067	4.26285e-216	3.52629e-212	Down	SLC7A5	solute carrier family 7 (amino acid transporter light chain%2C L system)%2C member 5 [Source:HGNC Symbol%3BAcc:11063]	GO:0006520:cellular amino acid metabolic process;GO:0006810:transport;GO:0006811:ion transport;GO:0006865:amino acid transport;GO:0007399:nervous system development;GO:0007596:blood coagulation;GO:0015804:neutral amino acid transport;GO:0030154:cell differentiation;GO:0050900:leukocyte migration;GO:0055085:transmembrane transport;	GO:0005829:cytosol;GO:0005886:plasma membrane;GO:0016021:integral component of membrane;GO:0016324:apical plasma membrane;	GO:0015171:amino acid transmembrane transporter activity;GO:0015175:neutral amino acid transmembrane transporter activity;GO:0015179:L-amino acid transmembrane transporter activity;GO:0042605:peptide antigen binding;
ENSG00000257335	-1.05763	2.03221	1.86395e-08	4.85962e-07	Down	MGAM	maltase-glucoamylase (alpha-glucosidase) [Source:HGNC Symbol%3BAcc:7043]	GO:0005975:carbohydrate metabolic process;GO:0005983:starch catabolic process;GO:0044245:polysaccharide digestion;GO:0044281:small molecule metabolic process;	GO:0005886:plasma membrane;GO:0016021:integral component of membrane;GO:0016324:apical plasma membrane;	GO:0003824:catalytic activity;GO:0004339:glucan 1,4-alpha-glucosidase activity;GO:0004553:hydrolase activity, hydrolyzing O-glycosyl compounds;GO:0004558:alpha-1,4-glucosidase activity;GO:0016160:amylase activity;GO:0030246:carbohydrate binding;GO:0032450:maltose alpha-glucosidase activity;
ENSG00000119125	-1.05356	2.12998	4.75905e-06	8.80987e-05	Down	GDA	guanine deaminase [Source:HGNC Symbol%3BAcc:4212]	GO:0006139:nucleobase-containing compound metabolic process;GO:0006144:purine nucleobase metabolic process;GO:0006147:guanine catabolic process;GO:0006195:purine nucleotide catabolic process;GO:0007399:nervous system development;GO:0044281:small molecule metabolic process;GO:0055086:nucleobase-containing small molecule metabolic process;	GO:0005622:intracellular;GO:0005829:cytosol;	GO:0008270:zinc ion binding;GO:0008892:guanine deaminase activity;
ENSG00000232019	-1.04125	0.415974	0.00222812	0.0235997	Down	AC074183.4	-	-	-	-
ENSG00000183696	-1.0361	5.38771	1.78342e-56	6.11058e-54	Down	UPP1	uridine phosphorylase 1 [Source:HGNC Symbol%3BAcc:12576]	GO:0006139:nucleobase-containing compound metabolic process;GO:0006206:pyrimidine nucleobase metabolic process;GO:0006220:pyrimidine nucleotide metabolic process;GO:0009116:nucleoside metabolic process;GO:0009166:nucleotide catabolic process;GO:0042149:cellular response to glucose starvation;GO:0043097:pyrimidine nucleoside salvage;GO:0044206:UMP salvage;GO:0044281:small molecule metabolic proces…	GO:0005737:cytoplasm;GO:0005829:cytosol;	GO:0004850:uridine phosphorylase activity;
ENSG00000184557	-1.0346	3.36843	1.12785e-17	7.37942e-16	Down	SOCS3	suppressor of cytokine signaling 3 [Source:HGNC Symbol%3BAcc:19391]	GO:0006469:negative regulation of protein kinase activity;GO:0007259:JAK-STAT cascade;GO:0016567:protein ubiquitination;GO:0019221:cytokine-mediated signaling pathway;GO:0040008:regulation of growth;GO:0043066:negative regulation of apoptotic process;GO:0045597:positive regulation of cell differentiation;GO:0046627:negative regulation of insulin receptor signaling pathway;GO:0060333:interferon-ga…	GO:0005829:cytosol;	GO:0004860:protein kinase inhibitor activity;
ENSG00000182795	-1.03458	2.99732	2.24911e-13	1.00723e-11	Down	C1orf116	chromosome 1 open reading frame 116 [Source:HGNC Symbol%3BAcc:28667]	-	-	-
ENSG00000077150	-1.02449	6.45913	3.36041e-83	2.21119e-80	Down	NFKB2	nuclear factor of kappa light polypeptide gene enhancer in B-cells 2 (p49/p100) [Source:HGNC Symbol%3BAcc:7795]	GO:0002224:toll-like receptor signaling pathway;GO:0002268:follicular dendritic cell differentiation;GO:0002467:germinal center formation;GO:0002755:MyD88-dependent toll-like receptor signaling pathway;GO:0002756:MyD88-independent toll-like receptor signaling pathway;GO:0006351:transcription, DNA-templated;GO:0006355:regulation of transcription, DNA-templated;GO:0030198:extracellular matrix organ…	GO:0005634:nucleus;GO:0005654:nucleoplasm;GO:0005730:nucleolus;GO:0005737:cytoplasm;GO:0005829:cytosol;GO:0033257:Bcl3/NF-kappaB2 complex;	GO:0003677:DNA binding;GO:0003700:sequence-specific DNA binding transcription factor activity;GO:0003713:transcription coactivator activity;GO:0005515:protein binding;
ENSG00000234335	-1.02003	0.830985	0.000405243	0.00520532	Down	RPS4XP11	ribosomal protein S4X pseudogene 11 [Source:HGNC Symbol%3BAcc:37013]	-	-	-
ENSG00000258366	-1.01721	1.5137	4.86069e-06	8.97793e-05	Down	RTEL1	regulator of telomere elongation helicase 1 [Source:HGNC Symbol%3BAcc:15888]	GO:0000723:telomere maintenance;GO:0006281:DNA repair;GO:0010569:regulation of double-strand break repair via homologous recombination;GO:0044281:small molecule metabolic process;	GO:0005634:nucleus;	GO:0003677:DNA binding;GO:0004003:ATP-dependent DNA helicase activity;GO:0005524:ATP binding;GO:0046872:metal ion binding;GO:0051539:4 iron, 4 sulfur cluster binding;
ENSG00000222041	-1.01338	4.63333	1.26021e-37	2.33139e-35	Down	LINC00152	long intergenic non-protein coding RNA 152 [Source:HGNC Symbol%3BAcc:28717]	-	-	-
ENSG00000235036	-1.0113	0.684206	0.00147376	0.0164143	Down	RP5-1099D15.1	-	-	-	-
ENSG00000272894	-1.01105	0.684168	0.00111571	0.0128135	Down	RP5-1159O4.1	-	-	-	-
ENSG00000023445	-1.00937	6.2614	7.13134e-92	5.89914e-89	Down	BIRC3	baculoviral IAP repeat containing 3 [Source:HGNC Symbol%3BAcc:591]	GO:0002224:toll-like receptor signaling pathway;GO:0002756:MyD88-independent toll-like receptor signaling pathway;GO:0006915:apoptotic process;GO:0007166:cell surface receptor signaling pathway;GO:0034121:regulation of toll-like receptor signaling pathway;GO:0034138:toll-like receptor 3 signaling pathway;GO:0034142:toll-like receptor 4 signaling pathway;GO:0035666:TRIF-dependent toll-like recepto…	GO:0005634:nucleus;GO:0005737:cytoplasm;GO:0005829:cytosol;	GO:0004842:ubiquitin-protein transferase activity;GO:0005515:protein binding;GO:0008270:zinc ion binding;
ENSG00000166949	-1.00545	8.50745	2.26217e-147	4.09347e-144	Down	SMAD3	SMAD family member 3 [Source:HGNC Symbol%3BAcc:6769]	GO:0000122:negative regulation of transcription from RNA polymerase II promoter;GO:0001657:ureteric bud development;GO:0001666:response to hypoxia;GO:0001701:in utero embryonic development;GO:0001707:mesoderm formation;GO:0001756:somitogenesis;GO:0001836:release of cytochrome c from mitochondria;GO:0001889:liver development;GO:0001933:negative regulation of protein phosphorylation;GO:0001947:hear…	GO:0005622:intracellular;GO:0005634:nucleus;GO:0005637:nuclear inner membrane;GO:0005654:nucleoplasm;GO:0005667:transcription factor complex;GO:0005737:cytoplasm;GO:0005829:cytosol;GO:0005886:plasma membrane;GO:0043235:receptor complex;GO:0071141:SMAD protein complex;	GO:0000987:core promoter proximal region sequence-specific DNA binding;GO:0000988:protein binding transcription factor activity;GO:0001102:RNA polymerase II activating transcription factor binding;GO:0003690:double-stranded DNA binding;GO:0003700:sequence-specific DNA binding transcription factor activity;GO:0005160:transforming growth factor beta receptor binding;GO:0005515:protein binding;GO:00…
ENSG00000129474	-1.00056	7.23442	2.87615e-87	2.13517e-84	Down	AJUBA	ajuba LIM protein [Source:HGNC Symbol%3BAcc:20250]	GO:0000122:negative regulation of transcription from RNA polymerase II promoter;GO:0001666:response to hypoxia;GO:0006351:transcription, DNA-templated;GO:0007049:cell cycle;GO:0016339:calcium-dependent cell-cell adhesion via plasma membrane cell adhesion molecules;GO:0030032:lamellipodium assembly;GO:0030334:regulation of cell migration;GO:0031328:positive regulation of cellular biosynthetic proc…	GO:0000932:cytoplasmic mRNA processing body;GO:0005634:nucleus;GO:0005667:transcription factor complex;GO:0005815:microtubule organizing center;GO:0005829:cytosol;GO:0005886:plasma membrane;GO:0005911:cell-cell junction;GO:0005925:focal adhesion;GO:0030027:lamellipodium;	GO:0003682:chromatin binding;GO:0003714:transcription corepressor activity;GO:0005515:protein binding;GO:0008270:zinc ion binding;GO:0045294:alpha-catenin binding;GO:0051015:actin filament binding;
ENSG00000108515	1.00134	5.16815	6.23439e-46	1.52967e-43	Up	ENO3	enolase 3 (beta%2C muscle) [Source:HGNC Symbol%3BAcc:3354]	GO:0005975:carbohydrate metabolic process;GO:0006006:glucose metabolic process;GO:0006094:gluconeogenesis;GO:0006096:glycolytic process;GO:0007568:aging;GO:0042493:response to drug;GO:0043403:skeletal muscle tissue regeneration;GO:0044281:small molecule metabolic process;	GO:0000015:phosphopyruvate hydratase complex;GO:0005737:cytoplasm;GO:0005829:cytosol;GO:0016020:membrane;	GO:0000287:magnesium ion binding;GO:0004634:phosphopyruvate hydratase activity;GO:0042803:protein homodimerization activity;GO:0046982:protein heterodimerization activity;
ENSG00000077092	1.00144	5.20735	2.11358e-44	5.07829e-42	Up	RARB	retinoic acid receptor%2C beta [Source:HGNC Symbol%3BAcc:9865]	GO:0000122:negative regulation of transcription from RNA polymerase II promoter;GO:0001657:ureteric bud development;GO:0003417:growth plate cartilage development;GO:0006367:transcription initiation from RNA polymerase II promoter;GO:0007165:signal transduction;GO:0008285:negative regulation of cell proliferation;GO:0010467:gene expression;GO:0021756:striatum development;GO:0022008:neurogenesis;GO…	GO:0005634:nucleus;GO:0005654:nucleoplasm;GO:0005737:cytoplasm;	GO:0003677:DNA binding;GO:0003707:steroid hormone receptor activity;GO:0003708:retinoic acid receptor activity;GO:0008270:zinc ion binding;GO:0043565:sequence-specific DNA binding;
ENSG00000168026	1.00164	0.942135	0.000363772	0.00472089	Up	TTC21A	tetratricopeptide repeat domain 21A [Source:HGNC Symbol%3BAcc:30761]	-	-	-
ENSG00000109819	1.0025	3.66985	6.95373e-20	5.22252e-18	Up	PPARGC1A	peroxisome proliferator-activated receptor gamma%2C coactivator 1 alpha [Source:HGNC Symbol%3BAcc:9237]	GO:0001659:temperature homeostasis;GO:0001666:response to hypoxia;GO:0001678:cellular glucose homeostasis;GO:0006094:gluconeogenesis;GO:0006367:transcription initiation from RNA polymerase II promoter;GO:0006397:mRNA processing;GO:0006461:protein complex assembly;GO:0007005:mitochondrion organization;GO:0007586:digestion;GO:0008380:RNA splicing;GO:0010822:positive regulation of mitochondrion orga…	GO:0005634:nucleus;GO:0005654:nucleoplasm;GO:0005665:DNA-directed RNA polymerase II, core complex;GO:0005829:cytosol;GO:0016605:PML body;	GO:0000166:nucleotide binding;GO:0001104:RNA polymerase II transcription cofactor activity;GO:0003677:DNA binding;GO:0003713:transcription coactivator activity;GO:0003723:RNA binding;GO:0005515:protein binding;GO:0008134:transcription factor binding;GO:0016922:ligand-dependent nuclear receptor binding;GO:0030374:ligand-dependent nuclear receptor transcription coactivator activity;GO:0031490:chrom…
ENSG00000101445	1.00267	1.49782	1.50863e-05	0.000258072	Up	PPP1R16B	protein phosphatase 1%2C regulatory subunit 16B [Source:HGNC Symbol%3BAcc:15850]	GO:0007165:signal transduction;GO:0051489:regulation of filopodium assembly;	GO:0005634:nucleus;GO:0005886:plasma membrane;	GO:0005515:protein binding;GO:0019903:protein phosphatase binding;
ENSG00000198624	1.00328	1.89792	4.28544e-07	9.26965e-06	Up	CCDC69	coiled-coil domain containing 69 [Source:HGNC Symbol%3BAcc:24487]	-	-	-
ENSG00000224417	1.00511	2.37121	8.99251e-09	2.46316e-07	Up	RP11-503C24.6	-	-	-	-
ENSG00000240875	1.00685	1.27679	4.1673e-05	0.000654659	Up	LINC00886	long intergenic non-protein coding RNA 886 [Source:HGNC Symbol%3BAcc:48572]	-	-	-
ENSG00000065717	1.00979	1.56942	2.88137e-05	0.00046644	Up	TLE2	transducin-like enhancer of split 2 (E(sp1) homolog%2C Drosophila) [Source:HGNC Symbol%3BAcc:11838]	GO:0006351:transcription, DNA-templated;GO:0006355:regulation of transcription, DNA-templated;GO:0007165:signal transduction;GO:0007219:Notch signaling pathway;GO:0009887:organ morphogenesis;GO:0016055:Wnt signaling pathway;GO:0045892:negative regulation of transcription, DNA-templated;GO:0090090:negative regulation of canonical Wnt signaling pathway;	GO:0005634:nucleus;GO:0005654:nucleoplasm;	GO:0003714:transcription corepressor activity;GO:0005515:protein binding;
ENSG00000143387	1.00984	1.04585	0.000230219	0.00311395	Up	CTSK	cathepsin K [Source:HGNC Symbol%3BAcc:2536]	GO:0001957:intramembranous ossification;GO:0002224:toll-like receptor signaling pathway;GO:0006508:proteolysis;GO:0022617:extracellular matrix disassembly;GO:0030198:extracellular matrix organization;GO:0030574:collagen catabolic process;GO:0045087:innate immune response;GO:0045453:bone resorption;	GO:0005576:extracellular region;GO:0005615:extracellular space;GO:0036021:endolysosome lumen;	GO:0004197:cysteine-type endopeptidase activity;GO:0008234:cysteine-type peptidase activity;
ENSG00000179163	1.00999	3.47236	7.75835e-16	4.41304e-14	Up	FUCA1	fucosidase%2C alpha-L- 1%2C tissue [Source:HGNC Symbol%3BAcc:4006]	GO:0006004:fucose metabolic process;GO:0006027:glycosaminoglycan catabolic process;	GO:0005737:cytoplasm;GO:0005764:lysosome;	GO:0004560:alpha-L-fucosidase activity;GO:0030246:carbohydrate binding;
ENSG00000105852	1.01301	4.49449	3.02182e-33	4.54489e-31	Up	PON3	paraoxonase 3 [Source:HGNC Symbol%3BAcc:9206]	GO:0009605:response to external stimulus;GO:0010124:phenylacetate catabolic process;GO:0019439:aromatic compound catabolic process;GO:0046226:coumarin catabolic process;GO:0046395:carboxylic acid catabolic process;	GO:0005576:extracellular region;GO:0005615:extracellular space;GO:0043231:intracellular membrane-bounded organelle;	GO:0004063:aryldialkylphosphatase activity;GO:0004064:arylesterase activity;GO:0018733:3,4-dihydrocoumarin hydrolase activity;GO:0042803:protein homodimerization activity;GO:0046872:metal ion binding;GO:0047856:dihydrocoumarin hydrolase activity;
ENSG00000107864	1.01319	0.806921	0.00329751	0.0333524	Up	CPEB3	cytoplasmic polyadenylation element binding protein 3 [Source:HGNC Symbol%3BAcc:21746]	GO:0017148:negative regulation of translation;	GO:0045202:synapse;	GO:0000166:nucleotide binding;GO:0003723:RNA binding;
ENSG00000090006	1.01538	6.95202	1.01249e-90	8.03124e-88	Up	LTBP4	latent transforming growth factor beta binding protein 4 [Source:HGNC Symbol%3BAcc:6717]	GO:0001558:regulation of cell growth;GO:0006457:protein folding;GO:0007179:transforming growth factor beta receptor signaling pathway;GO:0007275:multicellular organismal development;GO:0017015:regulation of transforming growth factor beta receptor signaling pathway;GO:0030162:regulation of proteolysis;GO:0030198:extracellular matrix organization;GO:0030252:growth hormone secretion;GO:0045595:regu…	GO:0005576:extracellular region;GO:0005578:proteinaceous extracellular matrix;GO:0005615:extracellular space;GO:0031012:extracellular matrix;	GO:0005024:transforming growth factor beta-activated receptor activity;GO:0005178:integrin binding;GO:0005509:calcium ion binding;GO:0005515:protein binding;GO:0005539:glycosaminoglycan binding;GO:0050431:transforming growth factor beta binding;
ENSG00000119917	1.01601	0.984629	0.000317999	0.00417639	Up	IFIT3	interferon-induced protein with tetratricopeptide repeats 3 [Source:HGNC Symbol%3BAcc:5411]	GO:0008285:negative regulation of cell proliferation;GO:0009615:response to virus;GO:0019221:cytokine-mediated signaling pathway;GO:0035457:cellular response to interferon-alpha;GO:0043066:negative regulation of apoptotic process;GO:0051607:defense response to virus;GO:0060337:type I interferon signaling pathway;	GO:0005737:cytoplasm;GO:0005739:mitochondrion;GO:0005829:cytosol;	GO:0003674:molecular_function;GO:0005515:protein binding;GO:0042802:identical protein binding;
ENSG00000271643	1.01924	0.476063	0.00293226	0.029951	Up	RP11-10C24.3	-	-	-	-
ENSG00000158186	1.02282	3.38409	1.41505e-16	8.59797e-15	Up	MRAS	muscle RAS oncogene homolog [Source:HGNC Symbol%3BAcc:7227]	GO:0007264:small GTPase mediated signal transduction;GO:0007265:Ras protein signal transduction;GO:0007275:multicellular organismal development;GO:0007517:muscle organ development;GO:0030036:actin cytoskeleton organization;	GO:0005886:plasma membrane;GO:0016020:membrane;	GO:0003924:GTPase activity;GO:0005525:GTP binding;GO:0030742:GTP-dependent protein binding;
ENSG00000132718	1.02535	2.35916	1.69709e-09	5.08453e-08	Up	SYT11	synaptotagmin XI [Source:HGNC Symbol%3BAcc:19239]	-	GO:0005887:integral component of plasma membrane;GO:0008021:synaptic vesicle;GO:0030054:cell junction;GO:0030672:synaptic vesicle membrane;	GO:0005215:transporter activity;GO:0005515:protein binding;GO:0046872:metal ion binding;
ENSG00000182310	1.02601	3.1106	5.29984e-15	2.78229e-13	Up	SPACA6P	sperm acrosome associated 6%2C pseudogene [Source:HGNC Symbol%3BAcc:27113]	-	-	-
ENSG00000168955	1.02615	5.23941	1.53387e-47	3.96512e-45	Up	TM4SF20	transmembrane 4 L six family member 20 [Source:HGNC Symbol%3BAcc:26230]	-	GO:0005886:plasma membrane;GO:0016021:integral component of membrane;	-
ENSG00000163297	1.02621	2.19732	8.86749e-09	2.43121e-07	Up	ANTXR2	anthrax toxin receptor 2 [Source:HGNC Symbol%3BAcc:21732]	GO:0022414:reproductive process;	GO:0005576:extracellular region;GO:0005789:endoplasmic reticulum membrane;GO:0005886:plasma membrane;GO:0016021:integral component of membrane;	GO:0004872:receptor activity;GO:0005515:protein binding;GO:0046872:metal ion binding;
ENSG00000167608	1.0271	0.383966	0.00326365	0.0330446	Up	TMC4	transmembrane channel-like 4 [Source:HGNC Symbol%3BAcc:22998]	GO:0006811:ion transport;	GO:0016021:integral component of membrane;	-
ENSG00000070540	1.02857	2.63986	3.55358e-11	1.27491e-09	Up	WIPI1	WD repeat domain%2C phosphoinositide interacting 1 [Source:HGNC Symbol%3BAcc:25471]	GO:0000045:autophagosome assembly;GO:0006914:autophagy;GO:0006987:activation of signaling protein activity involved in unfolded protein response;GO:0030968:endoplasmic reticulum unfolded protein response;GO:0044267:cellular protein metabolic process;GO:0048203:vesicle targeting, trans-Golgi to endosome;	GO:0000139:Golgi membrane;GO:0000407:pre-autophagosomal structure;GO:0000421:autophagosome membrane;GO:0005737:cytoplasm;GO:0005802:trans-Golgi network;GO:0005829:cytosol;GO:0005856:cytoskeleton;GO:0010008:endosome membrane;GO:0030136:clathrin-coated vesicle;GO:0034045:pre-autophagosomal structure membrane;	GO:0005102:receptor binding;GO:0030331:estrogen receptor binding;GO:0032266:phosphatidylinositol-3-phosphate binding;GO:0050681:androgen receptor binding;GO:0080025:phosphatidylinositol-3,5-bisphosphate binding;
ENSG00000167165	1.03082	1.68958	1.81026e-06	3.56299e-05	Up	UGT1A6	UDP glucuronosyltransferase 1 family%2C polypeptide A6 [Source:HGNC Symbol%3BAcc:12538]	GO:0006805:xenobiotic metabolic process;GO:0008152:metabolic process;GO:0044281:small molecule metabolic process;GO:0052695:cellular glucuronidation;	GO:0005789:endoplasmic reticulum membrane;GO:0016021:integral component of membrane;GO:0043231:intracellular membrane-bounded organelle;	GO:0001972:retinoic acid binding;GO:0015020:glucuronosyltransferase activity;GO:0016758:transferase activity, transferring hexosyl groups;GO:0019899:enzyme binding;GO:0042803:protein homodimerization activity;GO:0046982:protein heterodimerization activity;
ENSG00000157150	1.03566	3.67162	2.94704e-20	2.26625e-18	Up	TIMP4	TIMP metallopeptidase inhibitor 4 [Source:HGNC Symbol%3BAcc:11823]	GO:0007417:central nervous system development;GO:0008150:biological_process;GO:0032496:response to lipopolysaccharide;GO:0034097:response to cytokine;GO:0042493:response to drug;GO:0042698:ovulation cycle;GO:0043434:response to peptide hormone;	GO:0005576:extracellular region;GO:0005615:extracellular space;GO:0030017:sarcomere;	GO:0008191:metalloendopeptidase inhibitor activity;GO:0046872:metal ion binding;
ENSG00000140564	1.03639	6.37116	1.4635e-57	5.07448e-55	Up	FURIN	furin (paired basic amino acid cleaving enzyme) [Source:HGNC Symbol%3BAcc:8568]	GO:0006465:signal peptide processing;GO:0006508:proteolysis;GO:0007179:transforming growth factor beta receptor signaling pathway;GO:0007219:Notch signaling pathway;GO:0008283:cell proliferation;GO:0009966:regulation of signal transduction;GO:0016032:viral process;GO:0016485:protein processing;GO:0016486:peptide hormone processing;GO:0017187:peptidyl-glutamic acid carboxylation;GO:0019068:virion …	GO:0000139:Golgi membrane;GO:0005615:extracellular space;GO:0005796:Golgi lumen;GO:0005802:trans-Golgi network;GO:0005886:plasma membrane;GO:0009986:cell surface;GO:0016021:integral component of membrane;GO:0030140:trans-Golgi network transport vesicle;GO:0045121:membrane raft;	GO:0002020:protease binding;GO:0004175:endopeptidase activity;GO:0004252:serine-type endopeptidase activity;GO:0004867:serine-type endopeptidase inhibitor activity;GO:0008233:peptidase activity;GO:0042277:peptide binding;GO:0046872:metal ion binding;GO:0048406:nerve growth factor binding;
ENSG00000139626	1.03707	0.285586	0.00467023	0.0451393	Up	ITGB7	integrin%2C beta 7 [Source:HGNC Symbol%3BAcc:6162]	GO:0007155:cell adhesion;GO:0007160:cell-matrix adhesion;GO:0007229:integrin-mediated signaling pathway;GO:0007275:multicellular organismal development;GO:0050776:regulation of immune response;GO:0050900:leukocyte migration;	GO:0005886:plasma membrane;GO:0008305:integrin complex;	GO:0001618:virus receptor activity;GO:0004872:receptor activity;GO:0046872:metal ion binding;
ENSG00000184489	1.03826	2.07015	5.58718e-08	1.36509e-06	Up	PTP4A3	protein tyrosine phosphatase type IVA%2C member 3 [Source:HGNC Symbol%3BAcc:9636]	-	GO:0005769:early endosome;GO:0005886:plasma membrane;	GO:0004727:prenylated protein tyrosine phosphatase activity;
ENSG00000213889	1.04019	1.69591	1.02948e-06	2.10347e-05	Up	PPM1N	protein phosphatase%2C Mg2+/Mn2+ dependent%2C 1N (putative) [Source:HGNC Symbol%3BAcc:26845]	-	-	GO:0000287:magnesium ion binding;GO:0003824:catalytic activity;GO:0004721:phosphoprotein phosphatase activity;GO:0030145:manganese ion binding;
ENSG00000130477	1.04272	4.98744	3.42534e-42	7.26536e-40	Up	UNC13A	unc-13 homolog A (C. elegans) [Source:HGNC Symbol%3BAcc:23150]	GO:0001956:positive regulation of neurotransmitter secretion;GO:0007528:neuromuscular junction development;GO:0016081:synaptic vesicle docking;GO:0016082:synaptic vesicle priming;GO:0016188:synaptic vesicle maturation;GO:0035249:synaptic transmission, glutamatergic;GO:0035556:intracellular signal transduction;GO:0048172:regulation of short-term neuronal synaptic plasticity;GO:0050435:beta-amyloid…	GO:0005737:cytoplasm;GO:0005886:plasma membrane;GO:0030054:cell junction;GO:0031594:neuromuscular junction;GO:0042734:presynaptic membrane;	GO:0019992:diacylglycerol binding;GO:0046872:metal ion binding;
ENSG00000165810	1.04343	2.30577	1.26882e-09	3.85472e-08	Up	BTNL9	butyrophilin-like 9 [Source:HGNC Symbol%3BAcc:24176]	-	GO:0016021:integral component of membrane;	-
ENSG00000154153	1.04362	2.30585	1.7721e-09	5.29481e-08	Up	FAM134B	family with sequence similarity 134%2C member B [Source:HGNC Symbol%3BAcc:25964]	GO:0019233:sensory perception of pain;	GO:0005794:Golgi apparatus;GO:0005801:cis-Golgi network;GO:0016021:integral component of membrane;	-
ENSG00000167107	1.04367	3.22533	3.31919e-16	1.95124e-14	Up	ACSF2	acyl-CoA synthetase family member 2 [Source:HGNC Symbol%3BAcc:26101]	GO:0006631:fatty acid metabolic process;	GO:0005739:mitochondrion;	GO:0003824:catalytic activity;GO:0005524:ATP binding;GO:0016874:ligase activity;
ENSG00000132801	1.04571	0.670512	0.000657057	0.00798465	Up	ZSWIM3	zinc finger%2C SWIM-type containing 3 [Source:HGNC Symbol%3BAcc:16157]	-	-	GO:0008270:zinc ion binding;
ENSG00000138764	1.04589	2.72355	2.72594e-12	1.09615e-10	Up	CCNG2	cyclin G2 [Source:HGNC Symbol%3BAcc:1593]	GO:0000075:cell cycle checkpoint;GO:0007067:mitotic nuclear division;GO:0051301:cell division;GO:0051726:regulation of cell cycle;	GO:0005737:cytoplasm;	-
ENSG00000129295	1.04674	0.445997	0.00202646	0.0217784	Up	LRRC6	leucine rich repeat containing 6 [Source:HGNC Symbol%3BAcc:16725]	GO:0000239:pachytene;GO:0000240:diplotene;GO:0003341:cilium movement;GO:0008584:male gonad development;GO:0030317:sperm motility;GO:0036158:outer dynein arm assembly;GO:0036159:inner dynein arm assembly;GO:0044458:motile cilium assembly;GO:0060287:epithelial cilium movement involved in determination of left/right asymmetry;GO:0061458:reproductive system development;	GO:0005737:cytoplasm;GO:0005929:cilium;	GO:0003674:molecular_function;
ENSG00000188766	1.047	0.446043	0.00211994	0.0226194	Up	SPRED3	sprouty-related%2C EVH1 domain containing 3 [Source:HGNC Symbol%3BAcc:31041]	GO:0000188:inactivation of MAPK activity;GO:0007275:multicellular organismal development;GO:0009966:regulation of signal transduction;	GO:0005886:plasma membrane;GO:0016020:membrane;	-
ENSG00000164418	1.04748	3.22773	2.62993e-15	1.4219e-13	Up	GRIK2	glutamate receptor%2C ionotropic%2C kainate 2 [Source:HGNC Symbol%3BAcc:4580]	GO:0001662:behavioral fear response;GO:0006810:transport;GO:0006874:cellular calcium ion homeostasis;GO:0006886:intracellular protein transport;GO:0007215:glutamate receptor signaling pathway;GO:0007268:synaptic transmission;GO:0009451:RNA modification;GO:0019228:neuronal action potential;GO:0035249:synaptic transmission, glutamatergic;GO:0043524:negative regulation of neuron apoptotic process;GO…	GO:0005886:plasma membrane;GO:0005887:integral component of plasma membrane;GO:0016020:membrane;GO:0030054:cell junction;GO:0032983:kainate selective glutamate receptor complex;GO:0042734:presynaptic membrane;GO:0043025:neuronal cell body;GO:0045211:postsynaptic membrane;	GO:0004970:ionotropic glutamate receptor activity;GO:0005234:extracellular-glutamate-gated ion channel activity;GO:0015277:kainate selective glutamate receptor activity;
ENSG00000169429	1.04752	4.54625	3.20909e-33	4.80162e-31	Up	IL8	interleukin 8 [Source:HGNC Symbol%3BAcc:6025]	GO:0001525:angiogenesis;GO:0002237:response to molecule of bacterial origin;GO:0006928:movement of cell or subcellular component;GO:0006954:inflammatory response;GO:0006955:immune response;GO:0006987:activation of signaling protein activity involved in unfolded protein response;GO:0007050:cell cycle arrest;GO:0007165:signal transduction;GO:0007186:G-protein coupled receptor signaling pathway;GO:0…	GO:0005576:extracellular region;GO:0005615:extracellular space;	GO:0005153:interleukin-8 receptor binding;GO:0005515:protein binding;GO:0008009:chemokine activity;
ENSG00000063127	1.04812	1.27676	2.3679e-05	0.000389638	Up	SLC6A16	solute carrier family 6%2C member 16 [Source:HGNC Symbol%3BAcc:13622]	GO:0006836:neurotransmitter transport;	GO:0005622:intracellular;GO:0016021:integral component of membrane;	GO:0005326:neurotransmitter transporter activity;GO:0005328:neurotransmitter:sodium symporter activity;
ENSG00000140092	1.04843	1.27678	2.09513e-05	0.000347917	Up	FBLN5	fibulin 5 [Source:HGNC Symbol%3BAcc:3602]	GO:0001558:regulation of cell growth;GO:0007160:cell-matrix adhesion;GO:0007596:blood coagulation;GO:0030198:extracellular matrix organization;GO:0034394:protein localization to cell surface;GO:0048251:elastic fiber assembly;GO:2000121:regulation of removal of superoxide radicals;	GO:0005576:extracellular region;GO:0005578:proteinaceous extracellular matrix;GO:0005615:extracellular space;GO:0005737:cytoplasm;GO:0016020:membrane;GO:0031012:extracellular matrix;GO:0071953:elastic fiber;	GO:0004888:transmembrane signaling receptor activity;GO:0005178:integrin binding;GO:0005509:calcium ion binding;GO:0005515:protein binding;GO:0008022:protein C-terminus binding;
ENSG00000146950	1.04851	0.179948	0.00492525	0.0472179	Up	SHROOM2	shroom family member 2 [Source:HGNC Symbol%3BAcc:630]	GO:0000902:cell morphogenesis;GO:0002089:lens morphogenesis in camera-type eye;GO:0007420:brain development;GO:0008057:eye pigment granule organization;GO:0016477:cell migration;GO:0030835:negative regulation of actin filament depolymerization;GO:0032401:establishment of melanosome localization;GO:0032438:melanosome organization;GO:0043010:camera-type eye development;GO:0043482:cellular pigment a…	GO:0005856:cytoskeleton;GO:0005874:microtubule;GO:0005886:plasma membrane;GO:0005913:cell-cell adherens junction;GO:0005923:bicellular tight junction;GO:0005938:cell cortex;GO:0016324:apical plasma membrane;GO:0030864:cortical actin cytoskeleton;GO:0031941:filamentous actin;GO:0043025:neuronal cell body;GO:0043296:apical junction complex;	GO:0003779:actin binding;GO:0005515:protein binding;GO:0008013:beta-catenin binding;GO:0015280:ligand-gated sodium channel activity;GO:0019904:protein domain specific binding;GO:0051015:actin filament binding;
ENSG00000207547	1.04859	0.179988	0.00487853	0.0468709	Up	MIR25	microRNA 25 [Source:HGNC Symbol%3BAcc:31609]	-	-	-
ENSG00000225302	1.04864	0.179963	0.00497534	0.0476114	Up	RP11-539I5.1	-	-	-	-
ENSG00000197536	1.04873	0.180003	0.00495784	0.0474597	Up	C5orf56	chromosome 5 open reading frame 56 [Source:HGNC Symbol%3BAcc:33838]	-	-	-
ENSG00000165323	1.04996	2.68558	4.71999e-12	1.85421e-10	Up	FAT3	FAT atypical cadherin 3 [Source:HGNC Symbol%3BAcc:23112]	GO:0007156:homophilic cell adhesion via plasma membrane adhesion molecules;GO:0007275:multicellular organismal development;	GO:0005886:plasma membrane;GO:0016021:integral component of membrane;	GO:0005509:calcium ion binding;
ENSG00000113916	1.05027	2.8605	3.75595e-11	1.34584e-09	Up	BCL6	B-cell CLL/lymphoma 6 [Source:HGNC Symbol%3BAcc:1001]	GO:0000060:protein import into nucleus, translocation;GO:0000122:negative regulation of transcription from RNA polymerase II promoter;GO:0000902:cell morphogenesis;GO:0001953:negative regulation of cell-matrix adhesion;GO:0002467:germinal center formation;GO:0002634:regulation of germinal center formation;GO:0002829:negative regulation of type 2 immune response;GO:0002903:negative regulation of B…	GO:0005634:nucleus;GO:0005657:replication fork;GO:0005730:nucleolus;	GO:0003682:chromatin binding;GO:0003700:sequence-specific DNA binding transcription factor activity;GO:0005515:protein binding;GO:0031490:chromatin DNA binding;GO:0043565:sequence-specific DNA binding;GO:0046872:metal ion binding;
ENSG00000105696	1.05409	1.2246	2.89433e-05	0.000468277	Up	TMEM59L	transmembrane protein 59-like [Source:HGNC Symbol%3BAcc:13237]	-	GO:0000139:Golgi membrane;GO:0016020:membrane;GO:0016021:integral component of membrane;	-
ENSG00000091986	1.05514	6.31438	3.36026e-87	2.46299e-84	Up	CCDC80	coiled-coil domain containing 80 [Source:HGNC Symbol%3BAcc:30649]	GO:0010811:positive regulation of cell-substrate adhesion;GO:0030198:extracellular matrix organization;	GO:0005604:basement membrane;GO:0005614:interstitial matrix;	GO:0001968:fibronectin binding;GO:0008201:heparin binding;
ENSG00000188177	1.05674	2.05046	5.19e-08	1.27288e-06	Up	ZC3H6	zinc finger CCCH-type containing 6 [Source:HGNC Symbol%3BAcc:24762]	GO:0008150:biological_process;	GO:0005575:cellular_component;	GO:0003674:molecular_function;GO:0046872:metal ion binding;
ENSG00000249158	1.05786	1.19792	5.01192e-05	0.000776392	Up	PCDHA11	protocadherin alpha 11 [Source:HGNC Symbol%3BAcc:8665]	GO:0007155:cell adhesion;GO:0007156:homophilic cell adhesion via plasma membrane adhesion molecules;GO:0007399:nervous system development;	GO:0005887:integral component of plasma membrane;	GO:0005509:calcium ion binding;
ENSG00000197106	1.06042	3.82638	2.10375e-23	1.95848e-21	Up	SLC6A17	solute carrier family 6 (neutral amino acid transporter)%2C member 17 [Source:HGNC Symbol%3BAcc:31399]	GO:0015804:neutral amino acid transport;GO:0015816:glycine transport;GO:0015820:leucine transport;GO:0015824:proline transport;GO:0032328:alanine transport;	GO:0005887:integral component of plasma membrane;GO:0008021:synaptic vesicle;GO:0030054:cell junction;GO:0030672:synaptic vesicle membrane;	GO:0005328:neurotransmitter:sodium symporter activity;
ENSG00000137103	1.06282	1.58301	2.62954e-06	5.05984e-05	Up	TMEM8B	transmembrane protein 8B [Source:HGNC Symbol%3BAcc:21427]	GO:0007160:cell-matrix adhesion;GO:0007346:regulation of mitotic cell cycle;GO:0040008:regulation of growth;	GO:0005634:nucleus;GO:0005739:mitochondrion;GO:0005783:endoplasmic reticulum;GO:0005886:plasma membrane;GO:0009986:cell surface;GO:0016021:integral component of membrane;	GO:0005515:protein binding;
ENSG00000114737	1.06386	1.01562	0.000197087	0.00270819	Up	CISH	cytokine inducible SH2-containing protein [Source:HGNC Symbol%3BAcc:1984]	GO:0001558:regulation of cell growth;GO:0009968:negative regulation of signal transduction;GO:0016567:protein ubiquitination;GO:0035556:intracellular signal transduction;GO:0060397:JAK-STAT cascade involved in growth hormone signaling pathway;	GO:0005575:cellular_component;GO:0005829:cytosol;	GO:0003674:molecular_function;
ENSG00000078018	1.06697	1.34336	2.1254e-05	0.000352034	Up	MAP2	microtubule-associated protein 2 [Source:HGNC Symbol%3BAcc:6839]	GO:0001578:microtubule bundle formation;GO:0007409:axonogenesis;GO:0016358:dendrite development;GO:0018107:peptidyl-threonine phosphorylation;GO:0021954:central nervous system neuron development;GO:0031175:neuron projection development;GO:0048813:dendrite morphogenesis;GO:0071310:cellular response to organic substance;	GO:0005737:cytoplasm;GO:0005874:microtubule;GO:0005875:microtubule associated complex;GO:0034399:nuclear periphery;GO:0043025:neuronal cell body;GO:0043198:dendritic shaft;	GO:0002162:dystroglycan binding;GO:0005198:structural molecule activity;GO:0005515:protein binding;GO:0005516:calmodulin binding;GO:0008017:microtubule binding;
ENSG00000142459	1.06765	2.21066	4.23521e-09	1.21106e-07	Up	EVI5L	ecotropic viral integration site 5-like [Source:HGNC Symbol%3BAcc:30464]	-	-	GO:0005515:protein binding;
ENSG00000146278	1.06971	4.31843	3.47037e-31	4.78456e-29	Up	PNRC1	proline-rich nuclear receptor coactivator 1 [Source:HGNC Symbol%3BAcc:17278]	GO:0006351:transcription, DNA-templated;GO:0006355:regulation of transcription, DNA-templated;	GO:0005634:nucleus;	GO:0005515:protein binding;
ENSG00000117477	1.07062	0.461156	0.00168416	0.0184945	Up	CCDC181	coiled-coil domain containing 181 [Source:HGNC Symbol%3BAcc:28051]	-	GO:0005634:nucleus;GO:0005730:nucleolus;	-
ENSG00000184500	1.07102	5.74839	6.63121e-78	3.72796e-75	Up	PROS1	protein S (alpha) [Source:HGNC Symbol%3BAcc:9456]	GO:0002576:platelet degranulation;GO:0006508:proteolysis;GO:0007596:blood coagulation;GO:0010951:negative regulation of endopeptidase activity;GO:0017187:peptidyl-glutamic acid carboxylation;GO:0030168:platelet activation;GO:0030449:regulation of complement activation;GO:0042730:fibrinolysis;GO:0043687:post-translational protein modification;GO:0044267:cellular protein metabolic process;GO:004508…	GO:0000139:Golgi membrane;GO:0005576:extracellular region;GO:0005789:endoplasmic reticulum membrane;GO:0005796:Golgi lumen;GO:0031093:platelet alpha granule lumen;	GO:0004866:endopeptidase inhibitor activity;GO:0005509:calcium ion binding;
ENSG00000133138	1.07269	3.61178	9.83742e-21	7.87878e-19	Up	TBC1D8B	TBC1 domain family%2C member 8B (with GRAM domain) [Source:HGNC Symbol%3BAcc:24715]	-	-	GO:0005509:calcium ion binding;
ENSG00000116701	1.07559	0.603932	0.00074725	0.00896592	Up	NCF2	neutrophil cytosolic factor 2 [Source:HGNC Symbol%3BAcc:7661]	GO:0002474:antigen processing and presentation of peptide antigen via MHC class I;GO:0002479:antigen processing and presentation of exogenous peptide antigen via MHC class I, TAP-dependent;GO:0006801:superoxide metabolic process;GO:0006968:cellular defense response;GO:0007568:aging;GO:0009749:response to glucose;GO:0014823:response to activity;GO:0032496:response to lipopolysaccharide;GO:0032570:…	GO:0001669:acrosomal vesicle;GO:0005730:nucleolus;GO:0005737:cytoplasm;GO:0005829:cytosol;GO:0016020:membrane;GO:0032010:phagolysosome;GO:0043020:NADPH oxidase complex;	GO:0005515:protein binding;GO:0008022:protein C-terminus binding;GO:0009055:electron carrier activity;GO:0016175:superoxide-generating NADPH oxidase activity;GO:0048365:Rac GTPase binding;
ENSG00000187650	1.07657	0.415288	0.00177799	0.0193645	Up	VMAC	vimentin-type intermediate filament associated coiled-coil protein [Source:HGNC Symbol%3BAcc:33803]	-	GO:0005737:cytoplasm;	-
ENSG00000132563	1.07704	2.67272	8.14623e-12	3.11564e-10	Up	REEP2	receptor accessory protein 2 [Source:HGNC Symbol%3BAcc:17975]	GO:0032596:protein transport into membrane raft;GO:0050913:sensory perception of bitter taste;GO:0050916:sensory perception of sweet taste;	GO:0005881:cytoplasmic microtubule;GO:0005887:integral component of plasma membrane;	GO:0031883:taste receptor binding;
ENSG00000223764	1.07758	1.02561	0.000153125	0.00214431	Up	RP11-54O7.3	-	-	-	-
ENSG00000133135	1.07993	3.24275	1.69552e-17	1.09209e-15	Up	RNF128	ring finger protein 128%2C E3 ubiquitin protein ligase [Source:HGNC Symbol%3BAcc:21153]	GO:0042036:negative regulation of cytokine biosynthetic process;	GO:0005770:late endosome;GO:0005783:endoplasmic reticulum;GO:0005794:Golgi apparatus;GO:0012505:endomembrane system;GO:0016021:integral component of membrane;GO:0048471:perinuclear region of cytoplasm;	GO:0004842:ubiquitin-protein transferase activity;GO:0008270:zinc ion binding;
ENSG00000143494	1.08219	3.27293	8.84209e-16	5.01471e-14	Up	VASH2	vasohibin 2 [Source:HGNC Symbol%3BAcc:25723]	GO:0001938:positive regulation of endothelial cell proliferation;GO:0045766:positive regulation of angiogenesis;	GO:0005737:cytoplasm;	-
ENSG00000172367	1.08303	0.368001	0.00211725	0.022599	Up	PDZD3	PDZ domain containing 3 [Source:HGNC Symbol%3BAcc:19891]	GO:0006811:ion transport;GO:0006833:water transport;GO:0007168:receptor guanylyl cyclase signaling pathway;GO:0009636:response to toxic substance;GO:0019934:cGMP-mediated signaling;GO:0030827:negative regulation of cGMP biosynthetic process;GO:0031283:negative regulation of guanylate cyclase activity;	GO:0005829:cytosol;GO:0005903:brush border;GO:0035003:subapical complex;GO:0045177:apical part of cell;	GO:0005515:protein binding;GO:0008022:protein C-terminus binding;GO:0008200:ion channel inhibitor activity;GO:0030251:guanylate cyclase inhibitor activity;
ENSG00000101460	1.08409	1.59689	1.40016e-06	2.80153e-05	Up	MAP1LC3A	microtubule-associated protein 1 light chain 3 alpha [Source:HGNC Symbol%3BAcc:6838]	GO:0000045:autophagosome assembly;GO:0000422:mitochondrion degradation;	GO:0000421:autophagosome membrane;GO:0005770:late endosome;GO:0005776:autophagosome;GO:0005829:cytosol;GO:0005874:microtubule;GO:0012505:endomembrane system;GO:0031090:organelle membrane;GO:0031410:cytoplasmic vesicle;	GO:0005515:protein binding;GO:0005543:phospholipid binding;GO:0008429:phosphatidylethanolamine binding;
ENSG00000134538	1.08448	1.21576	1.92111e-05	0.000321881	Up	SLCO1B1	solute carrier organic anion transporter family%2C member 1B1 [Source:HGNC Symbol%3BAcc:10959]	GO:0008206:bile acid metabolic process;GO:0015711:organic anion transport;GO:0015721:bile acid and bile salt transport;GO:0043252:sodium-independent organic anion transport;GO:0044281:small molecule metabolic process;GO:0055085:transmembrane transport;	GO:0005886:plasma membrane;GO:0005887:integral component of plasma membrane;GO:0016020:membrane;GO:0016323:basolateral plasma membrane;	GO:0015347:sodium-independent organic anion transmembrane transporter activity;
ENSG00000117425	1.08491	0.142925	0.00445387	0.0433739	Up	PTCH2	patched 2 [Source:HGNC Symbol%3BAcc:9586]	GO:0008544:epidermis development;GO:0042633:hair cycle;GO:0045879:negative regulation of smoothened signaling pathway;	GO:0016021:integral component of membrane;	GO:0005119:smoothened binding;GO:0008158:hedgehog receptor activity;GO:0097108:hedgehog family protein binding;
ENSG00000152217	1.08496	2.7298	4.07668e-13	1.77622e-11	Up	SETBP1	SET binding protein 1 [Source:HGNC Symbol%3BAcc:15573]	-	GO:0005634:nucleus;	GO:0003677:DNA binding;
ENSG00000165475	1.08523	2.68864	1.61812e-12	6.6405e-11	Up	CRYL1	crystallin%2C lambda 1 [Source:HGNC Symbol%3BAcc:18246]	GO:0006631:fatty acid metabolic process;	GO:0005829:cytosol;	GO:0003857:3-hydroxyacyl-CoA dehydrogenase activity;GO:0042803:protein homodimerization activity;GO:0050104:L-gulonate 3-dehydrogenase activity;GO:0070403:NAD+ binding;
ENSG00000132561	1.08596	3.97404	6.28265e-25	6.36009e-23	Up	MATN2	matrilin 2 [Source:HGNC Symbol%3BAcc:6908]	GO:0001764:neuron migration;GO:0007411:axon guidance;GO:0008150:biological_process;GO:0008347:glial cell migration;GO:0031104:dendrite regeneration;GO:0048678:response to axon injury;	GO:0005578:proteinaceous extracellular matrix;GO:0005604:basement membrane;GO:0031012:extracellular matrix;	GO:0003674:molecular_function;GO:0005509:calcium ion binding;GO:0005515:protein binding;
ENSG00000091262	1.0866	1.30205	9.66785e-06	0.000170312	Up	ABCC6	ATP-binding cassette%2C sub-family C (CFTR/MRP)%2C member 6 [Source:HGNC Symbol%3BAcc:57]	GO:0006810:transport;GO:0007601:visual perception;GO:0042493:response to drug;GO:0055085:transmembrane transport;	GO:0005886:plasma membrane;GO:0016021:integral component of membrane;GO:0016324:apical plasma membrane;GO:0016328:lateral plasma membrane;	GO:0005215:transporter activity;GO:0005524:ATP binding;GO:0042626:ATPase activity, coupled to transmembrane movement of substances;
ENSG00000104760	1.08798	3.23398	1.43814e-17	9.30455e-16	Up	FGL1	fibrinogen-like 1 [Source:HGNC Symbol%3BAcc:3695]	GO:0035634:response to stilbenoid;	GO:0005577:fibrinogen complex;	-
ENSG00000143416	1.0881	3.65487	5.43463e-21	4.40745e-19	Up	SELENBP1	selenium binding protein 1 [Source:HGNC Symbol%3BAcc:10719]	GO:0015031:protein transport;	GO:0005730:nucleolus;GO:0005829:cytosol;GO:0016020:membrane;	GO:0005515:protein binding;GO:0008430:selenium binding;
ENSG00000085465	1.09023	0.657338	0.000542521	0.00673412	Up	OVGP1	oviductal glycoprotein 1%2C 120kDa [Source:HGNC Symbol%3BAcc:8524]	GO:0005975:carbohydrate metabolic process;GO:0006032:chitin catabolic process;GO:0007338:single fertilization;GO:0007339:binding of sperm to zona pellucida;GO:0007565:female pregnancy;GO:0032504:multicellular organism reproduction;	GO:0005829:cytosol;GO:0030133:transport vesicle;	GO:0004553:hydrolase activity, hydrolyzing O-glycosyl compounds;GO:0004568:chitinase activity;
ENSG00000156687	1.09094	0.657418	0.000410247	0.00526136	Up	UNC5D	unc-5 homolog D (C. elegans) [Source:HGNC Symbol%3BAcc:18634]	GO:0006915:apoptotic process;GO:0007165:signal transduction;GO:0007411:axon guidance;	GO:0009986:cell surface;GO:0016021:integral component of membrane;	-
ENSG00000196074	1.09101	0.657441	0.000410433	0.00526149	Up	SYCP2	synaptonemal complex protein 2 [Source:HGNC Symbol%3BAcc:11490]	GO:0006915:apoptotic process;GO:0007128:meiotic prophase I;GO:0007130:synaptonemal complex assembly;GO:0007140:male meiosis;GO:0007143:female meiotic division;GO:0009566:fertilization;GO:0048808:male genitalia morphogenesis;GO:0051301:cell division;	GO:0000795:synaptonemal complex;GO:0000800:lateral element;GO:0005634:nucleus;	GO:0003677:DNA binding;GO:0046982:protein heterodimerization activity;
ENSG00000090238	1.09141	1.77045	1.76021e-07	4.02548e-06	Up	YPEL3	yippee-like 3 (Drosophila) [Source:HGNC Symbol%3BAcc:18327]	-	GO:0005730:nucleolus;	-
ENSG00000272761	1.09152	2.39092	8.59837e-11	2.94958e-09	Up	RP11-572C15.6	-	-	-	-
ENSG00000105711	1.09788	2.51901	1.06417e-11	4.017e-10	Up	SCN1B	sodium channel%2C voltage-gated%2C type I%2C beta subunit [Source:HGNC Symbol%3BAcc:10586]	GO:0006814:sodium ion transport;GO:0007155:cell adhesion;GO:0007268:synaptic transmission;GO:0007411:axon guidance;GO:0010765:positive regulation of sodium ion transport;GO:0010976:positive regulation of neuron projection development;GO:0019227:neuronal action potential propagation;GO:0021966:corticospinal neuron axon guidance;GO:0035725:sodium ion transmembrane transport;GO:0040011:locomotion;GO…	GO:0001518:voltage-gated sodium channel complex;GO:0005576:extracellular region;GO:0014704:intercalated disc;GO:0030315:T-tubule;GO:0033268:node of Ranvier;	GO:0005248:voltage-gated sodium channel activity;GO:0017080:sodium channel regulator activity;GO:0019871:sodium channel inhibitor activity;GO:0086006:voltage-gated sodium channel activity involved in cardiac muscle cell action potential;GO:0086062:voltage-gated sodium channel activity involved in Purkinje myocyte action potential;
ENSG00000108840	1.09816	2.2459	1.05824e-09	3.24561e-08	Up	HDAC5	histone deacetylase 5 [Source:HGNC Symbol%3BAcc:14068]	GO:0000122:negative regulation of transcription from RNA polymerase II promoter;GO:0002076:osteoblast development;GO:0006325:chromatin organization;GO:0006338:chromatin remodeling;GO:0006342:chromatin silencing;GO:0006351:transcription, DNA-templated;GO:0006950:response to stress;GO:0006954:inflammatory response;GO:0007219:Notch signaling pathway;GO:0007507:heart development;GO:0010830:regulation…	GO:0000118:histone deacetylase complex;GO:0005634:nucleus;GO:0005654:nucleoplasm;GO:0005730:nucleolus;GO:0005737:cytoplasm;GO:0005794:Golgi apparatus;GO:0005829:cytosol;GO:0016604:nuclear body;	GO:0003714:transcription corepressor activity;GO:0004407:histone deacetylase activity;GO:0005080:protein kinase C binding;GO:0005515:protein binding;GO:0008134:transcription factor binding;GO:0032041:NAD-dependent histone deacetylase activity (H3-K14 specific);GO:0044212:transcription regulatory region DNA binding;GO:0046872:metal ion binding;GO:0046969:NAD-dependent histone deacetylase activity …
ENSG00000177076	1.09846	1.65051	5.73368e-07	1.21749e-05	Up	ACER2	alkaline ceramidase 2 [Source:HGNC Symbol%3BAcc:23675]	GO:0001953:negative regulation of cell-matrix adhesion;GO:0006665:sphingolipid metabolic process;GO:0006672:ceramide metabolic process;GO:0006919:activation of cysteine-type endopeptidase activity involved in apoptotic process;GO:0008284:positive regulation of cell proliferation;GO:0010942:positive regulation of cell death;GO:0030148:sphingolipid biosynthetic process;GO:0032526:response to retino…	GO:0000139:Golgi membrane;GO:0005794:Golgi apparatus;GO:0030173:integral component of Golgi membrane;	GO:0017040:ceramidase activity;GO:0071633:dihydroceramidase activity;
ENSG00000001617	1.09872	1.90878	5.79771e-07	1.23063e-05	Up	SEMA3F	sema domain%2C immunoglobulin domain (Ig)%2C short basic domain%2C secreted%2C (semaphorin) 3F [Source:HGNC Symbol%3BAcc:10728]	GO:0001755:neural crest cell migration;GO:0007275:multicellular organismal development;GO:0007411:axon guidance;GO:0021675:nerve development;GO:0048843:negative regulation of axon extension involved in axon guidance;GO:0048846:axon extension involved in axon guidance;GO:0061549:sympathetic ganglion development;GO:0097490:sympathetic neuron projection extension;GO:0097491:sympathetic neuron projec…	GO:0005615:extracellular space;GO:0016020:membrane;	GO:0004872:receptor activity;GO:0045499:chemorepellent activity;
ENSG00000176809	1.09916	1.31044	6.6113e-06	0.000119298	Up	LRRC37A3	leucine rich repeat containing 37%2C member A3 [Source:HGNC Symbol%3BAcc:32427]	-	GO:0016021:integral component of membrane;	-
ENSG00000225077	1.10053	0.430697	0.00132528	0.0149011	Up	LINC00337	long intergenic non-protein coding RNA 337 [Source:HGNC Symbol%3BAcc:28620]	-	-	-
ENSG00000109654	1.10188	2.41061	3.32205e-10	1.07706e-08	Up	TRIM2	tripartite motif containing 2 [Source:HGNC Symbol%3BAcc:15974]	GO:0043523:regulation of neuron apoptotic process;	GO:0005622:intracellular;GO:0005737:cytoplasm;	GO:0004842:ubiquitin-protein transferase activity;GO:0005515:protein binding;GO:0008270:zinc ion binding;
ENSG00000180096	1.10382	0.708877	0.000434497	0.00553549	Up	2023-09-01	septin 1 [Source:HGNC Symbol%3BAcc:2879]	GO:0007049:cell cycle;GO:0051301:cell division;	GO:0005815:microtubule organizing center;GO:0031105:septin complex;	GO:0005515:protein binding;GO:0005525:GTP binding;
ENSG00000107742	1.10391	0.576579	0.000759954	0.00910326	Up	SPOCK2	sparc/osteonectin%2C cwcv and kazal-like domains proteoglycan (testican) 2 [Source:HGNC Symbol%3BAcc:13564]	GO:0007165:signal transduction;GO:0007416:synapse assembly;GO:0030198:extracellular matrix organization;GO:0045595:regulation of cell differentiation;	GO:0005578:proteinaceous extracellular matrix;	GO:0005509:calcium ion binding;
ENSG00000124140	1.10467	1.07563	4.30307e-05	0.000674707	Up	SLC12A5	solute carrier family 12 (potassium/chloride transporter)%2C member 5 [Source:HGNC Symbol%3BAcc:13818]	GO:0006810:transport;GO:0006811:ion transport;GO:0006813:potassium ion transport;GO:0006873:cellular ion homeostasis;GO:0007268:synaptic transmission;GO:0007612:learning;GO:0035264:multicellular organism growth;GO:0040040:thermosensory behavior;GO:0042493:response to drug;GO:0055085:transmembrane transport;	GO:0005886:plasma membrane;GO:0016020:membrane;GO:0016021:integral component of membrane;GO:0043025:neuronal cell body;GO:0043198:dendritic shaft;	GO:0015379:potassium:chloride symporter activity;
ENSG00000141232	1.10498	6.18215	2.56342e-102	2.47392e-99	Up	TOB1	transducer of ERBB2%2C 1 [Source:HGNC Symbol%3BAcc:11979]	GO:0007184:SMAD protein import into nucleus;GO:0008285:negative regulation of cell proliferation;GO:0017148:negative regulation of translation;GO:0030514:negative regulation of BMP signaling pathway;GO:0045668:negative regulation of osteoblast differentiation;GO:0060212:negative regulation of nuclear-transcribed mRNA poly(A) tail shortening;	GO:0005737:cytoplasm;	GO:0003714:transcription corepressor activity;GO:0005070:SH3/SH2 adaptor activity;GO:0005515:protein binding;GO:0030971:receptor tyrosine kinase binding;GO:0046332:SMAD binding;
ENSG00000105519	1.10602	1.17058	2.10062e-05	0.000348728	Up	CAPS	calcyphosine [Source:HGNC Symbol%3BAcc:1487]	GO:0035556:intracellular signal transduction;	GO:0005634:nucleus;GO:0005737:cytoplasm;GO:0005886:plasma membrane;	GO:0005509:calcium ion binding;
ENSG00000173210	1.10606	3.93537	6.47759e-27	7.41274e-25	Up	ABLIM3	actin binding LIM protein family%2C member 3 [Source:HGNC Symbol%3BAcc:29132]	GO:0007010:cytoskeleton organization;GO:0007411:axon guidance;GO:0045944:positive regulation of transcription from RNA polymerase II promoter;	GO:0005737:cytoplasm;	GO:0003779:actin binding;GO:0008270:zinc ion binding;
ENSG00000205413	1.10641	2.37497	8.55889e-11	2.93777e-09	Up	SAMD9	sterile alpha motif domain containing 9 [Source:HGNC Symbol%3BAcc:1348]	-	GO:0005737:cytoplasm;GO:0043231:intracellular membrane-bounded organelle;	-
ENSG00000170873	1.10744	1.65694	7.20891e-07	1.5048e-05	Up	MTSS1	metastasis suppressor 1 [Source:HGNC Symbol%3BAcc:20443]	GO:0006928:movement of cell or subcellular component;GO:0007155:cell adhesion;GO:0007165:signal transduction;GO:0007169:transmembrane receptor protein tyrosine kinase signaling pathway;GO:0030035:microspike assembly;GO:0030036:actin cytoskeleton organization;GO:0030041:actin filament polymerization;GO:0046847:filopodium assembly;GO:0050680:negative regulation of epithelial cell proliferation;GO:0…	GO:0001726:ruffle;GO:0005737:cytoplasm;GO:0015629:actin cytoskeleton;GO:0030139:endocytic vesicle;	GO:0003779:actin binding;GO:0003785:actin monomer binding;GO:0005102:receptor binding;GO:0005515:protein binding;GO:0008093:cytoskeletal adaptor activity;GO:0017124:SH3 domain binding;GO:0042802:identical protein binding;
ENSG00000185168	1.10776	0.383874	0.00162537	0.0179134	Up	LINC00482	long intergenic non-protein coding RNA 482 [Source:HGNC Symbol%3BAcc:26816]	-	-	-
ENSG00000119514	1.10937	2.82583	2.02123e-09	6.00072e-08	Up	GALNT12	UDP-N-acetyl-alpha-D-galactosamine:polypeptide N-acetylgalactosaminyltransferase 12 (GalNAc-T12) [Source:HGNC Symbol%3BAcc:19877]	GO:0016266:O-glycan processing;GO:0043687:post-translational protein modification;GO:0044267:cellular protein metabolic process;	GO:0000139:Golgi membrane;GO:0016021:integral component of membrane;	GO:0004653:polypeptide N-acetylgalactosaminyltransferase activity;
ENSG00000038427	1.10974	9.29988	1.21913e-271	1.17656e-267	Up	VCAN	versican [Source:HGNC Symbol%3BAcc:2464]	GO:0005975:carbohydrate metabolic process;GO:0007155:cell adhesion;GO:0007275:multicellular organismal development;GO:0007507:heart development;GO:0008037:cell recognition;GO:0008347:glial cell migration;GO:0030198:extracellular matrix organization;GO:0030203:glycosaminoglycan metabolic process;GO:0030204:chondroitin sulfate metabolic process;GO:0030206:chondroitin sulfate biosynthetic process;GO…	GO:0005576:extracellular region;GO:0005578:proteinaceous extracellular matrix;GO:0005615:extracellular space;GO:0005796:Golgi lumen;GO:0031012:extracellular matrix;GO:0043202:lysosomal lumen;	GO:0005509:calcium ion binding;GO:0005539:glycosaminoglycan binding;GO:0005540:hyaluronic acid binding;GO:0030246:carbohydrate binding;
ENSG00000224034	1.11231	0.794957	0.000249989	0.00335939	Up	RP11-445P17.8	-	-	-	-
ENSG00000189431	1.1137	3.32743	2.59647e-11	9.43806e-10	Up	RASSF10	Ras association (RalGDS/AF-6) domain family (N-terminal) member 10 [Source:HGNC Symbol%3BAcc:33984]	GO:0007165:signal transduction;	GO:0000922:spindle pole;GO:0005815:microtubule organizing center;GO:0005829:cytosol;	-
ENSG00000175984	1.11425	0.161555	0.00477024	0.0459602	Up	DENND2C	DENN/MADD domain containing 2C [Source:HGNC Symbol%3BAcc:24748]	-	-	GO:0017112:Rab guanyl-nucleotide exchange factor activity;
ENSG00000165655	1.11685	5.36904	2.60676e-65	1.10989e-62	Up	ZNF503	zinc finger protein 503 [Source:HGNC Symbol%3BAcc:23589]	GO:0006351:transcription, DNA-templated;GO:0006355:regulation of transcription, DNA-templated;	GO:0005634:nucleus;	GO:0003676:nucleic acid binding;GO:0046872:metal ion binding;
ENSG00000149591	1.11726	4.6444	3.13148e-31	4.3484e-29	Up	TAGLN	transgelin [Source:HGNC Symbol%3BAcc:11553]	GO:0007517:muscle organ development;	GO:0005737:cytoplasm;	GO:0003779:actin binding;
ENSG00000103034	1.11929	4.18195	1.44855e-31	2.03095e-29	Up	NDRG4	NDRG family member 4 [Source:HGNC Symbol%3BAcc:14466]	GO:0006950:response to stress;GO:0016049:cell growth;GO:0030154:cell differentiation;	GO:0005737:cytoplasm;GO:0005829:cytosol;	-
ENSG00000140937	1.12127	0.445844	0.00405209	0.0399745	Up	CDH11	cadherin 11%2C type 2%2C OB-cadherin (osteoblast) [Source:HGNC Symbol%3BAcc:1750]	GO:0001501:skeletal system development;GO:0001503:ossification;GO:0007155:cell adhesion;GO:0007156:homophilic cell adhesion via plasma membrane adhesion molecules;GO:0016337:single organismal cell-cell adhesion;GO:0034329:cell junction assembly;GO:0034332:adherens junction organization;GO:0045216:cell-cell junction organization;	GO:0005886:plasma membrane;GO:0016021:integral component of membrane;	GO:0005509:calcium ion binding;
ENSG00000123104	1.12181	3.93272	4.98704e-25	5.10202e-23	Up	ITPR2	inositol 1%2C4%2C5-trisphosphate receptor%2C type 2 [Source:HGNC Symbol%3BAcc:6181]	GO:0001666:response to hypoxia;GO:0006112:energy reserve metabolic process;GO:0006810:transport;GO:0007165:signal transduction;GO:0007173:epidermal growth factor receptor signaling pathway;GO:0007202:activation of phospholipase C activity;GO:0007596:blood coagulation;GO:0008543:fibroblast growth factor receptor signaling pathway;GO:0030168:platelet activation;GO:0038095:Fc-epsilon receptor signal…	GO:0005789:endoplasmic reticulum membrane;GO:0005886:plasma membrane;GO:0005938:cell cortex;GO:0016021:integral component of membrane;GO:0031095:platelet dense tubular network membrane;GO:0033017:sarcoplasmic reticulum membrane;	GO:0005220:inositol 1,4,5-trisphosphate-sensitive calcium-release channel activity;GO:0015085:calcium ion transmembrane transporter activity;GO:0035091:phosphatidylinositol binding;
ENSG00000134369	1.12208	5.28243	2.92488e-63	1.17615e-60	Up	NAV1	neuron navigator 1 [Source:HGNC Symbol%3BAcc:15989]	GO:0001578:microtubule bundle formation;GO:0001764:neuron migration;	GO:0005737:cytoplasm;GO:0005874:microtubule;	GO:0000166:nucleotide binding;GO:0017111:nucleoside-triphosphatase activity;
ENSG00000198753	1.1231	1.48304	3.45273e-06	6.50604e-05	Up	PLXNB3	plexin B3 [Source:HGNC Symbol%3BAcc:9105]	GO:0007165:signal transduction;GO:0007275:multicellular organismal development;GO:0007411:axon guidance;	GO:0005622:intracellular;GO:0005886:plasma membrane;GO:0016021:integral component of membrane;	GO:0004872:receptor activity;GO:0005515:protein binding;
ENSG00000164128	1.12371	3.13877	1.44214e-17	9.31997e-16	Up	NPY1R	neuropeptide Y receptor Y1 [Source:HGNC Symbol%3BAcc:7956]	GO:0003151:outflow tract morphogenesis;GO:0006006:glucose metabolic process;GO:0007187:G-protein coupled receptor signaling pathway, coupled to cyclic nucleotide second messenger;GO:0007193:adenylate cyclase-inhibiting G-protein coupled receptor signaling pathway;GO:0007626:locomotory behavior;GO:0007631:feeding behavior;GO:0008217:regulation of blood pressure;GO:0019233:sensory perception of pai…	GO:0005886:plasma membrane;GO:0005887:integral component of plasma membrane;GO:0016021:integral component of membrane;	GO:0001601:peptide YY receptor activity;GO:0001602:pancreatic polypeptide receptor activity;GO:0004983:neuropeptide Y receptor activity;GO:0005515:protein binding;
ENSG00000231131	1.12437	1.05583	3.99524e-05	0.000629509	Up	RP11-346D6.6	-	-	-	-
ENSG00000215105	1.12438	0.952805	8.2926e-05	0.00122652	Up	TTC3P1	tetratricopeptide repeat domain 3 pseudogene 1 [Source:HGNC Symbol%3BAcc:23318]	-	-	-
ENSG00000111261	1.1244	3.65817	4.44857e-24	4.29324e-22	Up	MANSC1	MANSC domain containing 1 [Source:HGNC Symbol%3BAcc:25505]	-	GO:0016021:integral component of membrane;	-
ENSG00000168939	1.12473	0.104989	0.00377562	0.0375907	Up	SPRY3	sprouty homolog 3 (Drosophila) [Source:HGNC Symbol%3BAcc:11271]	GO:0007275:multicellular organismal development;GO:0009966:regulation of signal transduction;	GO:0005737:cytoplasm;GO:0016020:membrane;	GO:0003674:molecular_function;
ENSG00000186765	1.12489	0.44606	0.00116791	0.0133204	Up	FSCN2	fascin homolog 2%2C actin-bundling protein%2C retinal (Strongylocentrotus purpuratus) [Source:HGNC Symbol%3BAcc:3960]	GO:0007601:visual perception;GO:0009653:anatomical structure morphogenesis;GO:0030036:actin cytoskeleton organization;GO:0051017:actin filament bundle assembly;	GO:0005737:cytoplasm;GO:0015629:actin cytoskeleton;GO:0032420:stereocilium;	GO:0003779:actin binding;GO:0030674:protein binding, bridging;GO:0051015:actin filament binding;
ENSG00000152292	1.13276	0.399676	0.00117204	0.0133543	Up	SH2D6	SH2 domain containing 6 [Source:HGNC Symbol%3BAcc:30439]	-	-	-
ENSG00000125895	1.13392	1.63055	2.52084e-07	5.63587e-06	Up	TMEM74B	transmembrane protein 74B [Source:HGNC Symbol%3BAcc:15893]	-	GO:0016021:integral component of membrane;	-
ENSG00000251615	1.13564	0.0461041	0.0047816	0.0460619	Up	RP11-774O3.3	-	-	-	-
ENSG00000135525	1.13605	6.41928	4.64329e-83	3.02101e-80	Up	MAP7	microtubule-associated protein 7 [Source:HGNC Symbol%3BAcc:6869]	GO:0000226:microtubule cytoskeleton organization;GO:0006970:response to osmotic stress;GO:0007163:establishment or maintenance of cell polarity;GO:0072659:protein localization to plasma membrane;	GO:0005737:cytoplasm;GO:0005874:microtubule;GO:0005875:microtubule associated complex;GO:0015630:microtubule cytoskeleton;GO:0016323:basolateral plasma membrane;GO:0048471:perinuclear region of cytoplasm;	GO:0005102:receptor binding;GO:0005198:structural molecule activity;
ENSG00000081052	1.13612	4.25286	2.42574e-35	4.0479e-33	Up	COL4A4	collagen%2C type IV%2C alpha 4 [Source:HGNC Symbol%3BAcc:2206]	GO:0007411:axon guidance;GO:0022617:extracellular matrix disassembly;GO:0030198:extracellular matrix organization;GO:0030574:collagen catabolic process;GO:0032836:glomerular basement membrane development;	GO:0005576:extracellular region;GO:0005581:collagen trimer;GO:0005587:collagen type IV trimer;GO:0005605:basal lamina;GO:0005788:endoplasmic reticulum lumen;	GO:0005201:extracellular matrix structural constituent;
ENSG00000171798	1.13783	0.644242	0.000261143	0.00349307	Up	KNDC1	kinase non-catalytic C-lobe domain (KIND) containing 1 [Source:HGNC Symbol%3BAcc:29374]	GO:0001934:positive regulation of protein phosphorylation;GO:0007264:small GTPase mediated signal transduction;GO:0008150:biological_process;GO:0021707:cerebellar granule cell differentiation;GO:0048814:regulation of dendrite morphogenesis;GO:0051056:regulation of small GTPase mediated signal transduction;	GO:0005575:cellular_component;GO:0005622:intracellular;GO:0030425:dendrite;GO:0032045:guanyl-nucleotide exchange factor complex;GO:0043025:neuronal cell body;	GO:0003674:molecular_function;GO:0004674:protein serine/threonine kinase activity;GO:0005085:guanyl-nucleotide exchange factor activity;GO:0005088:Ras guanyl-nucleotide exchange factor activity;
ENSG00000070182	1.13808	2.68229	1.17477e-13	5.4074e-12	Up	SPTB	spectrin%2C beta%2C erythrocytic [Source:HGNC Symbol%3BAcc:11274]	GO:0006779:porphyrin-containing compound biosynthetic process;GO:0007009:plasma membrane organization;GO:0007411:axon guidance;GO:0030097:hemopoiesis;GO:0051693:actin filament capping;	GO:0005737:cytoplasm;GO:0005829:cytosol;GO:0008091:spectrin;GO:0009986:cell surface;GO:0014731:spectrin-associated cytoskeleton;GO:0015629:actin cytoskeleton;GO:0031235:intrinsic component of the cytoplasmic side of the plasma membrane;GO:0043234:protein complex;	GO:0003779:actin binding;GO:0005200:structural constituent of cytoskeleton;GO:0005515:protein binding;GO:0005543:phospholipid binding;GO:0030506:ankyrin binding;GO:0046982:protein heterodimerization activity;GO:0051015:actin filament binding;
ENSG00000177989	1.14018	2.12329	7.27986e-10	2.26757e-08	Up	ODF3B	outer dense fiber of sperm tails 3B [Source:HGNC Symbol%3BAcc:34388]	-	-	-
ENSG00000163071	1.14106	3.15065	1.88676e-16	1.13568e-14	Up	SPATA18	spermatogenesis associated 18 [Source:HGNC Symbol%3BAcc:29579]	GO:0006974:cellular response to DNA damage stimulus;GO:0033554:cellular response to stress;GO:0035694:mitochondrial protein catabolic process;GO:0035695:mitochondrion degradation by induced vacuole formation;	GO:0005737:cytoplasm;GO:0005741:mitochondrial outer membrane;GO:0043231:intracellular membrane-bounded organelle;	GO:0005515:protein binding;
ENSG00000254166	1.14428	0.179973	0.00241	0.0252536	Up	CASC19	cancer susceptibility candidate 19 (non-protein coding) [Source:HGNC Symbol%3BAcc:49476]	-	-	-
ENSG00000266930	1.14526	0.603989	0.000309424	0.00408044	Up	CTD-2085J24.4	-	-	-	-
ENSG00000169894	1.14592	1.68298	2.41149e-07	5.4123e-06	Up	MUC3A	mucin 3A%2C cell surface associated [Source:HGNC Symbol%3BAcc:7513]	GO:0007586:digestion;GO:0016266:O-glycan processing;GO:0030277:maintenance of gastrointestinal epithelium;GO:0043687:post-translational protein modification;GO:0044267:cellular protein metabolic process;	GO:0005576:extracellular region;GO:0005796:Golgi lumen;GO:0016021:integral component of membrane;	GO:0005201:extracellular matrix structural constituent;GO:0030197:extracellular matrix constituent, lubricant activity;
ENSG00000196782	1.1466	5.05025	1.67627e-40	3.33554e-38	Up	MAML3	mastermind-like 3 (Drosophila) [Source:HGNC Symbol%3BAcc:16272]	GO:0006367:transcription initiation from RNA polymerase II promoter;GO:0007219:Notch signaling pathway;GO:0010467:gene expression;GO:0045944:positive regulation of transcription from RNA polymerase II promoter;	GO:0005634:nucleus;GO:0005654:nucleoplasm;GO:0005730:nucleolus;GO:0016607:nuclear speck;	GO:0003713:transcription coactivator activity;
ENSG00000241769	1.15252	0.898364	6.11129e-05	0.000934446	Up	LINC00893	long intergenic non-protein coding RNA 893 [Source:HGNC Symbol%3BAcc:44265]	-	-	-
ENSG00000069399	1.15399	6.50848	2.21321e-132	3.37253e-129	Up	BCL3	B-cell CLL/lymphoma 3 [Source:HGNC Symbol%3BAcc:998]	GO:0000060:protein import into nucleus, translocation;GO:0002268:follicular dendritic cell differentiation;GO:0002315:marginal zone B cell differentiation;GO:0002455:humoral immune response mediated by circulating immunoglobulin;GO:0002467:germinal center formation;GO:0006351:transcription, DNA-templated;GO:0006974:cellular response to DNA damage stimulus;GO:0007249:I-kappaB kinase/NF-kappaB sign…	GO:0005634:nucleus;GO:0005737:cytoplasm;GO:0032996:Bcl3-Bcl10 complex;GO:0033257:Bcl3/NF-kappaB2 complex;GO:0043234:protein complex;GO:0048471:perinuclear region of cytoplasm;	GO:0003677:DNA binding;GO:0003700:sequence-specific DNA binding transcription factor activity;GO:0005515:protein binding;GO:0008134:transcription factor binding;GO:0030674:protein binding, bridging;
ENSG00000153822	1.1544	0.782874	0.000172036	0.00238376	Up	KCNJ16	potassium inwardly-rectifying channel%2C subfamily J%2C member 16 [Source:HGNC Symbol%3BAcc:6262]	GO:0006813:potassium ion transport;GO:0007268:synaptic transmission;	GO:0005886:plasma membrane;GO:0008076:voltage-gated potassium channel complex;GO:0016021:integral component of membrane;	GO:0005242:inward rectifier potassium channel activity;
ENSG00000163864	1.15461	1.07571	3.99283e-05	0.000629471	Up	NMNAT3	nicotinamide nucleotide adenylyltransferase 3 [Source:HGNC Symbol%3BAcc:20989]	GO:0006766:vitamin metabolic process;GO:0006767:water-soluble vitamin metabolic process;GO:0009435:NAD biosynthetic process;GO:0009611:response to wounding;GO:0019674:NAD metabolic process;GO:0044281:small molecule metabolic process;	GO:0005739:mitochondrion;GO:0005829:cytosol;	GO:0000309:nicotinamide-nucleotide adenylyltransferase activity;GO:0004515:nicotinate-nucleotide adenylyltransferase activity;GO:0005524:ATP binding;GO:0016779:nucleotidyltransferase activity;
ENSG00000104361	1.15486	3.51917	9.08782e-15	4.64048e-13	Up	NIPAL2	NIPA-like domain containing 2 [Source:HGNC Symbol%3BAcc:25854]	-	GO:0016021:integral component of membrane;	GO:0015095:magnesium ion transmembrane transporter activity;
ENSG00000162687	1.15506	0.124151	0.00274257	0.0282578	Up	KCNT2	potassium channel%2C subfamily T%2C member 2 [Source:HGNC Symbol%3BAcc:18866]	GO:0071805:potassium ion transmembrane transport;	GO:0008076:voltage-gated potassium channel complex;GO:0016020:membrane;	GO:0005249:voltage-gated potassium channel activity;GO:0005524:ATP binding;GO:0015269:calcium-activated potassium channel activity;
ENSG00000116106	1.15695	1.89235	7.47971e-09	2.07033e-07	Up	EPHA4	EPH receptor A4 [Source:HGNC Symbol%3BAcc:3388]	GO:0007155:cell adhesion;GO:0007628:adult walking behavior;GO:0008045:motor neuron axon guidance;GO:0008347:glial cell migration;GO:0018108:peptidyl-tyrosine phosphorylation;GO:0021957:corticospinal tract morphogenesis;GO:0043507:positive regulation of JUN kinase activity;GO:0046777:protein autophosphorylation;GO:0048681:negative regulation of axon regeneration;GO:0048710:regulation of astrocyte …	GO:0005737:cytoplasm;GO:0005741:mitochondrial outer membrane;GO:0005783:endoplasmic reticulum;GO:0005794:Golgi apparatus;GO:0005887:integral component of plasma membrane;GO:0009986:cell surface;GO:0014069:postsynaptic density;GO:0030054:cell junction;GO:0030175:filopodium;GO:0030424:axon;GO:0030425:dendrite;GO:0031594:neuromuscular junction;GO:0031901:early endosome membrane;GO:0043197:dendritic …	GO:0004672:protein kinase activity;GO:0005003:ephrin receptor activity;GO:0005004:GPI-linked ephrin receptor activity;GO:0005005:transmembrane-ephrin receptor activity;GO:0005515:protein binding;GO:0005524:ATP binding;GO:0042731:PH domain binding;GO:0046875:ephrin receptor binding;GO:0097161:DH domain binding;
ENSG00000166816	1.15704	0.415321	0.000863663	0.0102	Up	LDHD	lactate dehydrogenase D [Source:HGNC Symbol%3BAcc:19708]	-	GO:0005739:mitochondrion;GO:0005743:mitochondrial inner membrane;	GO:0004458:D-lactate dehydrogenase (cytochrome) activity;GO:0005515:protein binding;GO:0008762:UDP-N-acetylmuramate dehydrogenase activity;GO:0050660:flavin adenine dinucleotide binding;
ENSG00000072195	1.1571	3.10582	2.84901e-15	1.53605e-13	Up	SPEG	SPEG complex locus [Source:HGNC Symbol%3BAcc:16901]	GO:0001701:in utero embryonic development;GO:0007517:muscle organ development;GO:0008285:negative regulation of cell proliferation;GO:0055013:cardiac muscle cell development;GO:0060541:respiratory system development;	GO:0005634:nucleus;	GO:0004674:protein serine/threonine kinase activity;GO:0005524:ATP binding;
ENSG00000059728	1.15903	2.91643	9.13745e-15	4.66171e-13	Up	MXD1	MAX dimerization protein 1 [Source:HGNC Symbol%3BAcc:6761]	GO:0006351:transcription, DNA-templated;GO:0007275:multicellular organismal development;GO:0008283:cell proliferation;	GO:0005634:nucleus;GO:0005730:nucleolus;GO:0005737:cytoplasm;GO:0005739:mitochondrion;	GO:0003677:DNA binding;GO:0003700:sequence-specific DNA binding transcription factor activity;GO:0003712:transcription cofactor activity;GO:0003714:transcription corepressor activity;GO:0046983:protein dimerization activity;
ENSG00000171873	1.16041	3.29822	1.23423e-20	9.80357e-19	Up	ADRA1D	adrenoceptor alpha 1D [Source:HGNC Symbol%3BAcc:280]	GO:0001986:negative regulation of the force of heart contraction involved in baroreceptor response to increased systemic arterial blood pressure;GO:0001994:norepinephrine-epinephrine vasoconstriction involved in regulation of systemic arterial blood pressure;GO:0006259:DNA metabolic process;GO:0007186:G-protein coupled receptor signaling pathway;GO:0007188:adenylate cyclase-modulating G-protein c…	GO:0005886:plasma membrane;GO:0005887:integral component of plasma membrane;	GO:0004937:alpha1-adrenergic receptor activity;
ENSG00000165795	1.16072	2.93542	5.58773e-13	2.40921e-11	Up	NDRG2	NDRG family member 2 [Source:HGNC Symbol%3BAcc:14460]	GO:0001818:negative regulation of cytokine production;GO:0007165:signal transduction;GO:0007399:nervous system development;GO:0010574:regulation of vascular endothelial growth factor production;GO:0016055:Wnt signaling pathway;GO:0030154:cell differentiation;GO:0048662:negative regulation of smooth muscle cell proliferation;GO:0070373:negative regulation of ERK1 and ERK2 cascade;GO:0090361:regula…	GO:0005634:nucleus;GO:0005730:nucleolus;GO:0005737:cytoplasm;GO:0005794:Golgi apparatus;GO:0005813:centrosome;GO:0005829:cytosol;GO:0030426:growth cone;GO:0048471:perinuclear region of cytoplasm;	GO:0003674:molecular_function;GO:0005515:protein binding;
ENSG00000242147	1.16195	0.519994	0.000448187	0.00569005	Up	RP13-463N16.6	-	-	-	-
ENSG00000104213	1.16318	3.76958	1.07047e-27	1.2676e-25	Up	PDGFRL	platelet-derived growth factor receptor-like [Source:HGNC Symbol%3BAcc:8805]	GO:0008150:biological_process;GO:0035791:platelet-derived growth factor receptor-beta signaling pathway;	GO:0005575:cellular_component;GO:0005576:extracellular region;	GO:0004992:platelet activating factor receptor activity;GO:0005019:platelet-derived growth factor beta-receptor activity;
ENSG00000135821	1.1669	3.64336	5.32612e-26	5.76466e-24	Up	GLUL	glutamate-ammonia ligase [Source:HGNC Symbol%3BAcc:4341]	GO:0001504:neurotransmitter uptake;GO:0006538:glutamate catabolic process;GO:0006542:glutamine biosynthetic process;GO:0007268:synaptic transmission;GO:0008283:cell proliferation;GO:0008652:cellular amino acid biosynthetic process;GO:0009749:response to glucose;GO:0032024:positive regulation of insulin secretion;GO:0034641:cellular nitrogen compound metabolic process;GO:0044281:small molecule met…	GO:0005739:mitochondrion;GO:0005791:rough endoplasmic reticulum;GO:0005829:cytosol;GO:0043204:perikaryon;GO:0043234:protein complex;GO:0043679:axon terminus;	GO:0000287:magnesium ion binding;GO:0004351:glutamate decarboxylase activity;GO:0004356:glutamate-ammonia ligase activity;GO:0005524:ATP binding;GO:0016595:glutamate binding;GO:0030145:manganese ion binding;GO:0042802:identical protein binding;GO:0045503:dynein light chain binding;
ENSG00000135373	1.16798	1.97354	6.39205e-09	1.78463e-07	Up	EHF	ets homologous factor [Source:HGNC Symbol%3BAcc:3246]	GO:0006351:transcription, DNA-templated;GO:0007275:multicellular organismal development;GO:0008283:cell proliferation;GO:0030855:epithelial cell differentiation;GO:0045893:positive regulation of transcription, DNA-templated;	GO:0005634:nucleus;	GO:0003677:DNA binding;GO:0003700:sequence-specific DNA binding transcription factor activity;GO:0043565:sequence-specific DNA binding;
ENSG00000113231	1.16817	1.08527	1.76417e-05	0.000297652	Up	PDE8B	phosphodiesterase 8B [Source:HGNC Symbol%3BAcc:8794]	GO:0006198:cAMP catabolic process;GO:0006355:regulation of transcription, DNA-templated;GO:0009187:cyclic nucleotide metabolic process;GO:0046676:negative regulation of insulin secretion;	GO:0005575:cellular_component;GO:0005829:cytosol;	GO:0000156:phosphorelay response regulator activity;GO:0004114:3',5'-cyclic-nucleotide phosphodiesterase activity;GO:0004871:signal transducer activity;GO:0046872:metal ion binding;
ENSG00000136542	1.16938	2.85756	1.29967e-15	7.23628e-14	Up	GALNT5	UDP-N-acetyl-alpha-D-galactosamine:polypeptide N-acetylgalactosaminyltransferase 5 (GalNAc-T5) [Source:HGNC Symbol%3BAcc:4127]	GO:0006024:glycosaminoglycan biosynthetic process;GO:0016266:O-glycan processing;GO:0043687:post-translational protein modification;GO:0044267:cellular protein metabolic process;	GO:0000139:Golgi membrane;GO:0005575:cellular_component;GO:0016021:integral component of membrane;	GO:0004653:polypeptide N-acetylgalactosaminyltransferase activity;
ENSG00000113749	1.17085	0.47603	0.000505935	0.00632474	Up	HRH2	histamine receptor H2 [Source:HGNC Symbol%3BAcc:5183]	GO:0001697:histamine-induced gastric acid secretion;GO:0001698:gastrin-induced gastric acid secretion;GO:0003382:epithelial cell morphogenesis;GO:0006955:immune response;GO:0007187:G-protein coupled receptor signaling pathway, coupled to cyclic nucleotide second messenger;GO:0007613:memory;GO:0008542:visual learning;GO:0045907:positive regulation of vasoconstriction;GO:0048167:regulation of synap…	GO:0005886:plasma membrane;GO:0005887:integral component of plasma membrane;	GO:0004969:histamine receptor activity;
ENSG00000137171	1.17086	3.18701	6.33265e-19	4.50482e-17	Up	KLC4	kinesin light chain 4 [Source:HGNC Symbol%3BAcc:21624]	-	GO:0005737:cytoplasm;GO:0005871:kinesin complex;GO:0005874:microtubule;	GO:0003777:microtubule motor activity;
ENSG00000123358	1.17313	5.78472	5.24653e-62	2.06667e-59	Up	NR4A1	nuclear receptor subfamily 4%2C group A%2C member 1 [Source:HGNC Symbol%3BAcc:7980]	GO:0001938:positive regulation of endothelial cell proliferation;GO:0002042:cell migration involved in sprouting angiogenesis;GO:0006367:transcription initiation from RNA polymerase II promoter;GO:0007165:signal transduction;GO:0007173:epidermal growth factor receptor signaling pathway;GO:0008543:fibroblast growth factor receptor signaling pathway;GO:0010467:gene expression;GO:0030522:intracellul…	GO:0005634:nucleus;GO:0005654:nucleoplasm;GO:0005667:transcription factor complex;	GO:0001077:RNA polymerase II core promoter proximal region sequence-specific DNA binding transcription factor activity involved in positive regulation of transcription;GO:0003677:DNA binding;GO:0003707:steroid hormone receptor activity;GO:0004879:ligand-activated sequence-specific DNA binding RNA polymerase II transcription factor activity;GO:0005515:protein binding;GO:0008270:zinc ion binding;GO…
ENSG00000197587	1.17323	0.576425	0.000457561	0.00579887	Up	DMBX1	diencephalon/mesencephalon homeobox 1 [Source:HGNC Symbol%3BAcc:19026]	GO:0000122:negative regulation of transcription from RNA polymerase II promoter;GO:0006351:transcription, DNA-templated;GO:0007417:central nervous system development;GO:0007420:brain development;GO:0008343:adult feeding behavior;GO:0008344:adult locomotory behavior;GO:0045892:negative regulation of transcription, DNA-templated;GO:0048589:developmental growth;	GO:0005634:nucleus;GO:0005667:transcription factor complex;	GO:0003677:DNA binding;GO:0003700:sequence-specific DNA binding transcription factor activity;GO:0042803:protein homodimerization activity;GO:0043565:sequence-specific DNA binding;GO:0046982:protein heterodimerization activity;
ENSG00000152661	1.17336	4.53698	2.11316e-35	3.55705e-33	Up	GJA1	gap junction protein%2C alpha 1%2C 43kDa [Source:HGNC Symbol%3BAcc:4274]	GO:0001649:osteoblast differentiation;GO:0001701:in utero embryonic development;GO:0001764:neuron migration;GO:0001947:heart looping;GO:0002070:epithelial cell maturation;GO:0002088:lens development in camera-type eye;GO:0003294:atrial ventricular junction remodeling;GO:0006810:transport;GO:0006915:apoptotic process;GO:0006936:muscle contraction;GO:0007165:signal transduction;GO:0007267:cell-cell…	GO:0000139:Golgi membrane;GO:0005741:mitochondrial outer membrane;GO:0005764:lysosome;GO:0005769:early endosome;GO:0005771:multivesicular body;GO:0005789:endoplasmic reticulum membrane;GO:0005794:Golgi apparatus;GO:0005829:cytosol;GO:0005882:intermediate filament;GO:0005886:plasma membrane;GO:0005887:integral component of plasma membrane;GO:0005916:fascia adherens;GO:0005921:gap junction;GO:00059…	GO:0004871:signal transducer activity;GO:0005102:receptor binding;GO:0005243:gap junction channel activity;GO:0005515:protein binding;GO:0015075:ion transmembrane transporter activity;GO:0017124:SH3 domain binding;GO:0030165:PDZ domain binding;GO:0048487:beta-tubulin binding;GO:0097110:scaffold protein binding;
ENSG00000198734	1.17401	6.49993	3.21385e-92	2.69707e-89	Up	F5	coagulation factor V (proaccelerin%2C labile factor) [Source:HGNC Symbol%3BAcc:3542]	GO:0002576:platelet degranulation;GO:0007155:cell adhesion;GO:0007596:blood coagulation;GO:0008015:blood circulation;GO:0030168:platelet activation;	GO:0005576:extracellular region;GO:0005615:extracellular space;GO:0005886:plasma membrane;GO:0031093:platelet alpha granule lumen;	GO:0005507:copper ion binding;GO:0005515:protein binding;
ENSG00000120162	1.17538	1.58992	1.62845e-07	3.74189e-06	Up	MOB3B	MOB kinase activator 3B [Source:HGNC Symbol%3BAcc:23825]	-	-	GO:0005515:protein binding;GO:0046872:metal ion binding;
ENSG00000124205	1.17663	1.1238	1.01491e-05	0.000177925	Up	EDN3	endothelin 3 [Source:HGNC Symbol%3BAcc:3178]	GO:0001755:neural crest cell migration;GO:0002690:positive regulation of leukocyte chemotaxis;GO:0003100:regulation of systemic arterial blood pressure by endothelin;GO:0007165:signal transduction;GO:0007166:cell surface receptor signaling pathway;GO:0007267:cell-cell signaling;GO:0007275:multicellular organismal development;GO:0008015:blood circulation;GO:0008284:positive regulation of cell prol…	GO:0005576:extracellular region;GO:0005615:extracellular space;	GO:0005102:receptor binding;GO:0005179:hormone activity;
ENSG00000105642	1.17692	0.319105	0.00116775	0.0133204	Up	KCNN1	potassium intermediate/small conductance calcium-activated channel%2C subfamily N%2C member 1 [Source:HGNC Symbol%3BAcc:6290]	GO:0006813:potassium ion transport;GO:0007268:synaptic transmission;	GO:0005886:plasma membrane;GO:0008076:voltage-gated potassium channel complex;	GO:0005516:calmodulin binding;GO:0015269:calcium-activated potassium channel activity;GO:0016286:small conductance calcium-activated potassium channel activity;
ENSG00000114861	1.17696	4.3827	1.94295e-39	3.76277e-37	Up	FOXP1	forkhead box P1 [Source:HGNC Symbol%3BAcc:3823]	GO:0001701:in utero embryonic development;GO:0002053:positive regulation of mesenchymal cell proliferation;GO:0002329:pre-B cell differentiation;GO:0002639:positive regulation of immunoglobulin production;GO:0007389:pattern specification process;GO:0007519:skeletal muscle tissue development;GO:0008045:motor neuron axon guidance;GO:0009790:embryo development;GO:0021517:ventral spinal cord developm…	GO:0005634:nucleus;GO:0005667:transcription factor complex;GO:0005730:nucleolus;GO:0005737:cytoplasm;	GO:0003677:DNA binding;GO:0003682:chromatin binding;GO:0003690:double-stranded DNA binding;GO:0003700:sequence-specific DNA binding transcription factor activity;GO:0003705:RNA polymerase II distal enhancer sequence-specific DNA binding transcription factor activity;GO:0008134:transcription factor binding;GO:0008301:DNA binding, bending;GO:0042803:protein homodimerization activity;GO:0043565:sequ…
ENSG00000133424	1.17847	4.18883	2.81336e-36	4.87748e-34	Up	LARGE	like-glycosyltransferase [Source:HGNC Symbol%3BAcc:6511]	GO:0006044:N-acetylglucosamine metabolic process;GO:0006486:protein glycosylation;GO:0006688:glycosphingolipid biosynthetic process;GO:0009101:glycoprotein biosynthetic process;GO:0046716:muscle cell cellular homeostasis;	GO:0030173:integral component of Golgi membrane;	GO:0008375:acetylglucosaminyltransferase activity;GO:0016757:transferase activity, transferring glycosyl groups;
ENSG00000162415	1.18102	2.73291	4.3428e-13	1.88933e-11	Up	ZSWIM5	zinc finger%2C SWIM-type containing 5 [Source:HGNC Symbol%3BAcc:29299]	-	-	GO:0008270:zinc ion binding;
ENSG00000104537	1.18189	4.47438	2.06792e-43	4.75169e-41	Up	ANXA13	annexin A13 [Source:HGNC Symbol%3BAcc:536]	GO:0030154:cell differentiation;	GO:0005886:plasma membrane;	GO:0005509:calcium ion binding;GO:0005544:calcium-dependent phospholipid binding;
ENSG00000130827	1.1822	3.3273	1.09086e-19	8.09821e-18	Up	PLXNA3	plexin A3 [Source:HGNC Symbol%3BAcc:9101]	GO:0007275:multicellular organismal development;GO:0007411:axon guidance;GO:0021766:hippocampus development;GO:0021860:pyramidal neuron development;GO:0048843:negative regulation of axon extension involved in axon guidance;GO:0050919:negative chemotaxis;GO:0051495:positive regulation of cytoskeleton organization;GO:0071526:semaphorin-plexin signaling pathway;	GO:0002116:semaphorin receptor complex;GO:0005622:intracellular;GO:0005886:plasma membrane;GO:0016020:membrane;GO:0016021:integral component of membrane;	GO:0004888:transmembrane signaling receptor activity;GO:0017154:semaphorin receptor activity;
ENSG00000198910	1.18522	3.32302	6.12937e-19	4.36558e-17	Up	L1CAM	L1 cell adhesion molecule [Source:HGNC Symbol%3BAcc:6470]	GO:0006935:chemotaxis;GO:0007155:cell adhesion;GO:0007156:homophilic cell adhesion via plasma membrane adhesion molecules;GO:0007157:heterophilic cell-cell adhesion via plasma membrane cell adhesion molecules;GO:0007159:leukocyte cell-cell adhesion;GO:0007166:cell surface receptor signaling pathway;GO:0007399:nervous system development;GO:0007411:axon guidance;GO:0007596:blood coagulation;GO:0008…	GO:0005886:plasma membrane;GO:0009897:external side of plasma membrane;GO:0016021:integral component of membrane;GO:0042734:presynaptic membrane;GO:0043195:terminal bouton;	GO:0005178:integrin binding;GO:0033691:sialic acid binding;GO:0042802:identical protein binding;GO:0043621:protein self-association;
ENSG00000184384	1.1853	2.96216	2.29979e-15	1.25159e-13	Up	MAML2	mastermind-like 2 (Drosophila) [Source:HGNC Symbol%3BAcc:16259]	GO:0006367:transcription initiation from RNA polymerase II promoter;GO:0007219:Notch signaling pathway;GO:0010467:gene expression;GO:0045944:positive regulation of transcription from RNA polymerase II promoter;	GO:0005634:nucleus;GO:0005654:nucleoplasm;GO:0005794:Golgi apparatus;GO:0016607:nuclear speck;	GO:0003713:transcription coactivator activity;
ENSG00000129990	1.1867	0.630902	0.000204893	0.0028048	Up	SYT5	synaptotagmin V [Source:HGNC Symbol%3BAcc:11513]	GO:0006112:energy reserve metabolic process;GO:0007268:synaptic transmission;GO:0044281:small molecule metabolic process;GO:0050796:regulation of insulin secretion;	GO:0008021:synaptic vesicle;GO:0016020:membrane;GO:0016021:integral component of membrane;GO:0030054:cell junction;GO:0030672:synaptic vesicle membrane;GO:0031045:dense core granule;GO:0043005:neuron projection;GO:0043025:neuronal cell body;GO:0048471:perinuclear region of cytoplasm;GO:0055038:recycling endosome membrane;	GO:0005215:transporter activity;GO:0005544:calcium-dependent phospholipid binding;GO:0019905:syntaxin binding;GO:0030276:clathrin binding;GO:0046872:metal ion binding;GO:0046982:protein heterodimerization activity;
ENSG00000134668	1.18728	1.47563	2.9331e-07	6.48497e-06	Up	SPOCD1	SPOC domain containing 1 [Source:HGNC Symbol%3BAcc:26338]	GO:0006351:transcription, DNA-templated;GO:0010923:negative regulation of phosphatase activity;	-	-
ENSG00000076344	1.18849	0.721453	9.19578e-05	0.00134499	Up	RGS11	regulator of G-protein signaling 11 [Source:HGNC Symbol%3BAcc:9993]	GO:0007186:G-protein coupled receptor signaling pathway;GO:0008277:regulation of G-protein coupled receptor protein signaling pathway;GO:0035556:intracellular signal transduction;GO:0038032:termination of G-protein coupled receptor signaling pathway;GO:0043547:positive regulation of GTPase activity;	GO:0005737:cytoplasm;GO:0005834:heterotrimeric G-protein complex;GO:0005886:plasma membrane;GO:0043234:protein complex;GO:0044292:dendrite terminus;	GO:0004871:signal transducer activity;GO:0005096:GTPase activator activity;
ENSG00000181790	1.18857	0.268548	0.00122329	0.0138755	Up	BAI1	brain-specific angiogenesis inhibitor 1 [Source:HGNC Symbol%3BAcc:943]	GO:0007155:cell adhesion;GO:0007165:signal transduction;GO:0007186:G-protein coupled receptor signaling pathway;GO:0007218:neuropeptide signaling pathway;GO:0007409:axonogenesis;GO:0007422:peripheral nervous system development;GO:0008285:negative regulation of cell proliferation;GO:0016525:negative regulation of angiogenesis;	GO:0005886:plasma membrane;GO:0005887:integral component of plasma membrane;GO:0005911:cell-cell junction;GO:0016021:integral component of membrane;	GO:0004930:G-protein coupled receptor activity;
ENSG00000140853	1.19093	3.05443	1.42476e-17	9.23862e-16	Up	NLRC5	NLR family%2C CARD domain containing 5 [Source:HGNC Symbol%3BAcc:29933]	GO:0032088:negative regulation of NF-kappaB transcription factor activity;GO:0032480:negative regulation of type I interferon production;GO:0043549:regulation of kinase activity;GO:0045087:innate immune response;GO:0045345:positive regulation of MHC class I biosynthetic process;GO:0045944:positive regulation of transcription from RNA polymerase II promoter;GO:0051607:defense response to virus;GO:…	GO:0005634:nucleus;GO:0005737:cytoplasm;GO:0005829:cytosol;	GO:0000979:RNA polymerase II core promoter sequence-specific DNA binding;GO:0005515:protein binding;GO:0005524:ATP binding;
ENSG00000198729	1.19294	2.61966	2.6287e-14	1.28778e-12	Up	PPP1R14C	protein phosphatase 1%2C regulatory (inhibitor) subunit 14C [Source:HGNC Symbol%3BAcc:14952]	GO:0042325:regulation of phosphorylation;	GO:0005737:cytoplasm;GO:0016020:membrane;	GO:0004865:protein serine/threonine phosphatase inhibitor activity;
ENSG00000167733	1.19416	1.25961	2.56613e-06	4.94316e-05	Up	HSD11B1L	hydroxysteroid (11-beta) dehydrogenase 1-like [Source:HGNC Symbol%3BAcc:30419]	-	GO:0005576:extracellular region;	GO:0016491:oxidoreductase activity;
ENSG00000115221	1.19429	1.55518	1.76334e-07	4.03104e-06	Up	ITGB6	integrin%2C beta 6 [Source:HGNC Symbol%3BAcc:6161]	GO:0006954:inflammatory response;GO:0007155:cell adhesion;GO:0007160:cell-matrix adhesion;GO:0007229:integrin-mediated signaling pathway;GO:0007275:multicellular organismal development;GO:0019048:modulation by virus of host morphology or physiology;GO:0030198:extracellular matrix organization;	GO:0005886:plasma membrane;GO:0008305:integrin complex;	GO:0001618:virus receptor activity;GO:0004872:receptor activity;GO:0005178:integrin binding;
ENSG00000204248	1.19547	0.590284	0.000189186	0.00260518	Up	COL11A2	collagen%2C type XI%2C alpha 2 [Source:HGNC Symbol%3BAcc:2187]	GO:0001501:skeletal system development;GO:0001503:ossification;GO:0001894:tissue homeostasis;GO:0002062:chondrocyte differentiation;GO:0007605:sensory perception of sound;GO:0022617:extracellular matrix disassembly;GO:0030198:extracellular matrix organization;GO:0030199:collagen fibril organization;GO:0030574:collagen catabolic process;GO:0048705:skeletal system morphogenesis;GO:0051216:cartilage…	GO:0005576:extracellular region;GO:0005581:collagen trimer;GO:0005592:collagen type XI trimer;GO:0005788:endoplasmic reticulum lumen;GO:0005840:ribosome;	GO:0005201:extracellular matrix structural constituent;GO:0030020:extracellular matrix structural constituent conferring tensile strength;GO:0030674:protein binding, bridging;GO:0046872:metal ion binding;
ENSG00000100033	1.19784	3.5601	8.78788e-26	9.3886e-24	Up	PRODH	proline dehydrogenase (oxidase) 1 [Source:HGNC Symbol%3BAcc:9453]	GO:0006537:glutamate biosynthetic process;GO:0006560:proline metabolic process;GO:0006562:proline catabolic process;GO:0008631:intrinsic apoptotic signaling pathway in response to oxidative stress;GO:0010133:proline catabolic process to glutamate;GO:0019470:4-hydroxyproline catabolic process;GO:0034641:cellular nitrogen compound metabolic process;GO:0044281:small molecule metabolic process;	GO:0005743:mitochondrial inner membrane;GO:0005759:mitochondrial matrix;	GO:0004657:proline dehydrogenase activity;GO:0071949:FAD binding;
ENSG00000256223	1.20234	0.335574	0.000840065	0.00995783	Up	ZNF10	zinc finger protein 10 [Source:HGNC Symbol%3BAcc:12879]	GO:0006351:transcription, DNA-templated;GO:0006355:regulation of transcription, DNA-templated;	GO:0005622:intracellular;GO:0005634:nucleus;	GO:0003676:nucleic acid binding;GO:0003677:DNA binding;GO:0046872:metal ion binding;
ENSG00000153029	1.20306	2.4933	2.98733e-13	1.32029e-11	Up	MR1	major histocompatibility complex%2C class I-related [Source:HGNC Symbol%3BAcc:4975]	GO:0001916:positive regulation of T cell mediated cytotoxicity;GO:0002367:cytokine production involved in immune response;GO:0002474:antigen processing and presentation of peptide antigen via MHC class I;GO:0006955:immune response;GO:0032611:interleukin-1 beta production;GO:0032620:interleukin-17 production;GO:0050829:defense response to Gram-negative bacterium;	GO:0005576:extracellular region;GO:0005783:endoplasmic reticulum;GO:0016021:integral component of membrane;GO:0042612:MHC class I protein complex;	GO:0032393:MHC class I receptor activity;GO:0042605:peptide antigen binding;
ENSG00000116785	1.20333	0.335636	0.0011802	0.0134368	Up	CFHR3	complement factor H-related 3 [Source:HGNC Symbol%3BAcc:16980]	-	GO:0005615:extracellular space;	-
ENSG00000149260	1.2039	2.34676	2.11812e-12	8.61303e-11	Up	CAPN5	calpain 5 [Source:HGNC Symbol%3BAcc:1482]	GO:0006508:proteolysis;GO:0007165:signal transduction;	GO:0005622:intracellular;GO:0009986:cell surface;	GO:0004198:calcium-dependent cysteine-type endopeptidase activity;
ENSG00000124564	1.20852	4.55482	5.66161e-33	8.34186e-31	Up	SLC17A3	solute carrier family 17 (organic anion transporter)%2C member 3 [Source:HGNC Symbol%3BAcc:10931]	GO:0006814:sodium ion transport;GO:0006817:phosphate ion transport;GO:0006855:drug transmembrane transport;GO:0015711:organic anion transport;GO:0015747:urate transport;GO:0015760:glucose-6-phosphate transport;GO:0015893:drug transport;GO:0034220:ion transmembrane transport;GO:0044070:regulation of anion transport;GO:0046415:urate metabolic process;GO:0055085:transmembrane transport;GO:1901998:to…	GO:0005737:cytoplasm;GO:0005789:endoplasmic reticulum membrane;GO:0005886:plasma membrane;GO:0005887:integral component of plasma membrane;GO:0016021:integral component of membrane;GO:0016324:apical plasma membrane;GO:0031526:brush border membrane;GO:0048471:perinuclear region of cytoplasm;	GO:0005436:sodium:phosphate symporter activity;GO:0008308:voltage-gated anion channel activity;GO:0008514:organic anion transmembrane transporter activity;GO:0015143:urate transmembrane transporter activity;GO:0015238:drug transmembrane transporter activity;GO:0015562:efflux transmembrane transporter activity;GO:0019534:toxin transporter activity;
ENSG00000085117	1.20968	1.58987	8.73858e-08	2.08491e-06	Up	CD82	CD82 molecule [Source:HGNC Symbol%3BAcc:6210]	-	GO:0005886:plasma membrane;GO:0005887:integral component of plasma membrane;GO:0016021:integral component of membrane;	GO:0005515:protein binding;
ENSG00000230454	1.21185	0.0258545	0.00307456	0.0312996	Up	U73166.2	-	-	-	-
ENSG00000010319	1.21343	0.161603	0.00145962	0.0162725	Up	SEMA3G	sema domain%2C immunoglobulin domain (Ig)%2C short basic domain%2C secreted%2C (semaphorin) 3G [Source:HGNC Symbol%3BAcc:30400]	GO:0007275:multicellular organismal development;	GO:0005576:extracellular region;GO:0016020:membrane;	GO:0004872:receptor activity;
ENSG00000099864	1.21464	4.11047	4.43496e-19	3.17829e-17	Up	PALM	paralemmin [Source:HGNC Symbol%3BAcc:8594]	GO:0006928:movement of cell or subcellular component;GO:0007010:cytoskeleton organization;GO:0007194:negative regulation of adenylate cyclase activity;GO:0008360:regulation of cell shape;GO:0051491:positive regulation of filopodium assembly;GO:0060074:synapse maturation;GO:0060160:negative regulation of dopamine receptor signaling pathway;GO:0060999:positive regulation of dendritic spine developm…	GO:0005886:plasma membrane;GO:0005887:integral component of plasma membrane;GO:0016023:cytoplasmic membrane-bounded vesicle;GO:0016323:basolateral plasma membrane;GO:0016327:apicolateral plasma membrane;GO:0030424:axon;GO:0031527:filopodium membrane;GO:0032590:dendrite membrane;GO:0032591:dendritic spine membrane;	GO:0005515:protein binding;GO:0031750:D3 dopamine receptor binding;
ENSG00000173175	1.21474	0.399617	0.000534712	0.0066454	Up	ADCY5	adenylate cyclase 5 [Source:HGNC Symbol%3BAcc:236]	GO:0001973:adenosine receptor signaling pathway;GO:0006112:energy reserve metabolic process;GO:0006833:water transport;GO:0007165:signal transduction;GO:0007173:epidermal growth factor receptor signaling pathway;GO:0007189:adenylate cyclase-activating G-protein coupled receptor signaling pathway;GO:0007191:adenylate cyclase-activating dopamine receptor signaling pathway;GO:0007193:adenylate cycla…	GO:0005886:plasma membrane;GO:0016021:integral component of membrane;GO:0072372:primary cilium;	GO:0000166:nucleotide binding;GO:0004016:adenylate cyclase activity;GO:0005524:ATP binding;GO:0008179:adenylate cyclase binding;GO:0046872:metal ion binding;GO:0046982:protein heterodimerization activity;
ENSG00000245317	1.21494	0.399623	0.000517576	0.00644587	Up	CTC-241N9.1	Uncharacterized protein [Source:UniProtKB/TrEMBL%3BAcc:D6RGH1]	-	-	-
ENSG00000143127	1.21837	1.08529	7.48295e-06	0.000133817	Up	ITGA10	integrin%2C alpha 10 [Source:HGNC Symbol%3BAcc:6135]	GO:0007155:cell adhesion;GO:0007160:cell-matrix adhesion;GO:0007229:integrin-mediated signaling pathway;	GO:0005886:plasma membrane;GO:0008305:integrin complex;	GO:0005518:collagen binding;GO:0046872:metal ion binding;
ENSG00000163393	1.2184	1.152	4.25107e-06	7.91761e-05	Up	SLC22A15	solute carrier family 22%2C member 15 [Source:HGNC Symbol%3BAcc:20301]	GO:0006811:ion transport;	GO:0016021:integral component of membrane;	GO:0022857:transmembrane transporter activity;
ENSG00000119655	1.21985	5.96938	3.75487e-80	2.19622e-77	Up	NPC2	Niemann-Pick disease%2C type C2 [Source:HGNC Symbol%3BAcc:14537]	GO:0008203:cholesterol metabolic process;GO:0009615:response to virus;GO:0015914:phospholipid transport;GO:0019747:regulation of isoprenoid metabolic process;GO:0030301:cholesterol transport;GO:0032366:intracellular sterol transport;GO:0032367:intracellular cholesterol transport;GO:0033344:cholesterol efflux;GO:0042632:cholesterol homeostasis;GO:0046836:glycolipid transport;	GO:0005576:extracellular region;GO:0005764:lysosome;GO:0005783:endoplasmic reticulum;	GO:0005515:protein binding;GO:0015485:cholesterol binding;GO:0019899:enzyme binding;
ENSG00000055732	1.22328	2.94312	1.48889e-16	9.03712e-15	Up	MCOLN3	mucolipin 3 [Source:HGNC Symbol%3BAcc:13358]	GO:0006811:ion transport;GO:0007626:locomotory behavior;GO:0042491:auditory receptor cell differentiation;	GO:0005737:cytoplasm;GO:0005886:plasma membrane;GO:0016021:integral component of membrane;	-
ENSG00000228742	1.22455	1.18858	8.67784e-06	0.000153996	Up	RP5-884M6.1	-	-	-	-
ENSG00000162738	1.22596	2.03037	1.5623e-08	4.11765e-07	Up	VANGL2	VANGL planar cell polarity protein 2 [Source:HGNC Symbol%3BAcc:15511]	GO:0001736:establishment of planar polarity;GO:0001843:neural tube closure;GO:0001942:hair follicle development;GO:0001947:heart looping;GO:0003149:membranous septum morphogenesis;GO:0003150:muscular septum morphogenesis;GO:0003402:planar cell polarity pathway involved in axis elongation;GO:0007266:Rho protein signal transduction;GO:0009952:anterior/posterior pattern specification;GO:0022007:conv…	GO:0005911:cell-cell junction;GO:0016021:integral component of membrane;GO:0016323:basolateral plasma membrane;GO:0016324:apical plasma membrane;GO:0016328:lateral plasma membrane;GO:0060187:cell pole;	-
ENSG00000116711	1.22598	5.49234	9.08861e-78	5.01215e-75	Up	PLA2G4A	phospholipase A2%2C group IVA (cytosolic%2C calcium-dependent) [Source:HGNC Symbol%3BAcc:9035]	GO:0006644:phospholipid metabolic process;GO:0006654:phosphatidic acid biosynthetic process;GO:0006663:platelet activating factor biosynthetic process;GO:0006690:icosanoid metabolic process;GO:0007596:blood coagulation;GO:0009395:phospholipid catabolic process;GO:0019369:arachidonic acid metabolic process;GO:0030168:platelet activation;GO:0035965:cardiolipin acyl-chain remodeling;GO:0036148:phosp…	GO:0005743:mitochondrial inner membrane;GO:0005789:endoplasmic reticulum membrane;GO:0005794:Golgi apparatus;GO:0005829:cytosol;GO:0016023:cytoplasmic membrane-bounded vesicle;	GO:0004620:phospholipase activity;GO:0004622:lysophospholipase activity;GO:0004623:phospholipase A2 activity;GO:0005509:calcium ion binding;GO:0005544:calcium-dependent phospholipid binding;GO:0047498:calcium-dependent phospholipase A2 activity;
ENSG00000169213	1.22628	5.33589	5.59517e-64	2.3142e-61	Up	RAB3B	RAB3B%2C member RAS oncogene family [Source:HGNC Symbol%3BAcc:9778]	GO:0007264:small GTPase mediated signal transduction;GO:0015031:protein transport;GO:0017157:regulation of exocytosis;GO:0018125:peptidyl-cysteine methylation;	GO:0005829:cytosol;GO:0005886:plasma membrane;GO:0008021:synaptic vesicle;GO:0030141:secretory granule;	GO:0005525:GTP binding;
ENSG00000244242	1.22664	0.56259	0.000163004	0.00226893	Up	IFITM10	interferon induced transmembrane protein 10 [Source:HGNC Symbol%3BAcc:40022]	GO:0009607:response to biotic stimulus;	GO:0005886:plasma membrane;GO:0016021:integral component of membrane;	-
ENSG00000166126	1.22753	0.104957	0.00172969	0.0189231	Up	AMN	amnion associated transmembrane protein [Source:HGNC Symbol%3BAcc:14604]	GO:0006766:vitamin metabolic process;GO:0006767:water-soluble vitamin metabolic process;GO:0007275:multicellular organismal development;GO:0007588:excretion;GO:0008104:protein localization;GO:0009235:cobalamin metabolic process;GO:0042157:lipoprotein metabolic process;GO:0044281:small molecule metabolic process;	GO:0005886:plasma membrane;GO:0010008:endosome membrane;GO:0016021:integral component of membrane;GO:0045177:apical part of cell;	-
ENSG00000173237	1.22934	4.66072	1.74727e-38	3.28492e-36	Up	C11orf86	chromosome 11 open reading frame 86 [Source:HGNC Symbol%3BAcc:34442]	-	-	-
ENSG00000183111	1.23789	1.25948	8.40836e-07	1.74199e-05	Up	ARHGEF37	Rho guanine nucleotide exchange factor (GEF) 37 [Source:HGNC Symbol%3BAcc:34430]	GO:0035023:regulation of Rho protein signal transduction;	GO:0005737:cytoplasm;	GO:0005089:Rho guanyl-nucleotide exchange factor activity;
ENSG00000264920	1.23876	0.415259	0.000362473	0.00470666	Up	RP11-6N17.4	-	-	-	-
ENSG00000172824	1.23881	0.415251	0.000359313	0.00466818	Up	CES4A	carboxylesterase 4A [Source:HGNC Symbol%3BAcc:26741]	-	GO:0005576:extracellular region;	GO:0016787:hydrolase activity;
ENSG00000155016	1.24182	2.33042	6.63687e-13	2.83622e-11	Up	CYP2U1	cytochrome P450%2C family 2%2C subfamily U%2C polypeptide 1 [Source:HGNC Symbol%3BAcc:20582]	GO:0006805:xenobiotic metabolic process;GO:0008219:cell death;GO:0019369:arachidonic acid metabolic process;GO:0044281:small molecule metabolic process;GO:0097267:omega-hydroxylase P450 pathway;	GO:0005789:endoplasmic reticulum membrane;GO:0016021:integral component of membrane;	GO:0005506:iron ion binding;GO:0009055:electron carrier activity;GO:0016712:oxidoreductase activity, acting on paired donors, with incorporation or reduction of molecular oxygen, reduced flavin or flavoprotein as one donor, and incorporation of one atom of oxygen;GO:0020037:heme binding;GO:0070330:aromatase activity;
ENSG00000215375	1.2419	1.81217	2.64628e-09	7.76256e-08	Up	MYL5	myosin%2C light chain 5%2C regulatory [Source:HGNC Symbol%3BAcc:7586]	GO:0006937:regulation of muscle contraction;	GO:0005859:muscle myosin complex;	GO:0005509:calcium ion binding;GO:0008307:structural constituent of muscle;
ENSG00000107957	1.24229	3.96679	3.39493e-35	5.63277e-33	Up	SH3PXD2A	SH3 and PX domains 2A [Source:HGNC Symbol%3BAcc:23664]	GO:0006801:superoxide metabolic process;GO:0007154:cell communication;	GO:0002102:podosome;GO:0005737:cytoplasm;GO:0030054:cell junction;GO:0042995:cell projection;	GO:0005515:protein binding;GO:0035091:phosphatidylinositol binding;
ENSG00000171564	1.24548	2.28871	1.5947e-12	6.55365e-11	Up	FGB	fibrinogen beta chain [Source:HGNC Symbol%3BAcc:3662]	GO:0002576:platelet degranulation;GO:0007165:signal transduction;GO:0007596:blood coagulation;GO:0030168:platelet activation;GO:0051258:protein polymerization;GO:0051592:response to calcium ion;	GO:0005576:extracellular region;GO:0005577:fibrinogen complex;GO:0005615:extracellular space;GO:0005886:plasma membrane;GO:0005938:cell cortex;GO:0009897:external side of plasma membrane;GO:0009986:cell surface;GO:0031091:platelet alpha granule;GO:0031093:platelet alpha granule lumen;GO:0072562:blood microparticle;	GO:0005102:receptor binding;GO:0030674:protein binding, bridging;GO:0051087:chaperone binding;
ENSG00000255509	1.24548	2.07987	5.25264e-11	1.84559e-09	Up	RP11-445F12.1	-	-	-	-
ENSG00000047346	1.2489	3.39543	5.43282e-25	5.53851e-23	Up	FAM214A	family with sequence similarity 214%2C member A [Source:HGNC Symbol%3BAcc:25609]	-	-	-
ENSG00000074370	1.24906	3.73443	1.35623e-29	1.76082e-27	Up	ATP2A3	ATPase%2C Ca++ transporting%2C ubiquitous [Source:HGNC Symbol%3BAcc:813]	GO:0006810:transport;GO:0006816:calcium ion transport;GO:0007596:blood coagulation;GO:0034220:ion transmembrane transport;GO:0055085:transmembrane transport;	GO:0005783:endoplasmic reticulum;GO:0005789:endoplasmic reticulum membrane;GO:0016021:integral component of membrane;GO:0016529:sarcoplasmic reticulum;GO:0031095:platelet dense tubular network membrane;GO:0031965:nuclear membrane;GO:0033017:sarcoplasmic reticulum membrane;	GO:0005388:calcium-transporting ATPase activity;GO:0005524:ATP binding;GO:0019829:cation-transporting ATPase activity;GO:0046872:metal ion binding;
ENSG00000145358	1.24914	0.670576	0.000647628	0.00788662	Up	DDIT4L	DNA-damage-inducible transcript 4-like [Source:HGNC Symbol%3BAcc:30555]	GO:0009968:negative regulation of signal transduction;	GO:0005737:cytoplasm;	-
ENSG00000139946	1.25079	2.54001	1.67701e-11	6.20098e-10	Up	PELI2	pellino E3 ubiquitin protein ligase family member 2 [Source:HGNC Symbol%3BAcc:8828]	GO:0001934:positive regulation of protein phosphorylation;GO:0002224:toll-like receptor signaling pathway;GO:0002755:MyD88-dependent toll-like receptor signaling pathway;GO:0008063:Toll signaling pathway;GO:0016567:protein ubiquitination;GO:0034134:toll-like receptor 2 signaling pathway;GO:0034142:toll-like receptor 4 signaling pathway;GO:0034146:toll-like receptor 5 signaling pathway;GO:0034162:…	GO:0005829:cytosol;	GO:0005515:protein binding;GO:0016874:ligase activity;
ENSG00000115226	1.25151	1.20674	1.48638e-06	2.96483e-05	Up	FNDC4	fibronectin type III domain containing 4 [Source:HGNC Symbol%3BAcc:20239]	-	GO:0005783:endoplasmic reticulum;GO:0005886:plasma membrane;GO:0016021:integral component of membrane;	-
ENSG00000173702	1.2546	3.73284	2.0703e-30	2.78146e-28	Up	MUC13	mucin 13%2C cell surface associated [Source:HGNC Symbol%3BAcc:7511]	GO:0016266:O-glycan processing;GO:0043687:post-translational protein modification;GO:0044267:cellular protein metabolic process;	GO:0005576:extracellular region;GO:0005796:Golgi lumen;GO:0016021:integral component of membrane;GO:0016324:apical plasma membrane;	-
ENSG00000213949	1.25531	4.07946	7.43787e-37	1.33664e-34	Up	ITGA1	integrin%2C alpha 1 [Source:HGNC Symbol%3BAcc:6134]	GO:0000187:activation of MAPK activity;GO:0006936:muscle contraction;GO:0007160:cell-matrix adhesion;GO:0007229:integrin-mediated signaling pathway;GO:0007411:axon guidance;GO:0008285:negative regulation of cell proliferation;GO:0030593:neutrophil chemotaxis;GO:0032516:positive regulation of phosphoprotein phosphatase activity;GO:0042059:negative regulation of epidermal growth factor receptor sig…	GO:0001669:acrosomal vesicle;GO:0005886:plasma membrane;GO:0008305:integrin complex;GO:0009897:external side of plasma membrane;GO:0043005:neuron projection;GO:0043204:perikaryon;GO:0045121:membrane raft;GO:0045178:basal part of cell;	GO:0005178:integrin binding;GO:0005515:protein binding;GO:0005518:collagen binding;GO:0019903:protein phosphatase binding;GO:0046872:metal ion binding;GO:0046982:protein heterodimerization activity;
ENSG00000176532	1.25534	2.99321	1.5826e-18	1.09749e-16	Up	PRR15	proline rich 15 [Source:HGNC Symbol%3BAcc:22310]	GO:0007275:multicellular organismal development;	-	-
ENSG00000128578	1.25738	4.17709	9.61428e-41	1.92635e-38	Up	STRIP2	striatin interacting protein 2 [Source:HGNC Symbol%3BAcc:22209]	GO:0007010:cytoskeleton organization;GO:0008360:regulation of cell shape;GO:0016477:cell migration;	GO:0005737:cytoplasm;	GO:0003674:molecular_function;
ENSG00000171680	1.25814	2.78747	2.77837e-17	1.75635e-15	Up	PLEKHG5	pleckstrin homology domain containing%2C family G (with RhoGef domain) member 5 [Source:HGNC Symbol%3BAcc:29105]	GO:0007264:small GTPase mediated signal transduction;GO:0035023:regulation of Rho protein signal transduction;GO:0035767:endothelial cell chemotaxis;GO:0043065:positive regulation of apoptotic process;GO:0043123:positive regulation of I-kappaB kinase/NF-kappaB signaling;GO:0048011:neurotrophin TRK receptor signaling pathway;GO:0051056:regulation of small GTPase mediated signal transduction;GO:009…	GO:0005737:cytoplasm;GO:0005829:cytosol;GO:0005886:plasma membrane;GO:0005911:cell-cell junction;GO:0030027:lamellipodium;GO:0030139:endocytic vesicle;GO:0048471:perinuclear region of cytoplasm;	GO:0004871:signal transducer activity;GO:0005089:Rho guanyl-nucleotide exchange factor activity;GO:0005543:phospholipid binding;
ENSG00000184995	1.25838	1.44554	9.37284e-08	2.22341e-06	Up	IFNE	interferon%2C epsilon [Source:HGNC Symbol%3BAcc:18163]	GO:0042742:defense response to bacterium;GO:0051607:defense response to virus;	GO:0005615:extracellular space;	GO:0005125:cytokine activity;GO:0005126:cytokine receptor binding;
ENSG00000107736	1.25908	1.17958	1.34117e-06	2.69094e-05	Up	CDH23	cadherin-related 23 [Source:HGNC Symbol%3BAcc:13733]	GO:0006816:calcium ion transport;GO:0007156:homophilic cell adhesion via plasma membrane adhesion molecules;GO:0007601:visual perception;GO:0007605:sensory perception of sound;GO:0016339:calcium-dependent cell-cell adhesion via plasma membrane cell adhesion molecules;GO:0045494:photoreceptor cell maintenance;GO:0050896:response to stimulus;GO:0050953:sensory perception of light stimulus;GO:005095…	GO:0005886:plasma membrane;GO:0016020:membrane;GO:0016021:integral component of membrane;GO:0032420:stereocilium;	GO:0005509:calcium ion binding;GO:0005515:protein binding;
ENSG00000135919	1.25947	6.92647	4.52535e-170	1.63775e-166	Up	SERPINE2	serpin peptidase inhibitor%2C clade E (nexin%2C plasminogen activator inhibitor type 1)%2C member 2 [Source:HGNC Symbol%3BAcc:8951]	GO:0007596:blood coagulation;GO:0008285:negative regulation of cell proliferation;GO:0010544:negative regulation of platelet activation;GO:0010757:negative regulation of plasminogen activation;GO:0010766:negative regulation of sodium ion transport;GO:0010951:negative regulation of endopeptidase activity;GO:0010955:negative regulation of protein processing;GO:0014067:negative regulation of phospha…	GO:0005576:extracellular region;GO:0005615:extracellular space;GO:0005829:cytosol;GO:0031012:extracellular matrix;GO:0031091:platelet alpha granule;GO:0031232:extrinsic component of external side of plasma membrane;GO:0031594:neuromuscular junction;	GO:0004867:serine-type endopeptidase inhibitor activity;GO:0005102:receptor binding;GO:0005515:protein binding;GO:0005539:glycosaminoglycan binding;GO:0008201:heparin binding;
ENSG00000184492	1.26104	-0.0153061	0.00241952	0.0253441	Up	FOXD4L1	forkhead box D4-like 1 [Source:HGNC Symbol%3BAcc:18521]	GO:0001755:neural crest cell migration;GO:0007389:pattern specification process;GO:0007422:peripheral nervous system development;GO:0009790:embryo development;GO:0030318:melanocyte differentiation;GO:0030513:positive regulation of BMP signaling pathway;GO:0045944:positive regulation of transcription from RNA polymerase II promoter;GO:0048484:enteric nervous system development;GO:0048485:sympathet…	GO:0005634:nucleus;GO:0005667:transcription factor complex;GO:0005730:nucleolus;	GO:0003690:double-stranded DNA binding;GO:0003705:RNA polymerase II distal enhancer sequence-specific DNA binding transcription factor activity;GO:0008134:transcription factor binding;GO:0008301:DNA binding, bending;GO:0043565:sequence-specific DNA binding;
ENSG00000237975	1.26134	1.52665	4.14641e-08	1.03046e-06	Up	FLG-AS1	FLG antisense RNA 1 [Source:HGNC Symbol%3BAcc:27913]	-	-	-
ENSG00000174469	1.26184	2.96991	9.26443e-19	6.55015e-17	Up	CNTNAP2	contactin associated protein-like 2 [Source:HGNC Symbol%3BAcc:13830]	GO:0007155:cell adhesion;GO:0007420:brain development;GO:0007610:behavior;GO:0008038:neuron recognition;GO:0019226:transmission of nerve impulse;GO:0021756:striatum development;GO:0021761:limbic system development;GO:0021794:thalamus development;GO:0021987:cerebral cortex development;GO:0031175:neuron projection development;GO:0034613:cellular protein localization;GO:0045163:clustering of voltage…	GO:0005769:early endosome;GO:0005794:Golgi apparatus;GO:0008076:voltage-gated potassium channel complex;GO:0009986:cell surface;GO:0016020:membrane;GO:0016021:integral component of membrane;GO:0030424:axon;GO:0030425:dendrite;GO:0030673:axolemma;GO:0043025:neuronal cell body;GO:0043204:perikaryon;GO:0044224:juxtaparanode region of axon;	GO:0019899:enzyme binding;
ENSG00000107551	1.26256	0.770776	2.23358e-05	0.000369107	Up	RASSF4	Ras association (RalGDS/AF-6) domain family member 4 [Source:HGNC Symbol%3BAcc:20793]	GO:0007049:cell cycle;GO:0007165:signal transduction;	-	GO:0005515:protein binding;
ENSG00000178386	1.2662	-0.169622	0.00455079	0.0441397	Up	ZNF223	zinc finger protein 223 [Source:HGNC Symbol%3BAcc:13016]	GO:0006351:transcription, DNA-templated;GO:0006355:regulation of transcription, DNA-templated;GO:0008150:biological_process;	GO:0005622:intracellular;GO:0005634:nucleus;	GO:0003676:nucleic acid binding;GO:0003677:DNA binding;GO:0046872:metal ion binding;
ENSG00000166432	1.27034	0.198128	0.000793626	0.00946354	Up	ZMAT1	zinc finger%2C matrin-type 1 [Source:HGNC Symbol%3BAcc:29377]	-	GO:0005634:nucleus;GO:0005730:nucleolus;	GO:0003677:DNA binding;GO:0008270:zinc ion binding;
ENSG00000263327	1.27171	0.490763	0.000155516	0.00217096	Up	TAPT1-AS1	TAPT1 antisense RNA 1 (head to head) [Source:HGNC Symbol%3BAcc:26832]	-	-	-
ENSG00000180422	1.27311	0.733959	2.57618e-05	0.000421752	Up	LINC00304	long intergenic non-protein coding RNA 304 [Source:HGNC Symbol%3BAcc:26713]	-	-	-
ENSG00000175938	1.2753	2.30973	2.99329e-13	1.32029e-11	Up	ORAI3	ORAI calcium release-activated calcium modulator 3 [Source:HGNC Symbol%3BAcc:28185]	-	GO:0016021:integral component of membrane;	GO:0005515:protein binding;
ENSG00000268460	1.27745	1.22442	1.13284e-06	2.30327e-05	Up	AC006262.6	-	-	-	-
ENSG00000119681	1.27899	5.18088	1.29729e-64	5.40429e-62	Up	LTBP2	latent transforming growth factor beta binding protein 2 [Source:HGNC Symbol%3BAcc:6715]	GO:0006605:protein targeting;GO:0007179:transforming growth factor beta receptor signaling pathway;GO:0009306:protein secretion;	GO:0005578:proteinaceous extracellular matrix;GO:0005615:extracellular space;GO:0031012:extracellular matrix;GO:0070062:extracellular exosome;	GO:0005509:calcium ion binding;GO:0008201:heparin binding;GO:0019838:growth factor binding;
ENSG00000133636	1.27996	8.32978	1.98976e-158	4.60869e-155	Up	NTS	neurotensin [Source:HGNC Symbol%3BAcc:8038]	GO:0007165:signal transduction;GO:0050880:regulation of blood vessel size;	GO:0005576:extracellular region;GO:0030133:transport vesicle;	GO:0005184:neuropeptide hormone activity;GO:0005515:protein binding;
ENSG00000186204	1.28349	0.909343	1.23077e-05	0.000213441	Up	CYP4F12	cytochrome P450%2C family 4%2C subfamily F%2C polypeptide 12 [Source:HGNC Symbol%3BAcc:18857]	GO:0000038:very long-chain fatty acid metabolic process;GO:0001676:long-chain fatty acid metabolic process;GO:0003091:renal water homeostasis;GO:0003095:pressure natriuresis;GO:0006805:xenobiotic metabolic process;GO:0017144:drug metabolic process;GO:0019369:arachidonic acid metabolic process;GO:0019373:epoxygenase P450 pathway;GO:0030195:negative regulation of blood coagulation;GO:0036101:leukot…	GO:0005737:cytoplasm;GO:0005789:endoplasmic reticulum membrane;GO:0016021:integral component of membrane;GO:0016324:apical plasma membrane;GO:0043231:intracellular membrane-bounded organelle;	GO:0005506:iron ion binding;GO:0008392:arachidonic acid epoxygenase activity;GO:0009055:electron carrier activity;GO:0018685:alkane 1-monooxygenase activity;GO:0020037:heme binding;GO:0047057:vitamin-K-epoxide reductase (warfarin-sensitive) activity;GO:0050051:leukotriene-B4 20-monooxygenase activity;GO:0070330:aromatase activity;
ENSG00000124006	1.28608	5.20777	1.73254e-42	3.80089e-40	Up	OBSL1	obscurin-like 1 [Source:HGNC Symbol%3BAcc:29092]	GO:0007010:cytoskeleton organization;GO:0007030:Golgi organization;GO:0034067:protein localization to Golgi apparatus;GO:0050775:positive regulation of dendrite morphogenesis;GO:0055003:cardiac myofibril assembly;	GO:0005794:Golgi apparatus;GO:0014704:intercalated disc;GO:0030018:Z disc;GO:0031430:M band;GO:0048471:perinuclear region of cytoplasm;	GO:0005515:protein binding;GO:0008093:cytoskeletal adaptor activity;
ENSG00000180672	1.28664	3.07877	5.22781e-21	4.25761e-19	Up	AC007362.1	-	-	-	-
ENSG00000115828	1.28997	5.566	1.90398e-67	8.41601e-65	Up	QPCT	glutaminyl-peptide cyclotransferase [Source:HGNC Symbol%3BAcc:9753]	GO:0006464:cellular protein modification process;GO:0006508:proteolysis;GO:0017186:peptidyl-pyroglutamic acid biosynthetic process, using glutaminyl-peptide cyclotransferase;	GO:0005576:extracellular region;	GO:0008233:peptidase activity;GO:0008270:zinc ion binding;GO:0016603:glutaminyl-peptide cyclotransferase activity;
ENSG00000164125	1.28997	0.746246	4.52365e-05	0.000706996	Up	FAM198B	family with sequence similarity 198%2C member B [Source:HGNC Symbol%3BAcc:25312]	-	GO:0000139:Golgi membrane;GO:0005794:Golgi apparatus;GO:0016021:integral component of membrane;	-
ENSG00000160117	1.29346	0.00543524	0.00162517	0.0179134	Up	ANKLE1	ankyrin repeat and LEM domain containing 1 [Source:HGNC Symbol%3BAcc:26812]	-	-	-
ENSG00000158486	1.29362	0.00549821	0.00172037	0.0188278	Up	DNAH3	dynein%2C axonemal%2C heavy chain 3 [Source:HGNC Symbol%3BAcc:2949]	GO:0001539:cilium or flagellum-dependent cell motility;GO:0007018:microtubule-based movement;	GO:0005858:axonemal dynein complex;GO:0005874:microtubule;	GO:0003777:microtubule motor activity;GO:0005524:ATP binding;GO:0016887:ATPase activity;
ENSG00000109452	1.29791	2.44085	1.06861e-13	4.94626e-12	Up	INPP4B	inositol polyphosphate-4-phosphatase%2C type II%2C 105kDa [Source:HGNC Symbol%3BAcc:6075]	GO:0006644:phospholipid metabolic process;GO:0006661:phosphatidylinositol biosynthetic process;GO:0006874:cellular calcium ion homeostasis;GO:0007165:signal transduction;GO:0043647:inositol phosphate metabolic process;GO:0044281:small molecule metabolic process;GO:0045671:negative regulation of osteoclast differentiation;GO:0046822:regulation of nucleocytoplasmic transport;GO:0046850:regulation o…	GO:0005794:Golgi apparatus;GO:0005829:cytosol;	GO:0008289:lipid binding;GO:0016316:phosphatidylinositol-3,4-bisphosphate 4-phosphatase activity;GO:0034594:phosphatidylinositol trisphosphate phosphatase activity;GO:0034597:phosphatidylinositol-4,5-bisphosphate 4-phosphatase activity;
ENSG00000184005	1.29991	0.39968	0.000227213	0.00307688	Up	ST6GALNAC3	ST6 (alpha-N-acetyl-neuraminyl-2%2C3-beta-galactosyl-1%2C3)-N-acetylgalactosaminide alpha-2%2C6-sialyltransferase 3 [Source:HGNC Symbol%3BAcc:19343]	GO:0006486:protein glycosylation;GO:0006677:glycosylceramide metabolic process;GO:0006687:glycosphingolipid metabolic process;GO:0009100:glycoprotein metabolic process;	GO:0000139:Golgi membrane;GO:0016021:integral component of membrane;	GO:0008373:sialyltransferase activity;
ENSG00000272796	1.302	2.74195	1.43386e-17	9.28718e-16	Up	RP1-74M1.3	-	-	-	-
ENSG00000176771	1.30202	1.14261	1.02019e-06	2.08669e-05	Up	NCKAP5	NCK-associated protein 5 [Source:HGNC Symbol%3BAcc:29847]	GO:0008150:biological_process;	GO:0005575:cellular_component;	-
ENSG00000221890	1.30358	5.27003	3.42599e-74	1.77126e-71	Up	NPTXR	neuronal pentraxin receptor [Source:HGNC Symbol%3BAcc:7954]	-	GO:0016021:integral component of membrane;	GO:0046872:metal ion binding;
ENSG00000011028	1.30573	6.5474	3.79866e-137	6.11004e-134	Up	MRC2	mannose receptor%2C C type 2 [Source:HGNC Symbol%3BAcc:16875]	GO:0006897:endocytosis;	GO:0016021:integral component of membrane;	GO:0030246:carbohydrate binding;
ENSG00000075399	1.30575	2.71074	7.21674e-17	4.45033e-15	Up	VPS9D1	VPS9 domain containing 1 [Source:HGNC Symbol%3BAcc:13526]	GO:0015986:ATP synthesis coupled proton transport;	GO:0005634:nucleus;GO:0005730:nucleolus;GO:0005737:cytoplasm;	GO:0005096:GTPase activator activity;GO:0005215:transporter activity;
ENSG00000172602	1.30656	4.08527	8.87611e-40	1.73639e-37	Up	RND1	Rho family GTPase 1 [Source:HGNC Symbol%3BAcc:18314]	GO:0007015:actin filament organization;GO:0007162:negative regulation of cell adhesion;GO:0007264:small GTPase mediated signal transduction;GO:0007411:axon guidance;GO:0016322:neuron remodeling;	GO:0005829:cytosol;GO:0005856:cytoskeleton;GO:0005886:plasma membrane;GO:0005912:adherens junction;	GO:0003924:GTPase activity;GO:0005102:receptor binding;GO:0005515:protein binding;GO:0005525:GTP binding;
ENSG00000188921	1.30878	1.45309	3.19888e-08	8.07458e-07	Up	PTPLAD2	protein tyrosine phosphatase-like A domain containing 2 [Source:HGNC Symbol%3BAcc:20920]	GO:0006633:fatty acid biosynthetic process;	GO:0005789:endoplasmic reticulum membrane;GO:0016021:integral component of membrane;	GO:0016829:lyase activity;
ENSG00000123096	1.3149	-0.05769	0.0019208	0.0207391	Up	SSPN	sarcospan [Source:HGNC Symbol%3BAcc:11322]	GO:0006936:muscle contraction;GO:0007155:cell adhesion;	GO:0005887:integral component of plasma membrane;GO:0016010:dystrophin-associated glycoprotein complex;GO:0016021:integral component of membrane;GO:0030054:cell junction;GO:0030133:transport vesicle;GO:0042383:sarcolemma;GO:0045211:postsynaptic membrane;	-
ENSG00000104059	1.31508	0.670345	2.79921e-05	0.000454155	Up	FAM189A1	family with sequence similarity 189%2C member A1 [Source:HGNC Symbol%3BAcc:29075]	-	GO:0016021:integral component of membrane;	-
ENSG00000129951	1.31552	0.931171	6.11651e-06	0.000110958	Up	LPPR3	hsa-mir-3187 [Source:miRBase%3BAcc:MI0014231]	-	GO:0016020:membrane;GO:0016021:integral component of membrane;	GO:0003824:catalytic activity;GO:0008195:phosphatidate phosphatase activity;
ENSG00000158023	1.31613	0.161631	0.000835393	0.00990853	Up	WDR66	WD repeat domain 66 [Source:HGNC Symbol%3BAcc:28506]	-	-	GO:0005509:calcium ion binding;
ENSG00000114698	1.31633	2.46744	4.65216e-15	2.46237e-13	Up	PLSCR4	phospholipid scramblase 4 [Source:HGNC Symbol%3BAcc:16497]	GO:0007596:blood coagulation;GO:0017121:phospholipid scrambling;GO:0071222:cellular response to lipopolysaccharide;	GO:0005886:plasma membrane;GO:0016021:integral component of membrane;	GO:0005509:calcium ion binding;GO:0005515:protein binding;GO:0017124:SH3 domain binding;GO:0017128:phospholipid scramblase activity;GO:0019899:enzyme binding;GO:0042609:CD4 receptor binding;
ENSG00000168243	1.31766	4.14958	7.6744e-42	1.59851e-39	Up	GNG4	guanine nucleotide binding protein (G protein)%2C gamma 4 [Source:HGNC Symbol%3BAcc:4407]	GO:0006112:energy reserve metabolic process;GO:0007186:G-protein coupled receptor signaling pathway;GO:0007268:synaptic transmission;GO:0008277:regulation of G-protein coupled receptor protein signaling pathway;GO:0030308:negative regulation of cell growth;GO:0044281:small molecule metabolic process;GO:0071377:cellular response to glucagon stimulus;	GO:0005834:heterotrimeric G-protein complex;GO:0005886:plasma membrane;	GO:0004871:signal transducer activity;GO:0005515:protein binding;
ENSG00000185100	1.31801	2.21492	5.71649e-13	2.46107e-11	Up	ADSSL1	adenylosuccinate synthase like 1 [Source:HGNC Symbol%3BAcc:20093]	GO:0002376:immune system process;GO:0006144:purine nucleobase metabolic process;GO:0006164:purine nucleotide biosynthetic process;GO:0006167:AMP biosynthetic process;GO:0009168:purine ribonucleoside monophosphate biosynthetic process;GO:0044208:'de novo' AMP biosynthetic process;GO:0044281:small molecule metabolic process;GO:0055086:nucleobase-containing small molecule metabolic process;	GO:0005737:cytoplasm;GO:0005829:cytosol;	GO:0000287:magnesium ion binding;GO:0004019:adenylosuccinate synthase activity;GO:0005525:GTP binding;GO:0042301:phosphate ion binding;
ENSG00000058085	1.31804	6.89976	1.17687e-84	8.01728e-82	Up	LAMC2	laminin%2C gamma 2 [Source:HGNC Symbol%3BAcc:6493]	GO:0007155:cell adhesion;GO:0008544:epidermis development;GO:0030198:extracellular matrix organization;GO:0031581:hemidesmosome assembly;GO:0034329:cell junction assembly;	GO:0005576:extracellular region;GO:0005610:laminin-5 complex;	GO:0008201:heparin binding;
ENSG00000142173	1.31826	3.23596	9.23684e-24	8.73953e-22	Up	COL6A2	collagen%2C type VI%2C alpha 2 [Source:HGNC Symbol%3BAcc:2212]	GO:0007411:axon guidance;GO:0016337:single organismal cell-cell adhesion;GO:0022617:extracellular matrix disassembly;GO:0030198:extracellular matrix organization;GO:0030574:collagen catabolic process;GO:0070208:protein heterotrimerization;	GO:0005576:extracellular region;GO:0005578:proteinaceous extracellular matrix;GO:0005581:collagen trimer;GO:0005615:extracellular space;GO:0005788:endoplasmic reticulum lumen;GO:0031012:extracellular matrix;GO:0042383:sarcolemma;GO:0043234:protein complex;	GO:0005201:extracellular matrix structural constituent;GO:0005515:protein binding;GO:0030674:protein binding, bridging;
ENSG00000106799	1.32085	5.74262	7.46629e-78	4.15707e-75	Up	TGFBR1	transforming growth factor%2C beta receptor 1 [Source:HGNC Symbol%3BAcc:11772]	GO:0000186:activation of MAPKK activity;GO:0001501:skeletal system development;GO:0001525:angiogenesis;GO:0001701:in utero embryonic development;GO:0001822:kidney development;GO:0001824:blastocyst development;GO:0001837:epithelial to mesenchymal transition;GO:0001937:negative regulation of endothelial cell proliferation;GO:0002088:lens development in camera-type eye;GO:0006355:regulation of trans…	GO:0005886:plasma membrane;GO:0005923:bicellular tight junction;GO:0016020:membrane;GO:0043235:receptor complex;GO:0070022:transforming growth factor beta receptor homodimeric complex;	GO:0004672:protein kinase activity;GO:0004674:protein serine/threonine kinase activity;GO:0004675:transmembrane receptor protein serine/threonine kinase activity;GO:0005024:transforming growth factor beta-activated receptor activity;GO:0005025:transforming growth factor beta receptor activity, type I;GO:0005114:type II transforming growth factor beta receptor binding;GO:0005515:protein binding;GO…
ENSG00000135439	1.32695	-0.21693	0.00379912	0.0377792	Up	AGAP2	ArfGAP with GTPase domain%2C ankyrin repeat and PH domain 2 [Source:HGNC Symbol%3BAcc:16921]	GO:0007264:small GTPase mediated signal transduction;GO:0007411:axon guidance;GO:0015031:protein transport;GO:0033601:positive regulation of mammary gland epithelial cell proliferation;GO:0042177:negative regulation of protein catabolic process;GO:0043066:negative regulation of apoptotic process;GO:0043524:negative regulation of neuron apoptotic process;GO:0045944:positive regulation of transcrip…	GO:0005622:intracellular;GO:0005634:nucleus;GO:0005730:nucleolus;GO:0005739:mitochondrion;	GO:0005525:GTP binding;GO:0005543:phospholipid binding;GO:0008270:zinc ion binding;GO:0019901:protein kinase binding;GO:0030295:protein kinase activator activity;
ENSG00000130635	1.32958	4.56977	8.11891e-57	2.79837e-54	Up	COL5A1	collagen%2C type V%2C alpha 1 [Source:HGNC Symbol%3BAcc:2209]	GO:0001568:blood vessel development;GO:0003007:heart morphogenesis;GO:0007155:cell adhesion;GO:0007411:axon guidance;GO:0016477:cell migration;GO:0022617:extracellular matrix disassembly;GO:0030198:extracellular matrix organization;GO:0030199:collagen fibril organization;GO:0030574:collagen catabolic process;GO:0032964:collagen biosynthetic process;GO:0035313:wound healing, spreading of epidermal…	GO:0005576:extracellular region;GO:0005581:collagen trimer;GO:0005588:collagen type V trimer;GO:0005604:basement membrane;GO:0005788:endoplasmic reticulum lumen;GO:0031012:extracellular matrix;	GO:0005178:integrin binding;GO:0005201:extracellular matrix structural constituent;GO:0008201:heparin binding;GO:0043394:proteoglycan binding;GO:0046872:metal ion binding;GO:0048407:platelet-derived growth factor binding;
ENSG00000167549	1.33329	1.49767	9.10726e-09	2.49223e-07	Up	CORO6	coronin 6 [Source:HGNC Symbol%3BAcc:21356]	GO:0030036:actin cytoskeleton organization;	GO:0015629:actin cytoskeleton;	GO:0051015:actin filament binding;
ENSG00000229404	1.33839	-0.123763	0.00229498	0.0242016	Up	LINC00858	long intergenic non-protein coding RNA 858 [Source:HGNC Symbol%3BAcc:27276]	-	-	-
ENSG00000204257	1.34275	0.179874	0.00058111	0.00716092	Up	HLA-DMA	major histocompatibility complex%2C class II%2C DM alpha [Source:HGNC Symbol%3BAcc:4934]	GO:0002504:antigen processing and presentation of peptide or polysaccharide antigen via MHC class II;GO:0006461:protein complex assembly;GO:0006955:immune response;GO:0015031:protein transport;GO:0016064:immunoglobulin mediated immune response;GO:0019886:antigen processing and presentation of exogenous peptide antigen via MHC class II;GO:0045059:positive thymic T cell selection;GO:0045582:positiv…	GO:0005765:lysosomal membrane;GO:0005771:multivesicular body;GO:0010008:endosome membrane;GO:0016021:integral component of membrane;GO:0031902:late endosome membrane;GO:0042613:MHC class II protein complex;	-
ENSG00000172382	1.3429	0.17992	0.000398632	0.0051295	Up	PRSS27	protease%2C serine 27 [Source:HGNC Symbol%3BAcc:15475]	GO:0006508:proteolysis;	GO:0005576:extracellular region;GO:0005886:plasma membrane;	GO:0004252:serine-type endopeptidase activity;
ENSG00000234997	1.34786	-0.0363349	0.00133688	0.0150168	Up	AC016745.3	-	-	-	-
ENSG00000106258	1.35235	3.5172	1.25105e-30	1.69257e-28	Up	CYP3A5	cytochrome P450%2C family 3%2C subfamily A%2C polypeptide 5 [Source:HGNC Symbol%3BAcc:2638]	GO:0006805:xenobiotic metabolic process;GO:0008202:steroid metabolic process;GO:0009822:alkaloid catabolic process;GO:0042737:drug catabolic process;GO:0044281:small molecule metabolic process;GO:0070989:oxidative demethylation;	GO:0005789:endoplasmic reticulum membrane;GO:0043231:intracellular membrane-bounded organelle;	GO:0004497:monooxygenase activity;GO:0005506:iron ion binding;GO:0009055:electron carrier activity;GO:0016491:oxidoreductase activity;GO:0016712:oxidoreductase activity, acting on paired donors, with incorporation or reduction of molecular oxygen, reduced flavin or flavoprotein as one donor, and incorporation of one atom of oxygen;GO:0019825:oxygen binding;GO:0020037:heme binding;GO:0070330:aroma…
ENSG00000160781	1.35467	2.66263	6.15221e-18	4.11843e-16	Up	PAQR6	progestin and adipoQ receptor family member VI [Source:HGNC Symbol%3BAcc:30132]	-	GO:0016021:integral component of membrane;	-
ENSG00000153094	1.356	4.86177	2.55908e-51	7.79913e-49	Up	BCL2L11	BCL2-like 11 (apoptosis facilitator) [Source:HGNC Symbol%3BAcc:994]	GO:0001701:in utero embryonic development;GO:0001782:B cell homeostasis;GO:0001783:B cell apoptotic process;GO:0001822:kidney development;GO:0002262:myeloid cell homeostasis;GO:0006915:apoptotic process;GO:0006919:activation of cysteine-type endopeptidase activity involved in apoptotic process;GO:0007160:cell-matrix adhesion;GO:0007283:spermatogenesis;GO:0007420:brain development;GO:0008584:male …	GO:0005739:mitochondrion;GO:0005741:mitochondrial outer membrane;GO:0005829:cytosol;GO:0005874:microtubule;GO:0012505:endomembrane system;GO:0019898:extrinsic component of membrane;GO:0097140:BIM-BCL-xl complex;GO:0097141:BIM-BCL-2 complex;	GO:0005515:protein binding;GO:0008017:microtubule binding;GO:0046982:protein heterodimerization activity;
ENSG00000095303	1.35612	0.31893	0.000316918	0.00416409	Up	PTGS1	prostaglandin-endoperoxide synthase 1 (prostaglandin G/H synthase and cyclooxygenase) [Source:HGNC Symbol%3BAcc:9604]	GO:0001516:prostaglandin biosynthetic process;GO:0006629:lipid metabolic process;GO:0006805:xenobiotic metabolic process;GO:0006979:response to oxidative stress;GO:0008217:regulation of blood pressure;GO:0019369:arachidonic acid metabolic process;GO:0019371:cyclooxygenase pathway;GO:0042127:regulation of cell proliferation;GO:0044281:small molecule metabolic process;	GO:0001750:photoreceptor outer segment;GO:0005634:nucleus;GO:0005737:cytoplasm;GO:0005789:endoplasmic reticulum membrane;GO:0043231:intracellular membrane-bounded organelle;	GO:0004601:peroxidase activity;GO:0004666:prostaglandin-endoperoxide synthase activity;GO:0020037:heme binding;GO:0046872:metal ion binding;GO:0051213:dioxygenase activity;
ENSG00000140538	1.35714	7.45883	5.24602e-106	5.5231e-103	Up	NTRK3	neurotrophic tyrosine kinase%2C receptor%2C type 3 [Source:HGNC Symbol%3BAcc:8033]	GO:0000187:activation of MAPK activity;GO:0001764:neuron migration;GO:0001933:negative regulation of protein phosphorylation;GO:0007169:transmembrane receptor protein tyrosine kinase signaling pathway;GO:0008284:positive regulation of cell proliferation;GO:0010628:positive regulation of gene expression;GO:0019056:modulation by virus of host transcription;GO:0030335:positive regulation of cell mig…	GO:0005737:cytoplasm;GO:0005887:integral component of plasma membrane;GO:0016020:membrane;	GO:0002039:p53 binding;GO:0004714:transmembrane receptor protein tyrosine kinase activity;GO:0005030:neurotrophin receptor activity;GO:0005524:ATP binding;GO:0043121:neurotrophin binding;GO:0046875:ephrin receptor binding;
ENSG00000166741	1.35943	3.7169	1.93041e-35	3.25891e-33	Up	NNMT	nicotinamide N-methyltransferase [Source:HGNC Symbol%3BAcc:7861]	GO:0006805:xenobiotic metabolic process;GO:0010243:response to organonitrogen compound;GO:0031100:organ regeneration;GO:0032259:methylation;GO:0042493:response to drug;GO:0044281:small molecule metabolic process;	GO:0005829:cytosol;	GO:0008112:nicotinamide N-methyltransferase activity;GO:0008168:methyltransferase activity;
ENSG00000137825	1.36185	1.1142	5.10318e-07	1.09242e-05	Up	ITPKA	inositol-trisphosphate 3-kinase A [Source:HGNC Symbol%3BAcc:6178]	GO:0006020:inositol metabolic process;GO:0007165:signal transduction;GO:0043647:inositol phosphate metabolic process;GO:0044281:small molecule metabolic process;GO:0048167:regulation of synaptic plasticity;	GO:0005829:cytosol;	GO:0004683:calmodulin-dependent protein kinase activity;GO:0005516:calmodulin binding;GO:0005524:ATP binding;GO:0008440:inositol-1,4,5-trisphosphate 3-kinase activity;
ENSG00000167157	1.36228	1.25086	1.13093e-07	2.65558e-06	Up	PRRX2	paired related homeobox 2 [Source:HGNC Symbol%3BAcc:21338]	GO:0002053:positive regulation of mesenchymal cell proliferation;GO:0006355:regulation of transcription, DNA-templated;GO:0007275:multicellular organismal development;GO:0030326:embryonic limb morphogenesis;GO:0042472:inner ear morphogenesis;GO:0042474:middle ear morphogenesis;GO:0045880:positive regulation of smoothened signaling pathway;GO:0048701:embryonic cranial skeleton morphogenesis;GO:004…	GO:0000228:nuclear chromosome;GO:0005634:nucleus;	GO:0003700:sequence-specific DNA binding transcription factor activity;GO:0043565:sequence-specific DNA binding;
ENSG00000131400	1.36349	0.124059	0.000464111	0.00587289	Up	NAPSA	napsin A aspartic peptidase [Source:HGNC Symbol%3BAcc:13395]	GO:0006508:proteolysis;GO:0033619:membrane protein proteolysis;GO:0043129:surfactant homeostasis;	GO:0005615:extracellular space;GO:0005764:lysosome;GO:0097208:alveolar lamellar body;	GO:0004175:endopeptidase activity;GO:0004190:aspartic-type endopeptidase activity;GO:0008233:peptidase activity;
ENSG00000206077	1.36564	1.00508	1.55338e-06	3.08783e-05	Up	ZDHHC11B	zinc finger%2C DHHC-type containing 11B [Source:HGNC Symbol%3BAcc:32962]	-	GO:0016021:integral component of membrane;	GO:0008270:zinc ion binding;GO:0016746:transferase activity, transferring acyl groups;
ENSG00000136449	1.3723	-0.10149	0.00159706	0.0176349	Up	MYCBPAP	MYCBP associated protein [Source:HGNC Symbol%3BAcc:19677]	GO:0007268:synaptic transmission;GO:0007275:multicellular organismal development;GO:0007283:spermatogenesis;GO:0030154:cell differentiation;	GO:0005737:cytoplasm;GO:0016020:membrane;	GO:0005515:protein binding;
ENSG00000234337	1.37251	-0.101462	0.00154259	0.0171216	Up	RP11-297L17.6	-	-	-	-
ENSG00000200534	1.37306	0.931052	6.00612e-06	0.000108989	Up	SNORA33	small nucleolar RNA%2C H/ACA box 33 [Source:HGNC Symbol%3BAcc:32623]	-	-	-
ENSG00000197249	1.37643	0.268467	0.000252619	0.00338922	Up	SERPINA1	serpin peptidase inhibitor%2C clade A (alpha-1 antiproteinase%2C antitrypsin)%2C member 1 [Source:HGNC Symbol%3BAcc:8941]	GO:0002576:platelet degranulation;GO:0006953:acute-phase response;GO:0007596:blood coagulation;GO:0010951:negative regulation of endopeptidase activity;GO:0030162:regulation of proteolysis;GO:0030168:platelet activation;	GO:0005576:extracellular region;GO:0005578:proteinaceous extracellular matrix;GO:0005615:extracellular space;GO:0031093:platelet alpha granule lumen;	GO:0002020:protease binding;GO:0004867:serine-type endopeptidase inhibitor activity;GO:0005515:protein binding;
ENSG00000251537	1.37977	0.806693	3.14723e-06	5.96531e-05	Up	RP11-385D13.1	Uncharacterized protein [Source:UniProtKB/TrEMBL%3BAcc:H0Y626]	-	-	-
ENSG00000231172	1.38278	0.617489	1.72047e-05	0.000290873	Up	AC007099.1	-	-	-	-
ENSG00000152580	1.38364	1.05574	5.85618e-07	1.24168e-05	Up	IGSF10	immunoglobulin superfamily%2C member 10 [Source:HGNC Symbol%3BAcc:26384]	GO:0001503:ossification;GO:0007275:multicellular organismal development;GO:0030154:cell differentiation;	GO:0005576:extracellular region;	-
ENSG00000092096	1.39198	3.28101	5.25516e-28	6.31328e-26	Up	SLC22A17	solute carrier family 22%2C member 17 [Source:HGNC Symbol%3BAcc:23095]	GO:0006811:ion transport;GO:0015891:siderophore transport;	GO:0005774:vacuolar membrane;GO:0005887:integral component of plasma membrane;GO:0016021:integral component of membrane;GO:0031301:integral component of organelle membrane;	GO:0004888:transmembrane signaling receptor activity;GO:0022857:transmembrane transporter activity;
ENSG00000221625	1.39314	-0.265873	0.00345766	0.0347718	Up	AC013283.1	-	-	-	-
ENSG00000136305	1.39434	0.461116	0.000401322	0.00516182	Up	CIDEB	cell death-inducing DFFA-like effector b [Source:HGNC Symbol%3BAcc:1977]	GO:0006915:apoptotic process;GO:0008630:intrinsic apoptotic signaling pathway in response to DNA damage;GO:0097194:execution phase of apoptosis;	GO:0005829:cytosol;	-
ENSG00000125510	1.39443	0.519814	3.66473e-05	0.000582664	Up	OPRL1	opiate receptor-like 1 [Source:HGNC Symbol%3BAcc:8155]	GO:0007193:adenylate cyclase-inhibiting G-protein coupled receptor signaling pathway;GO:0007204:positive regulation of cytosolic calcium ion concentration;GO:0007600:sensory perception;	GO:0005886:plasma membrane;GO:0005887:integral component of plasma membrane;	GO:0001626:nociceptin receptor activity;GO:0004930:G-protein coupled receptor activity;GO:0005515:protein binding;
ENSG00000221955	1.3986	0.576399	2.01939e-05	0.000336688	Up	SLC12A8	solute carrier family 12%2C member 8 [Source:HGNC Symbol%3BAcc:15595]	GO:0006813:potassium ion transport;GO:0055085:transmembrane transport;	GO:0016020:membrane;GO:0016021:integral component of membrane;	GO:0015293:symporter activity;
ENSG00000261189	1.40041	-0.169636	0.00182012	0.019796	Up	RP3-512B11.3	-	-	-	-
ENSG00000081181	1.4015	0.630774	1.6968e-05	0.000287122	Up	ARG2	arginase 2 [Source:HGNC Symbol%3BAcc:664]	GO:0000050:urea cycle;GO:0001657:ureteric bud development;GO:0006525:arginine metabolic process;GO:0006809:nitric oxide biosynthetic process;GO:0006941:striated muscle contraction;GO:0034641:cellular nitrogen compound metabolic process;GO:0044281:small molecule metabolic process;	GO:0005739:mitochondrion;GO:0005759:mitochondrial matrix;	GO:0004053:arginase activity;GO:0046872:metal ion binding;
ENSG00000164488	1.40227	4.4422	8.792e-48	2.30362e-45	Up	DACT2	dishevelled-binding antagonist of beta-catenin 2 [Source:HGNC Symbol%3BAcc:21231]	GO:0003382:epithelial cell morphogenesis;GO:0007162:negative regulation of cell adhesion;GO:0043588:skin development;GO:0072061:inner medullary collecting duct development;GO:1900108:negative regulation of nodal signaling pathway;	GO:0005739:mitochondrion;	GO:0005080:protein kinase C binding;GO:0008013:beta-catenin binding;GO:0008134:transcription factor binding;GO:0051018:protein kinase A binding;GO:0070097:delta-catenin binding;
ENSG00000171931	1.40297	1.81783	2.94799e-11	1.06756e-09	Up	FBXW10	F-box and WD repeat domain containing 10 [Source:HGNC Symbol%3BAcc:1211]	-	-	-
ENSG00000126709	1.4047	1.84118	1.79942e-11	6.64511e-10	Up	IFI6	interferon%2C alpha-inducible protein 6 [Source:HGNC Symbol%3BAcc:4054]	GO:0001836:release of cytochrome c from mitochondria;GO:0006955:immune response;GO:0019221:cytokine-mediated signaling pathway;GO:0043154:negative regulation of cysteine-type endopeptidase activity involved in apoptotic process;GO:0051902:negative regulation of mitochondrial depolarization;GO:0060337:type I interferon signaling pathway;GO:2001240:negative regulation of extrinsic apoptotic signali…	GO:0005739:mitochondrion;GO:0005886:plasma membrane;GO:0016021:integral component of membrane;	GO:0005515:protein binding;
ENSG00000135378	1.40545	0.683341	7.04313e-06	0.00012655	Up	PRRG4	proline rich Gla (G-carboxyglutamic acid) 4 (transmembrane) [Source:HGNC Symbol%3BAcc:30799]	GO:0008150:biological_process;	GO:0005576:extracellular region;GO:0005794:Golgi apparatus;GO:0016021:integral component of membrane;	GO:0003674:molecular_function;GO:0005509:calcium ion binding;
ENSG00000253802	1.40649	1.40708	8.64877e-09	2.37462e-07	Up	CTA-392C11.1	-	-	-	-
ENSG00000261040	1.40682	-0.0793831	0.0011452	0.0130872	Up	CTD-2319I12.1	-	-	-	-
ENSG00000162520	1.40932	2.47841	3.57716e-17	2.24415e-15	Up	SYNC	syncoilin%2C intermediate filament protein [Source:HGNC Symbol%3BAcc:28897]	GO:0045103:intermediate filament-based process;	GO:0005829:cytosol;GO:0005882:intermediate filament;GO:0030018:Z disc;GO:0031594:neuromuscular junction;GO:0042383:sarcolemma;GO:0048471:perinuclear region of cytoplasm;	GO:0005198:structural molecule activity;
ENSG00000109472	1.41063	3.08599	3.96126e-24	3.8486e-22	Up	CPE	carboxypeptidase E [Source:HGNC Symbol%3BAcc:2303]	GO:0003214:cardiac left ventricle morphogenesis;GO:0006464:cellular protein modification process;GO:0006508:proteolysis;GO:0007218:neuropeptide signaling pathway;GO:0008152:metabolic process;GO:0030070:insulin processing;GO:0044267:cellular protein metabolic process;GO:0072657:protein localization to membrane;	GO:0005576:extracellular region;GO:0005634:nucleus;GO:0005794:Golgi apparatus;GO:0005886:plasma membrane;GO:0030658:transport vesicle membrane;GO:0030667:secretory granule membrane;	GO:0004180:carboxypeptidase activity;GO:0004181:metallocarboxypeptidase activity;GO:0008270:zinc ion binding;GO:0042043:neurexin family protein binding;GO:0050839:cell adhesion molecule binding;
ENSG00000267473	1.41164	0.00541729	0.000692588	0.00837601	Up	AC005789.11	-	-	-	-
ENSG00000178665	1.41252	0.47591	3.75911e-05	0.000596148	Up	ZNF713	zinc finger protein 713 [Source:HGNC Symbol%3BAcc:22043]	GO:0006351:transcription, DNA-templated;GO:0006355:regulation of transcription, DNA-templated;	GO:0005634:nucleus;	GO:0003677:DNA binding;GO:0046872:metal ion binding;
ENSG00000189223	1.41525	1.31882	3.05229e-06	5.80055e-05	Up	PAX8-AS1	PAX8 antisense RNA 1 [Source:HGNC Symbol%3BAcc:49271]	-	-	-
ENSG00000162643	1.41559	0.0855569	0.000388633	0.00501421	Up	WDR63	WD repeat domain 63 [Source:HGNC Symbol%3BAcc:30711]	-	-	-
ENSG00000124766	1.42657	5.70818	2.5546e-119	3.44009e-116	Up	SOX4	SRY (sex determining region Y)-box 4 [Source:HGNC Symbol%3BAcc:11200]	GO:0001501:skeletal system development;GO:0001841:neural tube formation;GO:0002328:pro-B cell differentiation;GO:0003183:mitral valve morphogenesis;GO:0003211:cardiac ventricle formation;GO:0003215:cardiac right ventricle morphogenesis;GO:0003289:atrial septum primum morphogenesis;GO:0003357:noradrenergic neuron differentiation;GO:0006355:regulation of transcription, DNA-templated;GO:0006977:DNA …	GO:0005634:nucleus;GO:0005730:nucleolus;GO:0005737:cytoplasm;GO:0005739:mitochondrion;	GO:0000976:transcription regulatory region sequence-specific DNA binding;GO:0001046:core promoter sequence-specific DNA binding;GO:0001071:nucleic acid binding transcription factor activity;GO:0001077:RNA polymerase II core promoter proximal region sequence-specific DNA binding transcription factor activity involved in positive regulation of transcription;GO:0001105:RNA polymerase II transcriptio…
ENSG00000271869	1.4272	-0.342472	0.00377726	0.0376005	Up	RP11-51J9.5	-	-	-	-
ENSG00000166147	1.42739	3.28286	4.95849e-24	4.76155e-22	Up	FBN1	fibrillin 1 [Source:HGNC Symbol%3BAcc:3603]	GO:0001501:skeletal system development;GO:0007507:heart development;GO:0030198:extracellular matrix organization;GO:0035582:sequestering of BMP in extracellular matrix;GO:0035583:sequestering of TGFbeta in extracellular matrix;	GO:0001527:microfibril;GO:0005576:extracellular region;GO:0005578:proteinaceous extracellular matrix;GO:0005604:basement membrane;GO:0005615:extracellular space;GO:0031012:extracellular matrix;	GO:0005201:extracellular matrix structural constituent;GO:0005509:calcium ion binding;GO:0005515:protein binding;
ENSG00000174808	1.42918	1.66996	1.41418e-10	4.74987e-09	Up	BTC	betacellulin [Source:HGNC Symbol%3BAcc:1121]	GO:0007173:epidermal growth factor receptor signaling pathway;GO:0008284:positive regulation of cell proliferation;GO:0008543:fibroblast growth factor receptor signaling pathway;GO:0038095:Fc-epsilon receptor signaling pathway;GO:0043066:negative regulation of apoptotic process;GO:0045087:innate immune response;GO:0048011:neurotrophin TRK receptor signaling pathway;GO:0048015:phosphatidylinositol…	GO:0005576:extracellular region;GO:0005615:extracellular space;GO:0005886:plasma membrane;GO:0016021:integral component of membrane;	GO:0005154:epidermal growth factor receptor binding;GO:0008083:growth factor activity;
ENSG00000183091	1.43002	4.65199	4.35678e-54	1.44988e-51	Up	NEB	nebulin [Source:HGNC Symbol%3BAcc:7720]	GO:0007517:muscle organ development;GO:0007525:somatic muscle development;GO:0030049:muscle filament sliding;GO:0030832:regulation of actin filament length;	GO:0005829:cytosol;GO:0015629:actin cytoskeleton;GO:0030018:Z disc;	GO:0003779:actin binding;GO:0005515:protein binding;GO:0008307:structural constituent of muscle;
ENSG00000205978	1.43071	0.746446	0.000169953	0.00235772	Up	NYNRIN	NYN domain and retroviral integrase containing [Source:HGNC Symbol%3BAcc:20165]	GO:0008150:biological_process;GO:0015074:DNA integration;	GO:0005575:cellular_component;GO:0016021:integral component of membrane;	GO:0003674:molecular_function;GO:0003676:nucleic acid binding;
ENSG00000260948	1.43204	-0.241159	0.00211006	0.0225388	Up	RP11-552M11.8	-	-	-	-
ENSG00000222009	1.4321	1.54076	2.52988e-09	7.43995e-08	Up	BTBD19	BTB (POZ) domain containing 19 [Source:HGNC Symbol%3BAcc:27145]	-	-	-
ENSG00000259942	1.43236	-0.241112	0.00217688	0.0231458	Up	RP11-292F22.7	-	-	-	-
ENSG00000196338	1.43473	0.490808	2.92783e-05	0.000473431	Up	NLGN3	neuroligin 3 [Source:HGNC Symbol%3BAcc:14289]	GO:0002087:regulation of respiratory gaseous exchange by neurological system process;GO:0006898:receptor-mediated endocytosis;GO:0007155:cell adhesion;GO:0007158:neuron cell-cell adhesion;GO:0007416:synapse assembly;GO:0008542:visual learning;GO:0035176:social behavior;GO:0048675:axon extension;GO:0050808:synapse organization;GO:0051965:positive regulation of synapse assembly;GO:0051968:positive …	GO:0005737:cytoplasm;GO:0005887:integral component of plasma membrane;GO:0009986:cell surface;GO:0016020:membrane;GO:0030054:cell junction;GO:0030139:endocytic vesicle;GO:0045202:synapse;GO:0060076:excitatory synapse;	GO:0004872:receptor activity;GO:0005515:protein binding;GO:0042043:neurexin family protein binding;GO:0050839:cell adhesion molecule binding;
ENSG00000187634	1.43816	2.84013	3.79946e-22	3.25937e-20	Up	SAMD11	sterile alpha motif domain containing 11 [Source:HGNC Symbol%3BAcc:28706]	GO:0000122:negative regulation of transcription from RNA polymerase II promoter;	GO:0005634:nucleus;	GO:0032093:SAM domain binding;GO:0042731:PH domain binding;GO:0043621:protein self-association;
ENSG00000272512	1.43949	0.104829	0.00391513	0.0387796	Up	RP11-54O7.17	-	-	-	-
ENSG00000131409	1.44205	0.708822	3.25855e-06	6.15818e-05	Up	LRRC4B	leucine rich repeat containing 4B [Source:HGNC Symbol%3BAcc:25042]	GO:0051965:positive regulation of synapse assembly;	GO:0005886:plasma membrane;GO:0016021:integral component of membrane;GO:0030054:cell junction;GO:0042734:presynaptic membrane;	GO:0005102:receptor binding;
ENSG00000224950	1.44428	0.104872	0.00043658	0.00555486	Up	RP5-1086K13.1	-	-	-	-
ENSG00000250091	1.44557	2.1326	1.1154e-13	5.15461e-12	Up	DNAH10OS	dynein%2C axonemal%2C heavy chain 10 opposite strand [Source:HGNC Symbol%3BAcc:37121]	-	-	-
ENSG00000233695	1.44721	0.179879	0.000223157	0.00302917	Up	GAS6-AS1	GAS6 antisense RNA 1 [Source:HGNC Symbol%3BAcc:39826]	-	-	-
ENSG00000171560	1.44907	3.42403	1.03939e-31	1.47154e-29	Up	FGA	fibrinogen alpha chain [Source:HGNC Symbol%3BAcc:3661]	GO:0002576:platelet degranulation;GO:0007165:signal transduction;GO:0007596:blood coagulation;GO:0030168:platelet activation;GO:0051258:protein polymerization;GO:0051592:response to calcium ion;	GO:0005576:extracellular region;GO:0005577:fibrinogen complex;GO:0005615:extracellular space;GO:0005886:plasma membrane;GO:0005938:cell cortex;GO:0009897:external side of plasma membrane;GO:0009986:cell surface;GO:0031091:platelet alpha granule;GO:0031093:platelet alpha granule lumen;	GO:0005102:receptor binding;GO:0005515:protein binding;GO:0030674:protein binding, bridging;
ENSG00000136383	1.44931	0.251157	0.000134054	0.00190208	Up	ALPK3	alpha-kinase 3 [Source:HGNC Symbol%3BAcc:17574]	GO:0007507:heart development;	GO:0005634:nucleus;	GO:0004674:protein serine/threonine kinase activity;GO:0005524:ATP binding;
ENSG00000116032	1.45298	1.10452	1.25399e-07	2.92674e-06	Up	GRIN3B	glutamate receptor%2C ionotropic%2C N-methyl-D-aspartate 3B [Source:HGNC Symbol%3BAcc:16768]	GO:0007268:synaptic transmission;GO:0035235:ionotropic glutamate receptor signaling pathway;GO:0051205:protein insertion into membrane;GO:0051924:regulation of calcium ion transport;	GO:0017146:N-methyl-D-aspartate selective glutamate receptor complex;GO:0030054:cell junction;GO:0043025:neuronal cell body;GO:0045211:postsynaptic membrane;	GO:0004970:ionotropic glutamate receptor activity;GO:0005234:extracellular-glutamate-gated ion channel activity;GO:0005261:cation channel activity;GO:0005262:calcium channel activity;GO:0016594:glycine binding;GO:0030594:neurotransmitter receptor activity;GO:0042165:neurotransmitter binding;
ENSG00000176907	1.45437	4.25755	4.40743e-50	1.25104e-47	Up	C8orf4	chromosome 8 open reading frame 4 [Source:HGNC Symbol%3BAcc:1357]	GO:0006915:apoptotic process;	-	-
ENSG00000140545	1.45501	4.59861	3.09342e-49	8.4893e-47	Up	MFGE8	milk fat globule-EGF factor 8 protein [Source:HGNC Symbol%3BAcc:7036]	GO:0001525:angiogenesis;GO:0006910:phagocytosis, recognition;GO:0006911:phagocytosis, engulfment;GO:0007155:cell adhesion;GO:0007338:single fertilization;GO:0019048:modulation by virus of host morphology or physiology;GO:2000427:positive regulation of apoptotic cell clearance;	GO:0005576:extracellular region;GO:0005615:extracellular space;GO:0009897:external side of plasma membrane;GO:0019897:extrinsic component of plasma membrane;GO:0031012:extracellular matrix;GO:0070062:extracellular exosome;	GO:0001786:phosphatidylserine binding;GO:0005178:integrin binding;GO:0008429:phosphatidylethanolamine binding;
ENSG00000189423	1.45777	0.617406	7.03716e-06	0.000126509	Up	USP32P3	ubiquitin specific peptidase 32 pseudogene 3 [Source:HGNC Symbol%3BAcc:43576]	-	-	-
ENSG00000087116	1.46598	-0.423372	0.00433732	0.0424886	Up	ADAMTS2	ADAM metallopeptidase with thrombospondin type 1 motif%2C 2 [Source:HGNC Symbol%3BAcc:218]	GO:0006508:proteolysis;GO:0007283:spermatogenesis;GO:0016485:protein processing;GO:0030198:extracellular matrix organization;GO:0030199:collagen fibril organization;GO:0030324:lung development;GO:0030574:collagen catabolic process;GO:0043588:skin development;	GO:0005576:extracellular region;GO:0005578:proteinaceous extracellular matrix;	GO:0004222:metalloendopeptidase activity;GO:0008237:metallopeptidase activity;GO:0008270:zinc ion binding;
ENSG00000124602	1.46633	1.79429	6.49573e-12	2.51198e-10	Up	UNC5CL	unc-5 homolog C (C. elegans)-like [Source:HGNC Symbol%3BAcc:21203]	GO:0007165:signal transduction;	GO:0005737:cytoplasm;GO:0016021:integral component of membrane;	-
ENSG00000227953	1.46785	-0.316436	0.00246724	0.0257323	Up	RP11-439E19.3	-	-	-	-
ENSG00000272140	1.46788	-0.31644	0.00246254	0.0256925	Up	RP11-574K11.29	-	-	-	-
ENSG00000156804	1.46808	1.95195	6.40331e-13	2.74248e-11	Up	FBXO32	F-box protein 32 [Source:HGNC Symbol%3BAcc:16731]	GO:0016567:protein ubiquitination;	GO:0005634:nucleus;GO:0030018:Z disc;	-
ENSG00000261690	1.46947	-0.216867	0.00152854	0.0169787	Up	AC009133.12	-	-	-	-
ENSG00000215481	1.47258	1.65013	1.20134e-10	4.0633e-09	Up	BCRP3	breakpoint cluster region pseudogene 3 [Source:HGNC Symbol%3BAcc:1016]	-	-	-
ENSG00000163565	1.47279	1.65017	9.17561e-11	3.13645e-09	Up	IFI16	interferon%2C gamma-inducible protein 16 [Source:HGNC Symbol%3BAcc:5395]	GO:0000122:negative regulation of transcription from RNA polymerase II promoter;GO:0001819:positive regulation of cytokine production;GO:0002218:activation of innate immune response;GO:0006351:transcription, DNA-templated;GO:0006355:regulation of transcription, DNA-templated;GO:0006914:autophagy;GO:0006954:inflammatory response;GO:0008283:cell proliferation;GO:0009615:response to virus;GO:0010506…	GO:0005634:nucleus;GO:0005654:nucleoplasm;GO:0005730:nucleolus;GO:0005737:cytoplasm;GO:0005829:cytosol;GO:0016607:nuclear speck;	GO:0003690:double-stranded DNA binding;GO:0005515:protein binding;GO:0008134:transcription factor binding;
ENSG00000272872	1.47594	0.335562	7.01745e-05	0.00105737	Up	LL22NC03-N14H11.1	-	-	-	-
ENSG00000137726	1.47842	0.830049	8.81056e-07	1.81881e-05	Up	FXYD6	FXYD domain containing ion transport regulator 6 [Source:HGNC Symbol%3BAcc:4030]	GO:0008150:biological_process;GO:0034220:ion transmembrane transport;GO:0055085:transmembrane transport;	GO:0005886:plasma membrane;GO:0016020:membrane;GO:0016021:integral component of membrane;	GO:0003674:molecular_function;GO:0005216:ion channel activity;
ENSG00000269113	1.47986	1.08521	7.84096e-08	1.88004e-06	Up	TRABD2B	TraB domain containing 2B [Source:HGNC Symbol%3BAcc:44200]	GO:0006508:proteolysis;GO:0008152:metabolic process;GO:0016055:Wnt signaling pathway;GO:0018158:protein oxidation;GO:0030178:negative regulation of Wnt signaling pathway;	GO:0005887:integral component of plasma membrane;GO:0031301:integral component of organelle membrane;	GO:0004222:metalloendopeptidase activity;GO:0005515:protein binding;GO:0017147:Wnt-protein binding;GO:0046872:metal ion binding;
ENSG00000147689	1.4831	2.1787	7.14661e-15	3.68828e-13	Up	FAM83A	family with sequence similarity 83%2C member A [Source:HGNC Symbol%3BAcc:28210]	-	-	-
ENSG00000099139	1.48531	4.00124	7.86559e-48	2.07026e-45	Up	PCSK5	proprotein convertase subtilisin/kexin type 5 [Source:HGNC Symbol%3BAcc:8747]	GO:0001822:kidney development;GO:0002001:renin secretion into blood stream;GO:0006465:signal peptide processing;GO:0006508:proteolysis;GO:0007267:cell-cell signaling;GO:0007507:heart development;GO:0007566:embryo implantation;GO:0009952:anterior/posterior pattern specification;GO:0016485:protein processing;GO:0016486:peptide hormone processing;GO:0030323:respiratory tube development;GO:0032455:ne…	GO:0005615:extracellular space;GO:0005794:Golgi apparatus;GO:0005796:Golgi lumen;GO:0012505:endomembrane system;GO:0016021:integral component of membrane;GO:0030141:secretory granule;	GO:0004252:serine-type endopeptidase activity;GO:0042277:peptide binding;
ENSG00000118997	1.49343	1.09489	5.91962e-08	1.44084e-06	Up	DNAH7	dynein%2C axonemal%2C heavy chain 7 [Source:HGNC Symbol%3BAcc:18661]	GO:0001539:cilium or flagellum-dependent cell motility;GO:0007018:microtubule-based movement;	GO:0005858:axonemal dynein complex;GO:0005874:microtubule;GO:0005929:cilium;	GO:0003777:microtubule motor activity;GO:0005509:calcium ion binding;GO:0005524:ATP binding;GO:0016887:ATPase activity;
ENSG00000119630	1.49609	0.6961	1.75608e-06	3.46459e-05	Up	PGF	placental growth factor [Source:HGNC Symbol%3BAcc:8893]	GO:0001658:branching involved in ureteric bud morphogenesis;GO:0001666:response to hypoxia;GO:0001938:positive regulation of endothelial cell proliferation;GO:0002040:sprouting angiogenesis;GO:0007165:signal transduction;GO:0007267:cell-cell signaling;GO:0007565:female pregnancy;GO:0008284:positive regulation of cell proliferation;GO:0030154:cell differentiation;GO:0031100:organ regeneration;GO:0…	GO:0005576:extracellular region;GO:0005615:extracellular space;GO:0016020:membrane;	GO:0008083:growth factor activity;GO:0008201:heparin binding;GO:0042803:protein homodimerization activity;GO:0046982:protein heterodimerization activity;
ENSG00000128655	1.49709	2.01474	2.62795e-14	1.28778e-12	Up	PDE11A	phosphodiesterase 11A [Source:HGNC Symbol%3BAcc:8773]	GO:0006198:cAMP catabolic process;GO:0007165:signal transduction;GO:0007596:blood coagulation;GO:0046069:cGMP catabolic process;	GO:0005575:cellular_component;GO:0005829:cytosol;GO:0043204:perikaryon;	GO:0004112:cyclic-nucleotide phosphodiesterase activity;GO:0004114:3',5'-cyclic-nucleotide phosphodiesterase activity;GO:0004118:cGMP-stimulated cyclic-nucleotide phosphodiesterase activity;GO:0030552:cAMP binding;GO:0030553:cGMP binding;GO:0046872:metal ion binding;GO:0047555:3',5'-cyclic-GMP phosphodiesterase activity;
ENSG00000105929	1.49931	0.285458	6.98093e-05	0.00105214	Up	ATP6V0A4	ATPase%2C H+ transporting%2C lysosomal V0 subunit a4 [Source:HGNC Symbol%3BAcc:866]	GO:0001503:ossification;GO:0006879:cellular iron ion homeostasis;GO:0006885:regulation of pH;GO:0007588:excretion;GO:0007605:sensory perception of sound;GO:0008286:insulin receptor signaling pathway;GO:0015991:ATP hydrolysis coupled proton transport;GO:0015992:proton transport;GO:0033572:transferrin transport;GO:0051701:interaction with host;GO:0055085:transmembrane transport;GO:0090382:phagosome…	GO:0000220:vacuolar proton-transporting V-type ATPase, V0 domain;GO:0005768:endosome;GO:0005886:plasma membrane;GO:0010008:endosome membrane;GO:0016021:integral component of membrane;GO:0016324:apical plasma membrane;GO:0016471:vacuolar proton-transporting V-type ATPase complex;GO:0030670:phagocytic vesicle membrane;GO:0031526:brush border membrane;GO:0045177:apical part of cell;	GO:0005515:protein binding;GO:0015078:hydrogen ion transmembrane transporter activity;GO:0051117:ATPase binding;
ENSG00000196605	1.49982	0.285507	6.53641e-05	0.000993937	Up	ZNF846	zinc finger protein 846 [Source:HGNC Symbol%3BAcc:27260]	GO:0006351:transcription, DNA-templated;GO:0006355:regulation of transcription, DNA-templated;	GO:0005622:intracellular;GO:0005634:nucleus;	GO:0003676:nucleic acid binding;GO:0003677:DNA binding;GO:0046872:metal ion binding;
ENSG00000187546	1.50152	0.142963	0.000137065	0.00194319	Up	AGMO	alkylglycerol monooxygenase [Source:HGNC Symbol%3BAcc:33784]	GO:0006633:fatty acid biosynthetic process;GO:0006643:membrane lipid metabolic process;GO:0046485:ether lipid metabolic process;	GO:0005783:endoplasmic reticulum;GO:0005789:endoplasmic reticulum membrane;GO:0016021:integral component of membrane;	GO:0005506:iron ion binding;GO:0050479:glyceryl-ether monooxygenase activity;
ENSG00000130720	1.50195	0.142966	0.000154231	0.00215615	Up	FIBCD1	fibrinogen C domain containing 1 [Source:HGNC Symbol%3BAcc:25922]	-	GO:0016020:membrane;GO:0016021:integral component of membrane;	GO:0008061:chitin binding;GO:0046872:metal ion binding;
ENSG00000231064	1.50346	-0.0153179	0.000369325	0.00478832	Up	RP11-263K19.4	-	-	-	-
ENSG00000136881	1.50417	4.18455	4.31337e-54	1.44373e-51	Up	BAAT	bile acid CoA: amino acid N-acyltransferase (glycine N-choloyltransferase) [Source:HGNC Symbol%3BAcc:932]	GO:0001889:liver development;GO:0002152:bile acid conjugation;GO:0006544:glycine metabolic process;GO:0006631:fatty acid metabolic process;GO:0006637:acyl-CoA metabolic process;GO:0006699:bile acid biosynthetic process;GO:0008206:bile acid metabolic process;GO:0015721:bile acid and bile salt transport;GO:0019530:taurine metabolic process;GO:0031100:organ regeneration;GO:0044281:small molecule met…	GO:0005777:peroxisome;GO:0005782:peroxisomal matrix;GO:0005829:cytosol;	GO:0005102:receptor binding;GO:0016290:palmitoyl-CoA hydrolase activity;GO:0016410:N-acyltransferase activity;GO:0047963:glycine N-choloyltransferase activity;GO:0052815:medium-chain acyl-CoA hydrolase activity;GO:0052816:long-chain acyl-CoA hydrolase activity;GO:0052817:very long chain acyl-CoA hydrolase activity;
ENSG00000163683	1.50551	5.44878	1.69902e-53	5.5583e-51	Up	SMIM14	small integral membrane protein 14 [Source:HGNC Symbol%3BAcc:27321]	-	GO:0016021:integral component of membrane;	-
ENSG00000185499	1.50555	1.21558	8.45423e-09	2.32562e-07	Up	MUC1	mucin 1%2C cell surface associated [Source:HGNC Symbol%3BAcc:7508]	GO:0006977:DNA damage response, signal transduction by p53 class mediator resulting in cell cycle arrest;GO:0006978:DNA damage response, signal transduction by p53 class mediator resulting in transcription of p21 class mediator;GO:0010944:negative regulation of transcription by competitive promoter binding;GO:0016266:O-glycan processing;GO:0036003:positive regulation of transcription from RNA pol…	GO:0000790:nuclear chromatin;GO:0005576:extracellular region;GO:0005737:cytoplasm;GO:0005796:Golgi lumen;GO:0005887:integral component of plasma membrane;GO:0009986:cell surface;GO:0016324:apical plasma membrane;	GO:0000978:RNA polymerase II core promoter proximal region sequence-specific DNA binding;GO:0002039:p53 binding;GO:0003712:transcription cofactor activity;GO:0005515:protein binding;
ENSG00000165376	1.50598	7.53813	0	0	Up	CLDN2	claudin 2 [Source:HGNC Symbol%3BAcc:2041]	GO:0016338:calcium-independent cell-cell adhesion via plasma membrane cell-adhesion molecules;	GO:0005886:plasma membrane;GO:0005923:bicellular tight junction;GO:0016021:integral component of membrane;	GO:0005198:structural molecule activity;GO:0042802:identical protein binding;
ENSG00000147234	1.50725	-0.290888	0.00168753	0.0185209	Up	FRMPD3	FERM and PDZ domain containing 3 [Source:HGNC Symbol%3BAcc:29382]	-	GO:0005856:cytoskeleton;	-
ENSG00000143217	1.50742	-0.290873	0.00171797	0.0188051	Up	PVRL4	poliovirus receptor-related 4 [Source:HGNC Symbol%3BAcc:19688]	GO:0007155:cell adhesion;GO:0019048:modulation by virus of host morphology or physiology;GO:0034329:cell junction assembly;GO:0034332:adherens junction organization;GO:0045216:cell-cell junction organization;	GO:0005576:extracellular region;GO:0005886:plasma membrane;GO:0005912:adherens junction;GO:0016021:integral component of membrane;	GO:0005515:protein binding;
ENSG00000116661	1.50789	2.19693	1.647e-15	9.08546e-14	Up	FBXO2	F-box protein 2 [Source:HGNC Symbol%3BAcc:13581]	GO:0006464:cellular protein modification process;GO:0006508:proteolysis;GO:0006516:glycoprotein catabolic process;GO:0016567:protein ubiquitination;GO:0030433:ER-associated ubiquitin-dependent protein catabolic process;GO:0031146:SCF-dependent proteasomal ubiquitin-dependent protein catabolic process;GO:0031396:regulation of protein ubiquitination;	GO:0005783:endoplasmic reticulum;GO:0005829:cytosol;GO:0019005:SCF ubiquitin ligase complex;GO:0031090:organelle membrane;GO:0043197:dendritic spine;	GO:0001540:beta-amyloid binding;GO:0001948:glycoprotein binding;GO:0004842:ubiquitin-protein transferase activity;GO:0030246:carbohydrate binding;
ENSG00000105855	1.51211	0.806593	4.48689e-07	9.67647e-06	Up	ITGB8	integrin%2C beta 8 [Source:HGNC Symbol%3BAcc:6163]	GO:0001573:ganglioside metabolic process;GO:0007155:cell adhesion;GO:0007160:cell-matrix adhesion;GO:0007229:integrin-mediated signaling pathway;GO:0030198:extracellular matrix organization;GO:0060674:placenta blood vessel development;	GO:0005886:plasma membrane;GO:0008305:integrin complex;	GO:0004872:receptor activity;
ENSG00000168646	1.51401	3.75828	1.54313e-41	3.17989e-39	Up	AXIN2	axin 2 [Source:HGNC Symbol%3BAcc:904]	GO:0001756:somitogenesis;GO:0001934:positive regulation of protein phosphorylation;GO:0001957:intramembranous ossification;GO:0003413:chondrocyte differentiation involved in endochondral bone morphogenesis;GO:0007275:multicellular organismal development;GO:0008219:cell death;GO:0008283:cell proliferation;GO:0008285:negative regulation of cell proliferation;GO:0009950:dorsal/ventral axis specifica…	GO:0005622:intracellular;GO:0005634:nucleus;GO:0005737:cytoplasm;GO:0005813:centrosome;GO:0005881:cytoplasmic microtubule;GO:0005886:plasma membrane;GO:0005938:cell cortex;GO:0014069:postsynaptic density;GO:0016023:cytoplasmic membrane-bounded vesicle;GO:0030877:beta-catenin destruction complex;GO:0043234:protein complex;	GO:0004871:signal transducer activity;GO:0005096:GTPase activator activity;GO:0008013:beta-catenin binding;GO:0019899:enzyme binding;GO:0019901:protein kinase binding;GO:0031625:ubiquitin protein ligase binding;GO:0070016:armadillo repeat domain binding;GO:0070411:I-SMAD binding;
ENSG00000260086	1.51413	-0.63186	0.00452902	0.0439849	Up	RP11-42I10.1	-	-	-	-
ENSG00000171877	1.51535	2.6393	5.39341e-20	4.09313e-18	Up	FRMD5	FERM domain containing 5 [Source:HGNC Symbol%3BAcc:28214]	GO:0008150:biological_process;	GO:0005575:cellular_component;GO:0005737:cytoplasm;GO:0005856:cytoskeleton;GO:0016021:integral component of membrane;GO:0019898:extrinsic component of membrane;	GO:0003674:molecular_function;GO:0008092:cytoskeletal protein binding;
ENSG00000120278	1.5225	1.03561	7.71765e-08	1.85278e-06	Up	PLEKHG1	pleckstrin homology domain containing%2C family G (with RhoGef domain) member 1 [Source:HGNC Symbol%3BAcc:20884]	GO:0035023:regulation of Rho protein signal transduction;	-	GO:0005089:Rho guanyl-nucleotide exchange factor activity;GO:0005543:phospholipid binding;
ENSG00000170153	1.52375	0.994747	1.1559e-07	2.70871e-06	Up	RNF150	ring finger protein 150 [Source:HGNC Symbol%3BAcc:23138]	-	GO:0016021:integral component of membrane;	GO:0008270:zinc ion binding;
ENSG00000005421	1.52609	0.23364	7.4105e-05	0.00110937	Up	PON1	paraoxonase 1 [Source:HGNC Symbol%3BAcc:9204]	GO:0008203:cholesterol metabolic process;GO:0009605:response to external stimulus;GO:0009636:response to toxic substance;GO:0010875:positive regulation of cholesterol efflux;GO:0019439:aromatic compound catabolic process;GO:0032411:positive regulation of transporter activity;GO:0034445:negative regulation of plasma lipoprotein particle oxidation;GO:0046395:carboxylic acid catabolic process;GO:004…	GO:0005576:extracellular region;GO:0005615:extracellular space;GO:0034364:high-density lipoprotein particle;GO:0034366:spherical high-density lipoprotein particle;GO:0043231:intracellular membrane-bounded organelle;	GO:0004063:aryldialkylphosphatase activity;GO:0004064:arylesterase activity;GO:0005509:calcium ion binding;GO:0005543:phospholipid binding;GO:0042803:protein homodimerization activity;
ENSG00000165879	1.52816	0.161474	0.000128959	0.00183834	Up	FRAT1	frequently rearranged in advanced T-cell lymphomas [Source:HGNC Symbol%3BAcc:3944]	GO:0000578:embryonic axis specification;GO:0016055:Wnt signaling pathway;	GO:0005737:cytoplasm;	-
ENSG00000104490	1.52922	2.79023	3.90503e-23	3.58353e-21	Up	NCALD	neurocalcin delta [Source:HGNC Symbol%3BAcc:7655]	GO:0007268:synaptic transmission;GO:0016192:vesicle-mediated transport;	GO:0005622:intracellular;GO:0005829:cytosol;GO:0030130:clathrin coat of trans-Golgi network vesicle;	GO:0003779:actin binding;GO:0005509:calcium ion binding;GO:0015631:tubulin binding;GO:0030276:clathrin binding;GO:0043014:alpha-tubulin binding;
ENSG00000230699	1.52938	0.1616	0.000150405	0.00210978	Up	RP11-54O7.1	-	-	-	-
ENSG00000164619	1.53136	1.16101	4.57152e-08	1.13029e-06	Up	BMPER	BMP binding endothelial regulator [Source:HGNC Symbol%3BAcc:24154]	GO:0001657:ureteric bud development;GO:0002043:blood vessel endothelial cell proliferation involved in sprouting angiogenesis;GO:0010594:regulation of endothelial cell migration;GO:0030514:negative regulation of BMP signaling pathway;GO:0042118:endothelial cell activation;GO:0048839:inner ear development;GO:0060393:regulation of pathway-restricted SMAD protein phosphorylation;GO:0070374:positive …	GO:0005615:extracellular space;	-
ENSG00000005981	1.53605	5.07307	3.14475e-50	9.05953e-48	Up	ASB4	ankyrin repeat and SOCS box containing 4 [Source:HGNC Symbol%3BAcc:16009]	GO:0035556:intracellular signal transduction;GO:0051865:protein autoubiquitination;GO:2001214:positive regulation of vasculogenesis;	GO:0031462:Cul2-RING ubiquitin ligase complex;GO:0031466:Cul5-RING ubiquitin ligase complex;	GO:0004842:ubiquitin-protein transferase activity;GO:0031625:ubiquitin protein ligase binding;
ENSG00000265393	1.54072	-0.169669	0.000688405	0.00833238	Up	CTD-2517M22.17	-	-	-	-
ENSG00000089820	1.54122	-0.169593	0.00068368	0.00828558	Up	ARHGAP4	Rho GTPase activating protein 4 [Source:HGNC Symbol%3BAcc:674]	GO:0007010:cytoskeleton organization;GO:0007165:signal transduction;GO:0007264:small GTPase mediated signal transduction;GO:0007266:Rho protein signal transduction;GO:0043065:positive regulation of apoptotic process;GO:0048011:neurotrophin TRK receptor signaling pathway;GO:0051056:regulation of small GTPase mediated signal transduction;GO:0097190:apoptotic signaling pathway;	GO:0005622:intracellular;GO:0005634:nucleus;GO:0005730:nucleolus;GO:0005737:cytoplasm;GO:0005829:cytosol;GO:0005925:focal adhesion;	GO:0005070:SH3/SH2 adaptor activity;GO:0005515:protein binding;
ENSG00000124225	1.54225	7.7349	4.06399e-168	1.23856e-164	Up	PMEPA1	prostate transmembrane protein%2C androgen induced 1 [Source:HGNC Symbol%3BAcc:14107]	GO:0007179:transforming growth factor beta receptor signaling pathway;GO:0030512:negative regulation of transforming growth factor beta receptor signaling pathway;GO:0030521:androgen receptor signaling pathway;	GO:0005886:plasma membrane;GO:0016021:integral component of membrane;GO:0031901:early endosome membrane;	GO:0050699:WW domain binding;
ENSG00000019505	1.54325	6.20626	1.15787e-177	5.15743e-174	Up	SYT13	synaptotagmin XIII [Source:HGNC Symbol%3BAcc:14962]	GO:0016192:vesicle-mediated transport;	GO:0005887:integral component of plasma membrane;GO:0030133:transport vesicle;	-
ENSG00000273148	1.54555	-0.26581	0.00114589	0.0130925	Up	RP5-1068E13.7	-	-	-	-
ENSG00000131398	1.54805	0.318935	3.13395e-05	0.00050297	Up	KCNC3	potassium voltage-gated channel%2C Shaw-related subfamily%2C member 3 [Source:HGNC Symbol%3BAcc:6235]	GO:0006813:potassium ion transport;GO:0007268:synaptic transmission;GO:0008219:cell death;GO:0046928:regulation of neurotransmitter secretion;GO:0051260:protein homooligomerization;	GO:0005886:plasma membrane;GO:0008076:voltage-gated potassium channel complex;GO:0030673:axolemma;GO:0031594:neuromuscular junction;GO:0032590:dendrite membrane;GO:0032809:neuronal cell body membrane;GO:0043679:axon terminus;	GO:0005249:voltage-gated potassium channel activity;GO:0005251:delayed rectifier potassium channel activity;
ENSG00000148655	1.54858	0.319049	3.1266e-05	0.000501928	Up	C10orf11	chromosome 10 open reading frame 11 [Source:HGNC Symbol%3BAcc:23405]	GO:0030318:melanocyte differentiation;	-	-
ENSG00000170959	1.54976	3.57309	7.31255e-28	8.71261e-26	Up	DCDC1	doublecortin domain containing 1 [Source:HGNC Symbol%3BAcc:20625]	GO:0035556:intracellular signal transduction;	-	-
ENSG00000145198	1.55024	0.830227	5.5465e-05	0.00085369	Up	VWA5B2	von Willebrand factor A domain containing 5B2 [Source:HGNC Symbol%3BAcc:25144]	-	-	-
ENSG00000214279	1.55034	-0.368964	0.00116645	0.013309	Up	RP11-108K14.4	-	-	-	-
ENSG00000160323	1.55272	0.576275	0.000148686	0.00208922	Up	ADAMTS13	ADAM metallopeptidase with thrombospondin type 1 motif%2C 13 [Source:HGNC Symbol%3BAcc:1366]	GO:0006508:proteolysis;GO:0007160:cell-matrix adhesion;GO:0007229:integrin-mediated signaling pathway;GO:0009100:glycoprotein metabolic process;GO:0016485:protein processing;GO:0030168:platelet activation;GO:0043171:peptide catabolic process;	GO:0005578:proteinaceous extracellular matrix;GO:0005615:extracellular space;GO:0009986:cell surface;	GO:0004222:metalloendopeptidase activity;GO:0005178:integrin binding;GO:0005509:calcium ion binding;GO:0005515:protein binding;GO:0008237:metallopeptidase activity;GO:0008270:zinc ion binding;
ENSG00000171557	1.55652	0.931037	9.1571e-08	2.1758e-06	Up	FGG	fibrinogen gamma chain [Source:HGNC Symbol%3BAcc:3694]	GO:0002576:platelet degranulation;GO:0007165:signal transduction;GO:0007596:blood coagulation;GO:0030168:platelet activation;GO:0051258:protein polymerization;GO:0051592:response to calcium ion;	GO:0005576:extracellular region;GO:0005577:fibrinogen complex;GO:0005615:extracellular space;GO:0005886:plasma membrane;GO:0005938:cell cortex;GO:0009897:external side of plasma membrane;GO:0009986:cell surface;GO:0031091:platelet alpha granule;GO:0031093:platelet alpha granule lumen;GO:0072562:blood microparticle;	GO:0005102:receptor binding;GO:0030674:protein binding, bridging;GO:0046872:metal ion binding;
ENSG00000103742	1.55657	1.81203	5.31869e-13	2.29835e-11	Up	IGDCC4	immunoglobulin superfamily%2C DCC subclass%2C member 4 [Source:HGNC Symbol%3BAcc:13770]	-	GO:0005886:plasma membrane;GO:0016021:integral component of membrane;	-
ENSG00000184497	1.55748	-0.479838	0.00398123	0.039383	Up	TMEM255B	transmembrane protein 255B [Source:HGNC Symbol%3BAcc:28297]	-	GO:0016021:integral component of membrane;	-
ENSG00000145242	1.5596	0.104938	9.32569e-05	0.00136296	Up	EPHA5	EPH receptor A5 [Source:HGNC Symbol%3BAcc:3389]	GO:0007411:axon guidance;GO:0019933:cAMP-mediated signaling;GO:0021766:hippocampus development;GO:0032793:positive regulation of CREB transcription factor activity;GO:0032956:regulation of actin cytoskeleton organization;GO:0048013:ephrin receptor signaling pathway;GO:0048666:neuron development;GO:0051964:negative regulation of synapse assembly;GO:0061178:regulation of insulin secretion involved …	GO:0005791:rough endoplasmic reticulum;GO:0005886:plasma membrane;GO:0005887:integral component of plasma membrane;GO:0009897:external side of plasma membrane;GO:0016021:integral component of membrane;GO:0030424:axon;GO:0030425:dendrite;GO:0043025:neuronal cell body;GO:0048471:perinuclear region of cytoplasm;	GO:0005003:ephrin receptor activity;GO:0005004:GPI-linked ephrin receptor activity;GO:0005005:transmembrane-ephrin receptor activity;GO:0005524:ATP binding;
ENSG00000075891	1.56099	0.519833	4.59069e-06	8.52e-05	Up	PAX2	paired box 2 [Source:HGNC Symbol%3BAcc:8616]	GO:0000122:negative regulation of transcription from RNA polymerase II promoter;GO:0001655:urogenital system development;GO:0001658:branching involved in ureteric bud morphogenesis;GO:0001709:cell fate determination;GO:0001823:mesonephros development;GO:0001843:neural tube closure;GO:0002072:optic cup morphogenesis involved in camera-type eye development;GO:0003337:mesenchymal to epithelial trans…	GO:0005634:nucleus;GO:0005764:lysosome;GO:0005815:microtubule organizing center;GO:0032993:protein-DNA complex;GO:0034451:centriolar satellite;GO:0043234:protein complex;	GO:0000987:core promoter proximal region sequence-specific DNA binding;GO:0003677:DNA binding;GO:0005515:protein binding;GO:0016175:superoxide-generating NADPH oxidase activity;GO:0044212:transcription regulatory region DNA binding;GO:0070742:C2H2 zinc finger domain binding;
ENSG00000261578	1.56249	4.19125	4.38186e-50	1.24991e-47	Up	RP11-21L23.2	-	-	-	-
ENSG00000266490	1.56407	-0.600198	0.00295249	0.0301365	Up	CTD-2349P21.9	-	-	-	-
ENSG00000169031	1.56608	3.75953	6.75604e-44	1.57745e-41	Up	COL4A3	collagen%2C type IV%2C alpha 3 (Goodpasture antigen) [Source:HGNC Symbol%3BAcc:2204]	GO:0006919:activation of cysteine-type endopeptidase activity involved in apoptotic process;GO:0007155:cell adhesion;GO:0007166:cell surface receptor signaling pathway;GO:0007411:axon guidance;GO:0007605:sensory perception of sound;GO:0008015:blood circulation;GO:0008283:cell proliferation;GO:0008285:negative regulation of cell proliferation;GO:0016525:negative regulation of angiogenesis;GO:00226…	GO:0005576:extracellular region;GO:0005587:collagen type IV trimer;GO:0005604:basement membrane;GO:0005788:endoplasmic reticulum lumen;	GO:0005178:integrin binding;GO:0005198:structural molecule activity;GO:0005201:extracellular matrix structural constituent;GO:0005515:protein binding;GO:0008191:metalloendopeptidase inhibitor activity;
ENSG00000100079	1.56826	0.399629	1.26684e-05	0.000219375	Up	LGALS2	lectin%2C galactoside-binding%2C soluble%2C 2 [Source:HGNC Symbol%3BAcc:6562]	-	-	GO:0016936:galactoside binding;GO:0030246:carbohydrate binding;
ENSG00000224596	1.56959	-0.057754	0.00026587	0.00355055	Up	ZMIZ1-AS1	ZMIZ1 antisense RNA 1 [Source:HGNC Symbol%3BAcc:27433]	-	-	-
ENSG00000140678	1.57016	0.696119	6.67736e-07	1.40041e-05	Up	ITGAX	integrin%2C alpha X (complement component 3 receptor 4 subunit) [Source:HGNC Symbol%3BAcc:6152]	GO:0007155:cell adhesion;GO:0007229:integrin-mediated signaling pathway;GO:0007596:blood coagulation;GO:0009887:organ morphogenesis;GO:0030198:extracellular matrix organization;GO:0050900:leukocyte migration;GO:0051607:defense response to virus;	GO:0005886:plasma membrane;GO:0008305:integrin complex;GO:0009897:external side of plasma membrane;	GO:0004872:receptor activity;GO:0005515:protein binding;GO:0046872:metal ion binding;
ENSG00000148832	1.57039	0.696127	6.3896e-07	1.34493e-05	Up	PAOX	polyamine oxidase (exo-N4-amino) [Source:HGNC Symbol%3BAcc:20837]	GO:0006595:polyamine metabolic process;GO:0006596:polyamine biosynthetic process;GO:0006598:polyamine catabolic process;GO:0006805:xenobiotic metabolic process;GO:0009446:putrescine biosynthetic process;GO:0009447:putrescine catabolic process;GO:0034641:cellular nitrogen compound metabolic process;GO:0044281:small molecule metabolic process;GO:0046203:spermidine catabolic process;GO:0046208:sperm…	GO:0005782:peroxisomal matrix;	GO:0005102:receptor binding;GO:0046592:polyamine oxidase activity;GO:0052899:N(1),N(12)-diacetylspermine:oxygen oxidoreductase (3-acetamidopropanal-forming) activity;GO:0052901:spermine:oxygen oxidoreductase (spermidine-forming) activity;GO:0052902:spermidine:oxygen oxidoreductase (3-aminopropanal-forming) activity;GO:0052903:N1-acetylspermine:oxygen oxidoreductase (3-acetamidopropanal-forming) a…
ENSG00000171246	1.57205	1.82366	2.05591e-13	9.26438e-12	Up	NPTX1	neuronal pentraxin I [Source:HGNC Symbol%3BAcc:7952]	GO:0006810:transport;GO:0007268:synaptic transmission;GO:0007417:central nervous system development;GO:0060385:axonogenesis involved in innervation;	GO:0030133:transport vesicle;	GO:0046872:metal ion binding;
ENSG00000073756	1.57286	5.3843	5.55053e-83	3.57115e-80	Up	PTGS2	prostaglandin-endoperoxide synthase 2 (prostaglandin G/H synthase and cyclooxygenase) [Source:HGNC Symbol%3BAcc:9605]	GO:0001516:prostaglandin biosynthetic process;GO:0001525:angiogenesis;GO:0006693:prostaglandin metabolic process;GO:0006928:movement of cell or subcellular component;GO:0006954:inflammatory response;GO:0006979:response to oxidative stress;GO:0007566:embryo implantation;GO:0007612:learning;GO:0007613:memory;GO:0008217:regulation of blood pressure;GO:0008285:negative regulation of cell proliferatio…	GO:0005634:nucleus;GO:0005737:cytoplasm;GO:0005789:endoplasmic reticulum membrane;GO:0043005:neuron projection;GO:0043234:protein complex;	GO:0004601:peroxidase activity;GO:0004666:prostaglandin-endoperoxide synthase activity;GO:0008289:lipid binding;GO:0019899:enzyme binding;GO:0020037:heme binding;GO:0042803:protein homodimerization activity;GO:0046872:metal ion binding;GO:0050473:arachidonate 15-lipoxygenase activity;
ENSG00000232818	1.57287	-0.73145	0.00524348	0.0498561	Up	RPS2P32	ribosomal protein S2 pseudogene 32 [Source:HGNC Symbol%3BAcc:30518]	-	-	-
ENSG00000230177	1.57324	-0.731399	0.00513806	0.0489679	Up	RP5-1112D6.4	-	-	-	-
ENSG00000158427	1.58165	0.19801	5.49571e-05	0.000846353	Up	TMSB15B	thymosin beta 15B [Source:HGNC Symbol%3BAcc:28612]	GO:0030036:actin cytoskeleton organization;GO:0042989:sequestering of actin monomers;	GO:0005737:cytoplasm;GO:0005856:cytoskeleton;	GO:0003779:actin binding;
ENSG00000143369	1.58402	2.35847	1.42592e-18	9.98402e-17	Up	ECM1	extracellular matrix protein 1 [Source:HGNC Symbol%3BAcc:3153]	GO:0001503:ossification;GO:0001525:angiogenesis;GO:0001938:positive regulation of endothelial cell proliferation;GO:0001960:negative regulation of cytokine-mediated signaling pathway;GO:0002828:regulation of type 2 immune response;GO:0006357:regulation of transcription from RNA polymerase II promoter;GO:0006954:inflammatory response;GO:0007165:signal transduction;GO:0010466:negative regulation of…	GO:0005578:proteinaceous extracellular matrix;GO:0005615:extracellular space;GO:0031012:extracellular matrix;	GO:0002020:protease binding;GO:0004871:signal transducer activity;GO:0005134:interleukin-2 receptor binding;GO:0005515:protein binding;GO:0008022:protein C-terminus binding;GO:0019899:enzyme binding;GO:0043236:laminin binding;
ENSG00000175155	1.58563	1.97318	4.12196e-15	2.2039e-13	Up	YPEL2	yippee-like 2 (Drosophila) [Source:HGNC Symbol%3BAcc:18326]	-	GO:0005730:nucleolus;	-
ENSG00000213023	1.58736	0.124048	6.39423e-05	0.00097462	Up	SYT3	synaptotagmin III [Source:HGNC Symbol%3BAcc:11511]	-	GO:0005768:endosome;GO:0016021:integral component of membrane;GO:0030054:cell junction;GO:0030672:synaptic vesicle membrane;	GO:0005215:transporter activity;GO:0005544:calcium-dependent phospholipid binding;GO:0019905:syntaxin binding;GO:0030276:clathrin binding;GO:0046872:metal ion binding;
ENSG00000186469	1.5907	1.68268	9.97743e-13	4.18958e-11	Up	GNG2	guanine nucleotide binding protein (G protein)%2C gamma 2 [Source:HGNC Symbol%3BAcc:4404]	GO:0006112:energy reserve metabolic process;GO:0007186:G-protein coupled receptor signaling pathway;GO:0007191:adenylate cyclase-activating dopamine receptor signaling pathway;GO:0007268:synaptic transmission;GO:0007596:blood coagulation;GO:0008283:cell proliferation;GO:0030168:platelet activation;GO:0044281:small molecule metabolic process;GO:0071377:cellular response to glucagon stimulus;GO:007…	GO:0005834:heterotrimeric G-protein complex;GO:0005886:plasma membrane;GO:0016020:membrane;	GO:0004871:signal transducer activity;
ENSG00000117643	1.59115	-0.342397	0.00135038	0.0151538	Up	MAN1C1	mannosidase%2C alpha%2C class 1C%2C member 1 [Source:HGNC Symbol%3BAcc:19080]	GO:0006487:protein N-linked glycosylation;GO:0018279:protein N-linked glycosylation via asparagine;GO:0043687:post-translational protein modification;GO:0044267:cellular protein metabolic process;	GO:0000139:Golgi membrane;GO:0016020:membrane;GO:0030173:integral component of Golgi membrane;	GO:0004571:mannosyl-oligosaccharide 1,2-alpha-mannosidase activity;GO:0005509:calcium ion binding;
ENSG00000262903	1.59138	1.08517	1.03879e-08	2.82269e-07	Up	RP11-235E17.6	-	-	-	-
ENSG00000123384	1.59514	6.7948	4.04307e-104	4.03645e-101	Up	LRP1	low density lipoprotein receptor-related protein 1 [Source:HGNC Symbol%3BAcc:6692]	GO:0001523:retinoid metabolic process;GO:0006898:receptor-mediated endocytosis;GO:0007603:phototransduction, visible light;GO:0008203:cholesterol metabolic process;GO:0010875:positive regulation of cholesterol efflux;GO:0014912:negative regulation of smooth muscle cell migration;GO:0030178:negative regulation of Wnt signaling pathway;GO:0032370:positive regulation of lipid transport;GO:0032374:re…	GO:0005634:nucleus;GO:0005886:plasma membrane;GO:0005887:integral component of plasma membrane;GO:0005905:coated pit;GO:0016021:integral component of membrane;GO:0030666:endocytic vesicle membrane;	GO:0004872:receptor activity;GO:0005509:calcium ion binding;GO:0005515:protein binding;GO:0032403:protein complex binding;GO:0034185:apolipoprotein binding;GO:0042954:lipoprotein transporter activity;GO:0070325:lipoprotein particle receptor binding;
ENSG00000254815	1.59633	0.603813	1.24096e-06	2.509e-05	Up	RP11-496I9.1	-	-	-	-
ENSG00000235636	1.60532	1.72079	1.41602e-12	5.84008e-11	Up	NUS1P1	nuclear undecaprenyl pyrophosphate synthase 1 homolog (S. cerevisiae) pseudogene 1 [Source:HGNC Symbol%3BAcc:38472]	-	-	-
ENSG00000225255	1.60774	0.215968	3.9473e-05	0.000623652	Up	LA16c-83F12.6	-	-	-	-
ENSG00000004468	1.61006	4.28224	5.06691e-58	1.77818e-55	Up	CD38	CD38 molecule [Source:HGNC Symbol%3BAcc:1667]	GO:0001666:response to hypoxia;GO:0007165:signal transduction;GO:0007204:positive regulation of cytosolic calcium ion concentration;GO:0007565:female pregnancy;GO:0030307:positive regulation of cell growth;GO:0030890:positive regulation of B cell proliferation;GO:0032024:positive regulation of insulin secretion;GO:0032355:response to estradiol;GO:0032526:response to retinoic acid;GO:0032570:respo…	GO:0005634:nucleus;GO:0005886:plasma membrane;GO:0009986:cell surface;GO:0016020:membrane;GO:0016021:integral component of membrane;	GO:0003953:NAD+ nucleosidase activity;GO:0016849:phosphorus-oxygen lyase activity;
ENSG00000138172	1.61166	1.01528	2.54229e-08	6.50801e-07	Up	CALHM2	calcium homeostasis modulator 2 [Source:HGNC Symbol%3BAcc:23493]	GO:0006811:ion transport;	GO:0016021:integral component of membrane;	-
ENSG00000095739	1.61295	5.44059	3.81406e-96	3.34626e-93	Up	BAMBI	BMP and activin membrane-bound inhibitor [Source:HGNC Symbol%3BAcc:30251]	GO:0007179:transforming growth factor beta receptor signaling pathway;GO:0008284:positive regulation of cell proliferation;GO:0008360:regulation of cell shape;GO:0010718:positive regulation of epithelial to mesenchymal transition;GO:0016477:cell migration;GO:0030512:negative regulation of transforming growth factor beta receptor signaling pathway;GO:0032092:positive regulation of protein binding;…	GO:0005737:cytoplasm;GO:0005886:plasma membrane;GO:0016021:integral component of membrane;	GO:0005109:frizzled binding;GO:0005114:type II transforming growth factor beta receptor binding;
ENSG00000105967	1.61816	0.782726	1.19557e-07	2.79942e-06	Up	TFEC	transcription factor EC [Source:HGNC Symbol%3BAcc:11754]	GO:0006351:transcription, DNA-templated;GO:0006355:regulation of transcription, DNA-templated;GO:0034605:cellular response to heat;	GO:0005634:nucleus;	GO:0003677:DNA binding;GO:0003700:sequence-specific DNA binding transcription factor activity;GO:0003713:transcription coactivator activity;GO:0003714:transcription corepressor activity;GO:0046983:protein dimerization activity;
ENSG00000170373	1.62194	1.06555	7.77733e-09	2.14553e-07	Up	CST1	cystatin SN [Source:HGNC Symbol%3BAcc:2473]	-	GO:0005576:extracellular region;	GO:0004869:cysteine-type endopeptidase inhibitor activity;
ENSG00000119508	1.62244	1.43781	2.93688e-11	1.06421e-09	Up	NR4A3	nuclear receptor subfamily 4%2C group A%2C member 3 [Source:HGNC Symbol%3BAcc:7982]	GO:0001707:mesoderm formation;GO:0006367:transcription initiation from RNA polymerase II promoter;GO:0007411:axon guidance;GO:0008150:biological_process;GO:0010467:gene expression;GO:0021766:hippocampus development;GO:0030534:adult behavior;GO:0031100:organ regeneration;GO:0033554:cellular response to stress;GO:0043434:response to peptide hormone;GO:0043524:negative regulation of neuron apoptotic…	GO:0005634:nucleus;GO:0005654:nucleoplasm;GO:0005667:transcription factor complex;	GO:0001077:RNA polymerase II core promoter proximal region sequence-specific DNA binding transcription factor activity involved in positive regulation of transcription;GO:0003677:DNA binding;GO:0003707:steroid hormone receptor activity;GO:0004887:thyroid hormone receptor activity;GO:0008270:zinc ion binding;GO:0043565:sequence-specific DNA binding;
ENSG00000262877	1.62262	0.0659027	7.11247e-05	0.00106939	Up	RP11-1055B8.4	-	-	-	-
ENSG00000131781	1.62275	0.0659174	7.03984e-05	0.00106046	Up	FMO5	flavin containing monooxygenase 5 [Source:HGNC Symbol%3BAcc:3773]	GO:0008150:biological_process;	GO:0005789:endoplasmic reticulum membrane;GO:0016021:integral component of membrane;GO:0043231:intracellular membrane-bounded organelle;	GO:0004499:N,N-dimethylaniline monooxygenase activity;GO:0050660:flavin adenine dinucleotide binding;GO:0050661:NADP binding;
ENSG00000156042	1.62582	-0.697524	0.00403086	0.039817	Up	TTC18	tetratricopeptide repeat domain 18 [Source:HGNC Symbol%3BAcc:30726]	-	-	-
ENSG00000258818	1.62989	-0.316483	0.000889426	0.0104679	Up	RNASE4	ribonuclease%2C RNase A family%2C 4 [Source:HGNC Symbol%3BAcc:10047]	GO:0006379:mRNA cleavage;	GO:0005576:extracellular region;	GO:0003676:nucleic acid binding;GO:0004522:ribonuclease A activity;
ENSG00000185467	1.63003	-0.316464	0.000874076	0.0103124	Up	KPNA7	karyopherin alpha 7 (importin alpha 8) [Source:HGNC Symbol%3BAcc:21839]	GO:0006606:protein import into nucleus;GO:0019221:cytokine-mediated signaling pathway;	GO:0005654:nucleoplasm;GO:0005829:cytosol;	GO:0008565:protein transporter activity;
ENSG00000264175	1.64129	0.161435	4.36941e-05	0.000684368	Up	MIR3189	microRNA 3189 [Source:HGNC Symbol%3BAcc:38307]	-	-	-
ENSG00000132554	1.64207	-0.101551	0.000227625	0.00308103	Up	RGS22	regulator of G-protein signaling 22 [Source:HGNC Symbol%3BAcc:24499]	GO:0038032:termination of G-protein coupled receptor signaling pathway;GO:0043547:positive regulation of GTPase activity;	GO:0005737:cytoplasm;GO:0005886:plasma membrane;	GO:0005096:GTPase activator activity;
ENSG00000260418	1.64216	-0.101503	0.000200914	0.00275554	Up	RP3-406A7.7	-	-	-	-
ENSG00000163359	1.64296	-0.423387	0.00158169	0.0174853	Up	COL6A3	collagen%2C type VI%2C alpha 3 [Source:HGNC Symbol%3BAcc:2213]	GO:0007155:cell adhesion;GO:0007411:axon guidance;GO:0007517:muscle organ development;GO:0022617:extracellular matrix disassembly;GO:0030198:extracellular matrix organization;GO:0030574:collagen catabolic process;	GO:0005576:extracellular region;GO:0005589:collagen type VI trimer;GO:0005615:extracellular space;GO:0005788:endoplasmic reticulum lumen;GO:0031012:extracellular matrix;GO:0042383:sarcolemma;	GO:0004867:serine-type endopeptidase inhibitor activity;
ENSG00000129270	1.64363	-0.42332	0.00152159	0.016908	Up	MMP28	matrix metallopeptidase 28 [Source:HGNC Symbol%3BAcc:14366]	GO:0006508:proteolysis;	GO:0005578:proteinaceous extracellular matrix;	GO:0004222:metalloendopeptidase activity;GO:0005509:calcium ion binding;GO:0008237:metallopeptidase activity;GO:0008270:zinc ion binding;GO:0046872:metal ion binding;
ENSG00000130203	1.64733	1.31854	1.35017e-10	4.5428e-09	Up	APOE	apolipoprotein E [Source:HGNC Symbol%3BAcc:613]	GO:0000302:response to reactive oxygen species;GO:0001523:retinoid metabolic process;GO:0001937:negative regulation of endothelial cell proliferation;GO:0002021:response to dietary excess;GO:0006641:triglyceride metabolic process;GO:0006707:cholesterol catabolic process;GO:0006869:lipid transport;GO:0006874:cellular calcium ion homeostasis;GO:0006898:receptor-mediated endocytosis;GO:0006979:respo…	GO:0005576:extracellular region;GO:0005615:extracellular space;GO:0005737:cytoplasm;GO:0005769:early endosome;GO:0005770:late endosome;GO:0005794:Golgi apparatus;GO:0005886:plasma membrane;GO:0030425:dendrite;GO:0031232:extrinsic component of external side of plasma membrane;GO:0034361:very-low-density lipoprotein particle;GO:0034362:low-density lipoprotein particle;GO:0034363:intermediate-densit…	GO:0001540:beta-amyloid binding;GO:0005319:lipid transporter activity;GO:0005515:protein binding;GO:0005543:phospholipid binding;GO:0008201:heparin binding;GO:0008289:lipid binding;GO:0016209:antioxidant activity;GO:0017127:cholesterol transporter activity;GO:0042802:identical protein binding;GO:0042803:protein homodimerization activity;GO:0046848:hydroxyapatite binding;GO:0046911:metal chelating…
ENSG00000204131	1.65949	-0.538804	0.00125452	0.0141778	Up	NHSL2	NHS-like 2 [Source:HGNC Symbol%3BAcc:33737]	-	-	-
ENSG00000165061	1.662	0.00539485	7.87119e-05	0.00116927	Up	ZMAT4	zinc finger%2C matrin-type 4 [Source:HGNC Symbol%3BAcc:25844]	-	GO:0005634:nucleus;	GO:0003676:nucleic acid binding;GO:0003677:DNA binding;GO:0008270:zinc ion binding;
ENSG00000256667	1.6676	0.818392	3.58323e-08	8.99551e-07	Up	KLRAP1	killer cell lectin-like receptor subfamily A pseudogene 1 [Source:HGNC Symbol%3BAcc:6372]	-	-	-
ENSG00000125384	1.66959	-0.290857	0.00079272	0.00945468	Up	PTGER2	prostaglandin E receptor 2 (subtype EP2)%2C 53kDa [Source:HGNC Symbol%3BAcc:9594]	GO:0007186:G-protein coupled receptor signaling pathway;GO:0007189:adenylate cyclase-activating G-protein coupled receptor signaling pathway;GO:0032496:response to lipopolysaccharide;GO:0042127:regulation of cell proliferation;GO:0071380:cellular response to prostaglandin E stimulus;	GO:0005886:plasma membrane;GO:0005887:integral component of plasma membrane;GO:0016021:integral component of membrane;	GO:0004957:prostaglandin E receptor activity;
ENSG00000142303	1.67371	4.79933	1.26838e-37	2.33903e-35	Up	ADAMTS10	ADAM metallopeptidase with thrombospondin type 1 motif%2C 10 [Source:HGNC Symbol%3BAcc:13201]	GO:0006508:proteolysis;GO:0008150:biological_process;	GO:0001527:microfibril;GO:0005575:cellular_component;GO:0005578:proteinaceous extracellular matrix;GO:0031012:extracellular matrix;	GO:0003674:molecular_function;GO:0004222:metalloendopeptidase activity;GO:0005515:protein binding;GO:0008270:zinc ion binding;
ENSG00000150540	1.67514	1.68927	3.56372e-12	1.41535e-10	Up	HNMT	histamine N-methyltransferase [Source:HGNC Symbol%3BAcc:5028]	GO:0002347:response to tumor cell;GO:0006972:hyperosmotic response;GO:0007420:brain development;GO:0007585:respiratory gaseous exchange;GO:0014075:response to amine;GO:0042220:response to cocaine;GO:0051384:response to glucocorticoid;GO:0070555:response to interleukin-1;	GO:0005634:nucleus;GO:0005730:nucleolus;GO:0005737:cytoplasm;GO:0043005:neuron projection;	GO:0046539:histamine N-methyltransferase activity;
ENSG00000166033	1.67772	5.47166	5.49457e-122	7.76007e-119	Up	HTRA1	HtrA serine peptidase 1 [Source:HGNC Symbol%3BAcc:9476]	GO:0001558:regulation of cell growth;GO:0006508:proteolysis;GO:0030512:negative regulation of transforming growth factor beta receptor signaling pathway;GO:0030514:negative regulation of BMP signaling pathway;	GO:0005615:extracellular space;GO:0005829:cytosol;GO:0031012:extracellular matrix;	GO:0004252:serine-type endopeptidase activity;GO:0005520:insulin-like growth factor binding;GO:0008236:serine-type peptidase activity;
ENSG00000254244	1.67892	-0.664351	0.00219647	0.0233285	Up	PAICSP4	phosphoribosylaminoimidazole carboxylase%2C phosphoribosylaminoimidazole succinocarboxamide synthetase pseudogene 4 [Source:HGNC Symbol%3BAcc:38097]	-	-	-
ENSG00000132965	1.67914	-0.664322	0.00216601	0.0230642	Up	ALOX5AP	arachidonate 5-lipoxygenase-activating protein [Source:HGNC Symbol%3BAcc:436]	GO:0002540:leukotriene production involved in inflammatory response;GO:0002675:positive regulation of acute inflammatory response;GO:0006691:leukotriene metabolic process;GO:0019369:arachidonic acid metabolic process;GO:0019370:leukotriene biosynthetic process;GO:0019372:lipoxygenase pathway;GO:0044281:small molecule metabolic process;GO:0070207:protein homotrimerization;GO:0071277:cellular respo…	GO:0005635:nuclear envelope;GO:0005783:endoplasmic reticulum;GO:0005789:endoplasmic reticulum membrane;GO:0005829:cytosol;GO:0016021:integral component of membrane;GO:0031965:nuclear membrane;	GO:0004364:glutathione transferase activity;GO:0004464:leukotriene-C4 synthase activity;GO:0004602:glutathione peroxidase activity;GO:0005515:protein binding;GO:0008047:enzyme activator activity;GO:0019899:enzyme binding;GO:0042803:protein homodimerization activity;GO:0046982:protein heterodimerization activity;GO:0047485:protein N-terminus binding;GO:0050544:arachidonic acid binding;
ENSG00000144821	1.68438	1.80589	9.22506e-15	4.70226e-13	Up	MYH15	myosin%2C heavy chain 15 [Source:HGNC Symbol%3BAcc:31073]	-	GO:0030016:myofibril;GO:0032982:myosin filament;	GO:0003774:motor activity;GO:0003779:actin binding;GO:0005516:calmodulin binding;GO:0005524:ATP binding;
ENSG00000159905	1.6856	-0.395816	0.00112242	0.0128726	Up	ZNF221	zinc finger protein 221 [Source:HGNC Symbol%3BAcc:13014]	GO:0006351:transcription, DNA-templated;GO:0006355:regulation of transcription, DNA-templated;	GO:0005622:intracellular;GO:0005634:nucleus;	GO:0003676:nucleic acid binding;GO:0003677:DNA binding;GO:0046872:metal ion binding;
ENSG00000012504	1.6859	-0.395828	0.000580618	0.00715638	Up	NR1H4	nuclear receptor subfamily 1%2C group H%2C member 4 [Source:HGNC Symbol%3BAcc:7967]	GO:0000122:negative regulation of transcription from RNA polymerase II promoter;GO:0001080:nitrogen catabolite activation of transcription from RNA polymerase II promoter;GO:0006109:regulation of carbohydrate metabolic process;GO:0006351:transcription, DNA-templated;GO:0006367:transcription initiation from RNA polymerase II promoter;GO:0007165:signal transduction;GO:0008206:bile acid metabolic pr…	GO:0005634:nucleus;GO:0005654:nucleoplasm;GO:0005719:nuclear euchromatin;	GO:0000980:RNA polymerase II distal enhancer sequence-specific DNA binding;GO:0001190:RNA polymerase II transcription factor binding transcription factor activity involved in positive regulation of transcription;GO:0003700:sequence-specific DNA binding transcription factor activity;GO:0003705:RNA polymerase II distal enhancer sequence-specific DNA binding transcription factor activity;GO:0003707:…
ENSG00000157542	1.69272	0.984167	8.8065e-09	2.41563e-07	Up	KCNJ6	potassium inwardly-rectifying channel%2C subfamily J%2C member 6 [Source:HGNC Symbol%3BAcc:6267]	GO:0006813:potassium ion transport;GO:0007268:synaptic transmission;	GO:0005794:Golgi apparatus;GO:0005886:plasma membrane;GO:0008076:voltage-gated potassium channel complex;	GO:0005242:inward rectifier potassium channel activity;GO:0005515:protein binding;GO:0015467:G-protein activated inward rectifier potassium channel activity;
ENSG00000132639	1.69594	4.08081	6.51184e-64	2.67424e-61	Up	SNAP25	synaptosomal-associated protein%2C 25kDa [Source:HGNC Symbol%3BAcc:11132]	GO:0001504:neurotransmitter uptake;GO:0006112:energy reserve metabolic process;GO:0007268:synaptic transmission;GO:0007269:neurotransmitter secretion;GO:0014047:glutamate secretion;GO:0016081:synaptic vesicle docking;GO:0044281:small molecule metabolic process;GO:0050796:regulation of insulin secretion;	GO:0005737:cytoplasm;GO:0005802:trans-Golgi network;GO:0005886:plasma membrane;GO:0016020:membrane;GO:0030054:cell junction;GO:0030426:growth cone;GO:0031083:BLOC-1 complex;GO:0031201:SNARE complex;GO:0043005:neuron projection;GO:0045202:synapse;GO:0048471:perinuclear region of cytoplasm;GO:0070032:synaptobrevin 2-SNAP-25-syntaxin-1a-complexin I complex;	GO:0000149:SNARE binding;GO:0005515:protein binding;
ENSG00000165633	1.70336	-0.801843	0.00390236	0.0386834	Up	VSTM4	V-set and transmembrane domain containing 4 [Source:HGNC Symbol%3BAcc:26470]	-	GO:0005886:plasma membrane;GO:0016021:integral component of membrane;	-
ENSG00000267419	1.70477	-0.509072	0.000814241	0.00969139	Up	CTC-559E9.6	-	-	-	-
ENSG00000134516	1.7073	1.25055	2.02892e-10	6.69428e-09	Up	DOCK2	dedicator of cytokinesis 2 [Source:HGNC Symbol%3BAcc:2988]	GO:0001766:membrane raft polarization;GO:0001768:establishment of T cell polarity;GO:0001771:immunological synapse formation;GO:0002277:myeloid dendritic cell activation involved in immune response;GO:0006935:chemotaxis;GO:0007010:cytoskeleton organization;GO:0007264:small GTPase mediated signal transduction;GO:0016032:viral process;GO:0030036:actin cytoskeleton organization;GO:0044351:macropinoc…	GO:0005829:cytosol;GO:0005856:cytoskeleton;GO:0012505:endomembrane system;GO:0016020:membrane;	GO:0005085:guanyl-nucleotide exchange factor activity;GO:0009055:electron carrier activity;GO:0020037:heme binding;GO:0030676:Rac guanyl-nucleotide exchange factor activity;GO:0042608:T cell receptor binding;
ENSG00000168398	1.72134	3.76532	4.29093e-52	1.35036e-49	Up	BDKRB2	bradykinin receptor B2 [Source:HGNC Symbol%3BAcc:1030]	GO:0006939:smooth muscle contraction;GO:0006954:inflammatory response;GO:0007166:cell surface receptor signaling pathway;GO:0007169:transmembrane receptor protein tyrosine kinase signaling pathway;GO:0007186:G-protein coupled receptor signaling pathway;GO:0007204:positive regulation of cytosolic calcium ion concentration;GO:0008015:blood circulation;GO:0009651:response to salt stress;GO:0019229:r…	GO:0005768:endosome;GO:0005886:plasma membrane;GO:0005887:integral component of plasma membrane;	GO:0002020:protease binding;GO:0004435:phosphatidylinositol phospholipase C activity;GO:0004947:bradykinin receptor activity;GO:0005515:protein binding;GO:0031702:type 1 angiotensin receptor binding;GO:0046982:protein heterodimerization activity;
ENSG00000229619	1.72254	-0.146611	0.00015309	0.00214431	Up	MBNL1-AS1	MBNL1 antisense RNA 1 [Source:HGNC Symbol%3BAcc:44584]	-	-	-
ENSG00000203722	1.72362	2.98477	1.43932e-31	2.02292e-29	Up	RAET1G	retinoic acid early transcript 1G [Source:HGNC Symbol%3BAcc:16795]	GO:0006955:immune response;GO:0019882:antigen processing and presentation;GO:0042267:natural killer cell mediated cytotoxicity;	GO:0005886:plasma membrane;GO:0016020:membrane;GO:0016021:integral component of membrane;	GO:0046703:natural killer cell lectin-like receptor binding;
ENSG00000241388	1.7266	0.576429	3.28093e-07	7.22367e-06	Up	HNF1A-AS1	HNF1A antisense RNA 1 [Source:HGNC Symbol%3BAcc:26785]	-	-	-
ENSG00000104967	1.72811	-0.631986	0.00184852	0.020056	Up	NOVA2	neuro-oncological ventral antigen 2 [Source:HGNC Symbol%3BAcc:7887]	-	GO:0005634:nucleus;	GO:0003723:RNA binding;
ENSG00000153404	1.72886	-0.631945	0.0014497	0.0161775	Up	PLEKHG4B	pleckstrin homology domain containing%2C family G (with RhoGef domain) member 4B [Source:HGNC Symbol%3BAcc:29399]	GO:0035023:regulation of Rho protein signal transduction;	-	GO:0005089:Rho guanyl-nucleotide exchange factor activity;GO:0005543:phospholipid binding;
ENSG00000088340	1.73446	1.86949	2.34113e-16	1.39039e-14	Up	FER1L4	fer-1-like 4 (C. elegans)%2C pseudogene [Source:HGNC Symbol%3BAcc:15801]	-	GO:0016021:integral component of membrane;	-
ENSG00000153294	1.73545	3.53078	2.75117e-36	4.78397e-34	Up	GPR115	G protein-coupled receptor 115 [Source:HGNC Symbol%3BAcc:19011]	GO:0007186:G-protein coupled receptor signaling pathway;GO:0007218:neuropeptide signaling pathway;	GO:0005886:plasma membrane;GO:0016021:integral component of membrane;	GO:0004930:G-protein coupled receptor activity;
ENSG00000079308	1.73879	3.64225	1.138e-50	3.36203e-48	Up	TNS1	tensin 1 [Source:HGNC Symbol%3BAcc:11973]	GO:0007044:cell-substrate junction assembly;GO:0010761:fibroblast migration;GO:0035556:intracellular signal transduction;	GO:0005737:cytoplasm;GO:0005856:cytoskeleton;GO:0005925:focal adhesion;GO:0009986:cell surface;	GO:0003779:actin binding;GO:0005515:protein binding;GO:0046872:metal ion binding;
ENSG00000136842	1.74208	-0.241202	0.000267857	0.00357462	Up	TMOD1	tropomodulin 1 [Source:HGNC Symbol%3BAcc:11871]	GO:0008344:adult locomotory behavior;GO:0030049:muscle filament sliding;GO:0030239:myofibril assembly;	GO:0005829:cytosol;GO:0005856:cytoskeleton;GO:0008180:COP9 signalosome;GO:0016020:membrane;GO:0030016:myofibril;GO:0030863:cortical cytoskeleton;	GO:0003779:actin binding;GO:0005523:tropomyosin binding;
ENSG00000000971	1.74529	5.56926	1.7152e-111	1.94742e-108	Up	CFH	complement factor H [Source:HGNC Symbol%3BAcc:4883]	GO:0006956:complement activation;GO:0006957:complement activation, alternative pathway;GO:0030449:regulation of complement activation;GO:0045087:innate immune response;	GO:0005576:extracellular region;GO:0005615:extracellular space;	GO:0005515:protein binding;GO:0008201:heparin binding;GO:0043395:heparan sulfate proteoglycan binding;
ENSG00000163395	1.7479	1.93032	7.04626e-17	4.34982e-15	Up	IGFN1	immunoglobulin-like and fibronectin type III domain containing 1 [Source:HGNC Symbol%3BAcc:24607]	GO:0008150:biological_process;	GO:0005634:nucleus;GO:0030018:Z disc;	-
ENSG00000182612	1.74977	1.43019	6.49847e-12	2.51198e-10	Up	TSPAN10	tetraspanin 10 [Source:HGNC Symbol%3BAcc:29942]	-	GO:0016021:integral component of membrane;	-
ENSG00000241527	1.76021	-0.766171	0.0024908	0.0259593	Up	CA15P1	carbonic anhydrase XV%2C pseudogene 1 [Source:HGNC Symbol%3BAcc:44364]	-	-	-
ENSG00000198732	1.77097	5.70684	1.30836e-146	2.29577e-143	Up	SMOC1	SPARC related modular calcium binding 1 [Source:HGNC Symbol%3BAcc:20318]	GO:0001654:eye development;GO:0007165:signal transduction;GO:0010811:positive regulation of cell-substrate adhesion;GO:0030154:cell differentiation;GO:0030198:extracellular matrix organization;GO:0045667:regulation of osteoblast differentiation;GO:0060173:limb development;	GO:0005604:basement membrane;	GO:0005509:calcium ion binding;GO:0005515:protein binding;GO:0050840:extracellular matrix binding;
ENSG00000047457	1.77256	3.24151	2.95585e-35	4.91835e-33	Up	CP	ceruloplasmin (ferroxidase) [Source:HGNC Symbol%3BAcc:2295]	GO:0006825:copper ion transport;GO:0006879:cellular iron ion homeostasis;GO:0055085:transmembrane transport;	GO:0005576:extracellular region;GO:0005615:extracellular space;	GO:0004322:ferroxidase activity;GO:0005507:copper ion binding;GO:0051087:chaperone binding;
ENSG00000140807	1.77587	2.83666	5.84629e-25	5.93911e-23	Up	NKD1	naked cuticle homolog 1 (Drosophila) [Source:HGNC Symbol%3BAcc:17045]	GO:0001754:eye photoreceptor cell differentiation;GO:0007525:somatic muscle development;GO:0016055:Wnt signaling pathway;GO:0045732:positive regulation of protein catabolic process;GO:0090090:negative regulation of canonical Wnt signaling pathway;GO:0090249:regulation of cell motility involved in somitogenic axis elongation;GO:1901231:positive regulation of non-canonical Wnt signaling pathway via…	GO:0000159:protein phosphatase type 2A complex;GO:0005737:cytoplasm;GO:0005886:plasma membrane;	GO:0005509:calcium ion binding;GO:0005515:protein binding;GO:0030165:PDZ domain binding;
ENSG00000144908	1.77685	0.335429	2.11197e-06	4.11902e-05	Up	ALDH1L1	aldehyde dehydrogenase 1 family%2C member L1 [Source:HGNC Symbol%3BAcc:3978]	GO:0006730:one-carbon metabolic process;GO:0009058:biosynthetic process;GO:0009258:10-formyltetrahydrofolate catabolic process;	GO:0005739:mitochondrion;	GO:0003824:catalytic activity;GO:0008168:methyltransferase activity;GO:0016155:formyltetrahydrofolate dehydrogenase activity;GO:0016491:oxidoreductase activity;GO:0016620:oxidoreductase activity, acting on the aldehyde or oxo group of donors, NAD or NADP as acceptor;GO:0016742:hydroxymethyl-, formyl- and related transferase activity;
ENSG00000132517	1.77734	-0.216922	0.000170685	0.00236731	Up	SLC52A1	solute carrier family 52 (riboflavin transporter)%2C member 1 [Source:HGNC Symbol%3BAcc:30225]	GO:0032218:riboflavin transport;	GO:0005887:integral component of plasma membrane;	GO:0001618:virus receptor activity;GO:0032217:riboflavin transporter activity;
ENSG00000253944	1.77741	-0.216913	0.000173892	0.00240891	Up	RP11-156K13.1	-	-	-	-
ENSG00000108551	1.77786	-0.600202	0.000894268	0.0105185	Up	RASD1	RAS%2C dexamethasone-induced 1 [Source:HGNC Symbol%3BAcc:15828]	GO:0007165:signal transduction;GO:0007186:G-protein coupled receptor signaling pathway;GO:0007263:nitric oxide mediated signal transduction;GO:0007264:small GTPase mediated signal transduction;GO:0045892:negative regulation of transcription, DNA-templated;	GO:0005634:nucleus;GO:0005886:plasma membrane;GO:0048471:perinuclear region of cytoplasm;	GO:0003924:GTPase activity;GO:0005525:GTP binding;
ENSG00000164938	1.77938	2.48922	4.10171e-25	4.23368e-23	Up	TP53INP1	tumor protein p53 inducible nuclear protein 1 [Source:HGNC Symbol%3BAcc:18022]	GO:0006351:transcription, DNA-templated;GO:0006914:autophagy;GO:0006915:apoptotic process;GO:0006950:response to stress;GO:0007050:cell cycle arrest;GO:0008285:negative regulation of cell proliferation;GO:0010508:positive regulation of autophagy;GO:0030336:negative regulation of cell migration;GO:0045893:positive regulation of transcription, DNA-templated;GO:0048102:autophagic cell death;	GO:0005634:nucleus;GO:0005776:autophagosome;GO:0005829:cytosol;GO:0016605:PML body;GO:0031410:cytoplasmic vesicle;	GO:0005515:protein binding;GO:0016209:antioxidant activity;
ENSG00000186684	1.78327	1.26783	4.5752e-11	1.62035e-09	Up	CYP27C1	cytochrome P450%2C family 27%2C subfamily C%2C polypeptide 1 [Source:HGNC Symbol%3BAcc:33480]	-	GO:0016020:membrane;	GO:0004497:monooxygenase activity;GO:0005506:iron ion binding;GO:0009055:electron carrier activity;GO:0016705:oxidoreductase activity, acting on paired donors, with incorporation or reduction of molecular oxygen;GO:0020037:heme binding;
ENSG00000006071	1.79041	0.90908	5.8252e-09	1.63504e-07	Up	ABCC8	ATP-binding cassette%2C sub-family C (CFTR/MRP)%2C member 8 [Source:HGNC Symbol%3BAcc:59]	GO:0005975:carbohydrate metabolic process;GO:0006112:energy reserve metabolic process;GO:0006813:potassium ion transport;GO:0007268:synaptic transmission;GO:0044281:small molecule metabolic process;GO:0050796:regulation of insulin secretion;GO:0055085:transmembrane transport;GO:0071805:potassium ion transmembrane transport;	GO:0005886:plasma membrane;GO:0008076:voltage-gated potassium channel complex;GO:0016021:integral component of membrane;	GO:0005524:ATP binding;GO:0008281:sulfonylurea receptor activity;GO:0015079:potassium ion transmembrane transporter activity;GO:0042626:ATPase activity, coupled to transmembrane movement of substances;GO:0044325:ion channel binding;
ENSG00000205403	1.79302	-0.451296	0.000491247	0.00616775	Up	CFI	complement factor I [Source:HGNC Symbol%3BAcc:5394]	GO:0006508:proteolysis;GO:0006958:complement activation, classical pathway;GO:0030449:regulation of complement activation;GO:0045087:innate immune response;	GO:0005576:extracellular region;GO:0005615:extracellular space;GO:0016020:membrane;	GO:0004252:serine-type endopeptidase activity;GO:0005044:scavenger receptor activity;GO:0046872:metal ion binding;
ENSG00000171450	1.79791	0.806551	7.72969e-09	2.13544e-07	Up	CDK5R2	cyclin-dependent kinase 5%2C regulatory subunit 2 (p39) [Source:HGNC Symbol%3BAcc:1776]	GO:0000079:regulation of cyclin-dependent protein serine/threonine kinase activity;GO:0001764:neuron migration;GO:0021549:cerebellum development;GO:0021722:superior olivary nucleus maturation;GO:0021766:hippocampus development;GO:0021819:layer formation in cerebral cortex;GO:0045956:positive regulation of calcium ion-dependent exocytosis;	GO:0005737:cytoplasm;GO:0005886:plasma membrane;GO:0016533:cyclin-dependent protein kinase 5 holoenzyme complex;	GO:0008289:lipid binding;GO:0016534:cyclin-dependent protein kinase 5 activator activity;
ENSG00000212371	1.7992	-0.91426	0.00417882	0.0410822	Up	SNORA46	Small nucleolar RNA SNORA46 [Source:RFAM%3BAcc:RF00404]	-	-	-
ENSG00000273045	1.80266	-0.316478	0.000280056	0.00372368	Up	C2ORF15	Uncharacterized protein C2orf15 [Source:UniProtKB/Swiss-Prot%3BAcc:Q8WU43]	-	-	-
ENSG00000133805	1.80662	0.920202	1.95978e-09	5.83451e-08	Up	AMPD3	adenosine monophosphate deaminase 3 [Source:HGNC Symbol%3BAcc:470]	GO:0006144:purine nucleobase metabolic process;GO:0006188:IMP biosynthetic process;GO:0006196:AMP catabolic process;GO:0032264:IMP salvage;GO:0043101:purine-containing compound salvage;GO:0044281:small molecule metabolic process;GO:0055086:nucleobase-containing small molecule metabolic process;	GO:0005829:cytosol;	GO:0003876:AMP deaminase activity;GO:0046872:metal ion binding;
ENSG00000262484	1.81351	-0.731472	0.0015687	0.0173583	Up	CCER2	coiled-coil glutamate-rich protein 2 [Source:HGNC Symbol%3BAcc:44662]	-	-	-
ENSG00000205361	1.81361	-0.731463	0.00154892	0.0171787	Up	MT1DP	metallothionein 1D%2C pseudogene [Source:HGNC Symbol%3BAcc:7396]	-	-	GO:0046872:metal ion binding;
ENSG00000272482	1.81411	0.576245	1.7047e-07	3.90778e-06	Up	RP11-474O21.5	-	-	-	-
ENSG00000134775	1.81432	2.23224	1.35368e-21	1.13601e-19	Up	FHOD3	formin homology 2 domain containing 3 [Source:HGNC Symbol%3BAcc:26178]	GO:0007015:actin filament organization;GO:0030837:negative regulation of actin filament polymerization;GO:0045214:sarcomere organization;	GO:0005634:nucleus;GO:0005730:nucleolus;GO:0005737:cytoplasm;GO:0005856:cytoskeleton;GO:0030018:Z disc;	GO:0003779:actin binding;GO:0005515:protein binding;
ENSG00000183018	1.81467	-0.731366	0.00183994	0.0199816	Up	SPNS2	spinster homolog 2 (Drosophila) [Source:HGNC Symbol%3BAcc:26992]	GO:0001782:B cell homeostasis;GO:0002920:regulation of humoral immune response;GO:0006869:lipid transport;GO:0043029:T cell homeostasis;GO:0048073:regulation of eye pigmentation;GO:0055085:transmembrane transport;GO:0060348:bone development;	GO:0016021:integral component of membrane;	-
ENSG00000218048	1.8149	-0.731378	0.001838	0.0199642	Up	RP3-407E4.4	-	-	-	-
ENSG00000187957	1.8203	2.65221	1.12282e-28	1.39821e-26	Up	DNER	delta/notch-like EGF repeat containing [Source:HGNC Symbol%3BAcc:24456]	GO:0001764:neuron migration;GO:0006897:endocytosis;GO:0007219:Notch signaling pathway;GO:0007220:Notch receptor processing;GO:0007416:synapse assembly;GO:0007417:central nervous system development;GO:0010001:glial cell differentiation;GO:0048741:skeletal muscle fiber development;	GO:0005769:early endosome;GO:0005886:plasma membrane;GO:0016021:integral component of membrane;GO:0030425:dendrite;GO:0043025:neuronal cell body;	GO:0004888:transmembrane signaling receptor activity;GO:0005112:Notch binding;GO:0005509:calcium ion binding;GO:0005515:protein binding;GO:0030276:clathrin binding;
ENSG00000125740	1.82626	0.445803	3.60895e-07	7.89185e-06	Up	FOSB	FBJ murine osteosarcoma viral oncogene homolog B [Source:HGNC Symbol%3BAcc:3797]	GO:0000122:negative regulation of transcription from RNA polymerase II promoter;GO:0007275:multicellular organismal development;GO:0007610:behavior;GO:0071277:cellular response to calcium ion;	GO:0005634:nucleus;	GO:0003677:DNA binding;GO:0003700:sequence-specific DNA binding transcription factor activity;GO:0008134:transcription factor binding;GO:0043565:sequence-specific DNA binding;
ENSG00000168079	1.82659	0.770602	7.73347e-09	2.13546e-07	Up	SCARA5	scavenger receptor class A%2C member 5 (putative) [Source:HGNC Symbol%3BAcc:28701]	GO:0006879:cellular iron ion homeostasis;GO:0006897:endocytosis;GO:0034605:cellular response to heat;GO:0034755:iron ion transmembrane transport;GO:0070207:protein homotrimerization;	GO:0005887:integral component of plasma membrane;GO:0009986:cell surface;	GO:0005044:scavenger receptor activity;GO:0070287:ferritin receptor activity;
ENSG00000105467	1.83012	0.519766	1.3832e-07	3.2089e-06	Up	SYNGR4	synaptogyrin 4 [Source:HGNC Symbol%3BAcc:11502]	-	GO:0016021:integral component of membrane;	-
ENSG00000166923	1.83105	0.123928	1.10611e-05	0.000193095	Up	GREM1	gremlin 1%2C DAN family BMP antagonist [Source:HGNC Symbol%3BAcc:2001]	GO:0000902:cell morphogenesis;GO:0001658:branching involved in ureteric bud morphogenesis;GO:0002042:cell migration involved in sprouting angiogenesis;GO:0002092:positive regulation of receptor internalization;GO:0003257:positive regulation of transcription from RNA polymerase II promoter involved in myocardial precursor cell differentiation;GO:0003337:mesenchymal to epithelial transition involve…	GO:0005615:extracellular space;GO:0009986:cell surface;	GO:0005125:cytokine activity;GO:0005515:protein binding;GO:0016015:morphogen activity;GO:0030296:protein tyrosine kinase activator activity;GO:0036122:BMP binding;GO:0043184:vascular endothelial growth factor receptor 2 binding;GO:0048018:receptor agonist activity;
ENSG00000238045	1.83745	0.657301	3.02859e-08	7.66478e-07	Up	AC009133.14	-	-	-	-
ENSG00000165434	1.84173	5.20941	1.56704e-144	2.6688e-141	Up	PGM2L1	phosphoglucomutase 2-like 1 [Source:HGNC Symbol%3BAcc:20898]	GO:0006006:glucose metabolic process;GO:0016052:carbohydrate catabolic process;	GO:0005829:cytosol;	GO:0004614:phosphoglucomutase activity;GO:0047933:glucose-1,6-bisphosphate synthase activity;
ENSG00000010438	1.84494	2.4328	1.11012e-24	1.10449e-22	Up	PRSS3	protease%2C serine%2C 3 [Source:HGNC Symbol%3BAcc:9486]	GO:0006508:proteolysis;GO:0006766:vitamin metabolic process;GO:0006767:water-soluble vitamin metabolic process;GO:0007586:digestion;GO:0009235:cobalamin metabolic process;GO:0031638:zymogen activation;GO:0043542:endothelial cell migration;GO:0044281:small molecule metabolic process;GO:0045087:innate immune response;	GO:0005576:extracellular region;GO:0005615:extracellular space;	GO:0004252:serine-type endopeptidase activity;GO:0005509:calcium ion binding;GO:0005515:protein binding;GO:0008236:serine-type peptidase activity;
ENSG00000162804	1.85006	-0.0578288	2.70238e-05	0.000439554	Up	SNED1	sushi%2C nidogen and EGF-like domains 1 [Source:HGNC Symbol%3BAcc:24696]	GO:0007160:cell-matrix adhesion;	GO:0005576:extracellular region;	GO:0005509:calcium ion binding;
ENSG00000261295	1.85228	-1.07926	0.00489427	0.0469754	Up	RP11-524D16__A.3	-	-	-	-
ENSG00000115252	1.85239	-1.07927	0.00475341	0.0458361	Up	PDE1A	phosphodiesterase 1A%2C calmodulin-dependent [Source:HGNC Symbol%3BAcc:8774]	GO:0007165:signal transduction;GO:0007173:epidermal growth factor receptor signaling pathway;GO:0007202:activation of phospholipase C activity;GO:0007596:blood coagulation;GO:0008543:fibroblast growth factor receptor signaling pathway;GO:0045087:innate immune response;GO:0048011:neurotrophin TRK receptor signaling pathway;	GO:0005829:cytosol;	GO:0004114:3',5'-cyclic-nucleotide phosphodiesterase activity;GO:0004117:calmodulin-dependent cyclic-nucleotide phosphodiesterase activity;GO:0005516:calmodulin binding;GO:0046872:metal ion binding;
ENSG00000272692	1.85248	-1.07928	0.004795	0.0461681	Up	RP11-399K21.14	-	-	-	-
ENSG00000256043	1.8564	0.73376	7.27459e-09	2.01934e-07	Up	CTSO	cathepsin O [Source:HGNC Symbol%3BAcc:2542]	GO:0006508:proteolysis;	GO:0005764:lysosome;	GO:0004197:cysteine-type endopeptidase activity;
ENSG00000067445	1.85824	1.19758	1.18592e-11	4.44183e-10	Up	TRO	trophinin [Source:HGNC Symbol%3BAcc:12326]	GO:0007156:homophilic cell adhesion via plasma membrane adhesion molecules;GO:0007566:embryo implantation;GO:0030308:negative regulation of cell growth;	GO:0005634:nucleus;GO:0005737:cytoplasm;GO:0005886:plasma membrane;GO:0005887:integral component of plasma membrane;	GO:0005515:protein binding;
ENSG00000139278	1.86333	6.2861	1.9394e-288	2.24602e-284	Up	GLIPR1	GLI pathogenesis-related 1 [Source:HGNC Symbol%3BAcc:17001]	GO:0044255:cellular lipid metabolic process;GO:0044281:small molecule metabolic process;	GO:0005576:extracellular region;GO:0005886:plasma membrane;GO:0016021:integral component of membrane;	-
ENSG00000183092	1.86794	1.89186	2.42393e-18	1.66104e-16	Up	BEGAIN	brain-enriched guanylate kinase-associated [Source:HGNC Symbol%3BAcc:24163]	-	GO:0005737:cytoplasm;GO:0016020:membrane;GO:0030425:dendrite;GO:0043025:neuronal cell body;	GO:0005515:protein binding;GO:0016301:kinase activity;
ENSG00000135424	1.86969	1.20646	5.8624e-12	2.28133e-10	Up	ITGA7	integrin%2C alpha 7 [Source:HGNC Symbol%3BAcc:6143]	GO:0007155:cell adhesion;GO:0007160:cell-matrix adhesion;GO:0007229:integrin-mediated signaling pathway;GO:0007517:muscle organ development;GO:0007519:skeletal muscle tissue development;GO:0008360:regulation of cell shape;GO:0016477:cell migration;GO:0030198:extracellular matrix organization;GO:0048514:blood vessel morphogenesis;	GO:0005737:cytoplasm;GO:0005886:plasma membrane;GO:0008305:integrin complex;GO:0009986:cell surface;	GO:0005178:integrin binding;GO:0043236:laminin binding;GO:0046872:metal ion binding;GO:0046982:protein heterodimerization activity;GO:0050839:cell adhesion molecule binding;
ENSG00000198286	1.87337	-0.395932	0.000137086	0.00194319	Up	CARD11	caspase recruitment domain family%2C member 11 [Source:HGNC Symbol%3BAcc:16393]	GO:0001819:positive regulation of cytokine production;GO:0007165:signal transduction;GO:0030890:positive regulation of B cell proliferation;GO:0031295:T cell costimulation;GO:0038095:Fc-epsilon receptor signaling pathway;GO:0042102:positive regulation of T cell proliferation;GO:0042981:regulation of apoptotic process;GO:0043123:positive regulation of I-kappaB kinase/NF-kappaB signaling;GO:0045061…	GO:0005622:intracellular;GO:0005737:cytoplasm;GO:0005829:cytosol;GO:0005886:plasma membrane;GO:0042101:T cell receptor complex;GO:0045121:membrane raft;	GO:0004385:guanylate kinase activity;GO:0005515:protein binding;GO:0050700:CARD domain binding;
ENSG00000183054	1.87519	-0.538721	0.00308415	0.0313849	Up	RGPD6	RANBP2-like and GRIP domain containing 6 [Source:HGNC Symbol%3BAcc:32419]	-	-	-
ENSG00000168916	1.87609	-0.265877	0.00011898	0.0017066	Up	ZNF608	zinc finger protein 608 [Source:HGNC Symbol%3BAcc:29238]	-	-	GO:0046872:metal ion binding;
ENSG00000197872	1.8791	-0.146516	6.13303e-05	0.000937273	Up	FAM49A	family with sequence similarity 49%2C member A [Source:HGNC Symbol%3BAcc:25373]	-	GO:0005622:intracellular;	-
ENSG00000141519	1.88065	2.83385	9.66828e-34	1.4969e-31	Up	CCDC40	coiled-coil domain containing 40 [Source:HGNC Symbol%3BAcc:26090]	GO:0001947:heart looping;GO:0003351:epithelial cilium movement;GO:0003356:regulation of cilium beat frequency;GO:0030324:lung development;GO:0035469:determination of pancreatic left/right asymmetry;GO:0060287:epithelial cilium movement involved in determination of left/right asymmetry;GO:0070286:axonemal dynein complex assembly;GO:0071907:determination of digestive tract left/right asymmetry;GO:0…	GO:0005737:cytoplasm;GO:0005929:cilium;	GO:0003674:molecular_function;
ENSG00000103647	1.89298	2.97951	2.45831e-34	3.91067e-32	Up	CORO2B	coronin%2C actin binding protein%2C 2B [Source:HGNC Symbol%3BAcc:2256]	GO:0030036:actin cytoskeleton organization;	GO:0005737:cytoplasm;GO:0015629:actin cytoskeleton;GO:0016020:membrane;	GO:0003779:actin binding;GO:0051015:actin filament binding;
ENSG00000170345	1.9004	4.4961	1.24249e-22	1.09842e-20	Up	FOS	FBJ murine osteosarcoma viral oncogene homolog [Source:HGNC Symbol%3BAcc:3796]	GO:0001661:conditioned taste aversion;GO:0002224:toll-like receptor signaling pathway;GO:0002755:MyD88-dependent toll-like receptor signaling pathway;GO:0002756:MyD88-independent toll-like receptor signaling pathway;GO:0006306:DNA methylation;GO:0006357:regulation of transcription from RNA polymerase II promoter;GO:0006366:transcription from RNA polymerase II promoter;GO:0006954:inflammatory resp…	GO:0005634:nucleus;GO:0005654:nucleoplasm;GO:0005667:transcription factor complex;GO:0005730:nucleolus;GO:0005783:endoplasmic reticulum;GO:0005829:cytosol;GO:0016020:membrane;GO:0043005:neuron projection;	GO:0003677:DNA binding;GO:0003690:double-stranded DNA binding;GO:0003700:sequence-specific DNA binding transcription factor activity;GO:0005515:protein binding;GO:0008134:transcription factor binding;GO:0043565:sequence-specific DNA binding;GO:0044212:transcription regulatory region DNA binding;GO:0070412:R-SMAD binding;
ENSG00000215788	1.90179	1.18828	4.85845e-09	1.37906e-07	Up	TNFRSF25	tumor necrosis factor receptor superfamily%2C member 25 [Source:HGNC Symbol%3BAcc:11910]	GO:0006915:apoptotic process;GO:0007165:signal transduction;GO:0007166:cell surface receptor signaling pathway;GO:0033209:tumor necrosis factor-mediated signaling pathway;GO:0042981:regulation of apoptotic process;GO:0097190:apoptotic signaling pathway;	GO:0005576:extracellular region;GO:0005829:cytosol;GO:0005886:plasma membrane;GO:0005887:integral component of plasma membrane;	GO:0004872:receptor activity;GO:0005031:tumor necrosis factor-activated receptor activity;
ENSG00000167332	1.90526	1.14244	1.20608e-11	4.51441e-10	Up	OR51E2	olfactory receptor%2C family 51%2C subfamily E%2C member 2 [Source:HGNC Symbol%3BAcc:15195]	GO:0007608:sensory perception of smell;GO:0050911:detection of chemical stimulus involved in sensory perception of smell;	GO:0005886:plasma membrane;GO:0016021:integral component of membrane;	GO:0004930:G-protein coupled receptor activity;GO:0004984:olfactory receptor activity;
ENSG00000185149	1.90991	-0.0153864	1.1206e-05	0.000195329	Up	NPY2R	neuropeptide Y receptor Y2 [Source:HGNC Symbol%3BAcc:7957]	GO:0003151:outflow tract morphogenesis;GO:0003214:cardiac left ventricle morphogenesis;GO:0007193:adenylate cyclase-inhibiting G-protein coupled receptor signaling pathway;GO:0007626:locomotory behavior;	GO:0005886:plasma membrane;GO:0005887:integral component of plasma membrane;	GO:0001601:peptide YY receptor activity;GO:0004872:receptor activity;GO:0004983:neuropeptide Y receptor activity;GO:0005246:calcium channel regulator activity;GO:0005515:protein binding;
ENSG00000225138	1.91093	2.64224	1.25437e-30	1.69311e-28	Up	CTD-2228K2.7	-	-	-	-
ENSG00000124507	1.91393	-0.509127	0.000230453	0.0031164	Up	PACSIN1	protein kinase C and casein kinase substrate in neurons 1 [Source:HGNC Symbol%3BAcc:8570]	GO:0045806:negative regulation of endocytosis;GO:0048488:synaptic vesicle endocytosis;GO:0048812:neuron projection morphogenesis;GO:0072657:protein localization to membrane;GO:0090002:establishment of protein localization to plasma membrane;GO:0097320:membrane tubulation;GO:1900006:positive regulation of dendrite development;	GO:0005737:cytoplasm;GO:0005829:cytosol;GO:0005886:plasma membrane;GO:0030054:cell junction;GO:0030137:COPI-coated vesicle;GO:0030659:cytoplasmic vesicle membrane;GO:0032587:ruffle membrane;GO:0043679:axon terminus;GO:0045202:synapse;GO:0048471:perinuclear region of cytoplasm;	GO:0005543:phospholipid binding;GO:0008092:cytoskeletal protein binding;
ENSG00000221866	1.91455	-0.509051	0.00023879	0.00322236	Up	PLXNA4	plexin A4 [Source:HGNC Symbol%3BAcc:9102]	GO:0007411:axon guidance;GO:0021610:facial nerve morphogenesis;GO:0021615:glossopharyngeal nerve morphogenesis;GO:0021636:trigeminal nerve morphogenesis;GO:0021644:vagus nerve morphogenesis;GO:0021784:postganglionic parasympathetic fiber development;GO:0021793:chemorepulsion of branchiomotor axon;GO:0021960:anterior commissure morphogenesis;GO:0048485:sympathetic nervous system development;GO:004…	GO:0002116:semaphorin receptor complex;GO:0005622:intracellular;GO:0005886:plasma membrane;GO:0016021:integral component of membrane;	GO:0017154:semaphorin receptor activity;
ENSG00000227502	1.91624	-0.664312	0.000626591	0.00765782	Up	RP1-249H1.4	-	-	-	-
ENSG00000149599	1.91794	-0.838377	0.00168681	0.0185165	Up	DUSP15	dual specificity phosphatase 15 [Source:HGNC Symbol%3BAcc:16236]	GO:0006470:protein dephosphorylation;	GO:0005737:cytoplasm;GO:0005886:plasma membrane;	GO:0004725:protein tyrosine phosphatase activity;GO:0005515:protein binding;GO:0008138:protein tyrosine/serine/threonine phosphatase activity;
ENSG00000273032	1.91864	-0.838315	0.00171392	0.0187714	Up	DGCR9	DiGeorge syndrome critical region gene 9 [Source:HGNC Symbol%3BAcc:17227]	-	-	-
ENSG00000138100	1.92075	-1.03629	0.00478339	0.0460716	Up	TRIM54	tripartite motif containing 54 [Source:HGNC Symbol%3BAcc:16008]	GO:0007017:microtubule-based process;GO:0007026:negative regulation of microtubule depolymerization;GO:0007165:signal transduction;GO:0007275:multicellular organismal development;GO:0030154:cell differentiation;	GO:0005874:microtubule;GO:0005875:microtubule associated complex;GO:0030018:Z disc;	GO:0004871:signal transducer activity;GO:0008017:microtubule binding;GO:0008270:zinc ion binding;
ENSG00000159674	1.92137	-1.03626	0.00454116	0.0440683	Up	SPON2	spondin 2%2C extracellular matrix protein [Source:HGNC Symbol%3BAcc:11253]	GO:0007155:cell adhesion;GO:0007411:axon guidance;GO:0045087:innate immune response;	GO:0005578:proteinaceous extracellular matrix;	GO:0046872:metal ion binding;
ENSG00000140675	1.92165	-1.03623	0.00459954	0.0445677	Up	SLC5A2	solute carrier family 5 (sodium/glucose cotransporter)%2C member 2 [Source:HGNC Symbol%3BAcc:11037]	GO:0005975:carbohydrate metabolic process;GO:0006810:transport;GO:0055085:transmembrane transport;	GO:0005886:plasma membrane;GO:0016021:integral component of membrane;	GO:0005215:transporter activity;GO:0005362:low-affinity glucose:sodium symporter activity;
ENSG00000108176	1.92406	1.45285	1.25783e-14	6.35003e-13	Up	DNAJC12	DnaJ (Hsp40) homolog%2C subfamily C%2C member 12 [Source:HGNC Symbol%3BAcc:28908]	-	-	-
ENSG00000115414	1.92634	8.74913	0	0	Up	FN1	fibronectin 1 [Source:HGNC Symbol%3BAcc:3778]	GO:0001525:angiogenesis;GO:0002576:platelet degranulation;GO:0006953:acute-phase response;GO:0007044:cell-substrate junction assembly;GO:0007155:cell adhesion;GO:0007161:calcium-independent cell-matrix adhesion;GO:0007596:blood coagulation;GO:0008360:regulation of cell shape;GO:0009611:response to wounding;GO:0016477:cell migration;GO:0018149:peptide cross-linking;GO:0030168:platelet activation;G…	GO:0005576:extracellular region;GO:0005577:fibrinogen complex;GO:0005578:proteinaceous extracellular matrix;GO:0005604:basement membrane;GO:0005615:extracellular space;GO:0005793:endoplasmic reticulum-Golgi intermediate compartment;GO:0016324:apical plasma membrane;GO:0031012:extracellular matrix;GO:0031093:platelet alpha granule lumen;	GO:0005201:extracellular matrix structural constituent;GO:0005515:protein binding;GO:0005518:collagen binding;GO:0008201:heparin binding;GO:0016504:peptidase activator activity;
ENSG00000152049	1.92959	1.161	4.88124e-12	1.91107e-10	Up	KCNE4	potassium voltage-gated channel%2C Isk-related family%2C member 4 [Source:HGNC Symbol%3BAcc:6244]	-	GO:0016021:integral component of membrane;	GO:0005249:voltage-gated potassium channel activity;
ENSG00000181035	1.93002	0.367853	2.7217e-07	6.04295e-06	Up	SLC25A42	solute carrier family 25%2C member 42 [Source:HGNC Symbol%3BAcc:28380]	GO:0015866:ADP transport;GO:0015867:ATP transport;GO:0035349:coenzyme A transmembrane transport;GO:0080121:AMP transport;	GO:0005739:mitochondrion;GO:0005743:mitochondrial inner membrane;GO:0016021:integral component of membrane;	GO:0005347:ATP transmembrane transporter activity;GO:0015217:ADP transmembrane transporter activity;GO:0015228:coenzyme A transmembrane transporter activity;GO:0043262:adenosine-diphosphatase activity;GO:0080122:AMP transmembrane transporter activity;
ENSG00000153234	1.9398	2.83681	3.19823e-34	5.05994e-32	Up	NR4A2	nuclear receptor subfamily 4%2C group A%2C member 2 [Source:HGNC Symbol%3BAcc:7981]	GO:0001666:response to hypoxia;GO:0001764:neuron migration;GO:0001975:response to amphetamine;GO:0006351:transcription, DNA-templated;GO:0006367:transcription initiation from RNA polymerase II promoter;GO:0007165:signal transduction;GO:0008344:adult locomotory behavior;GO:0009791:post-embryonic development;GO:0010035:response to inorganic substance;GO:0010467:gene expression;GO:0016265:death;GO:0…	GO:0005634:nucleus;GO:0005654:nucleoplasm;GO:0005737:cytoplasm;	GO:0003707:steroid hormone receptor activity;GO:0004879:ligand-activated sequence-specific DNA binding RNA polymerase II transcription factor activity;GO:0005515:protein binding;GO:0008270:zinc ion binding;GO:0043565:sequence-specific DNA binding;GO:0046982:protein heterodimerization activity;
ENSG00000141052	1.94559	-0.217021	5.59627e-05	0.000860468	Up	MYOCD	myocardin [Source:HGNC Symbol%3BAcc:16067]	GO:0000122:negative regulation of transcription from RNA polymerase II promoter;GO:0001560:regulation of cell growth by extracellular stimulus;GO:0001570:vasculogenesis;GO:0001666:response to hypoxia;GO:0003231:cardiac ventricle development;GO:0003257:positive regulation of transcription from RNA polymerase II promoter involved in myocardial precursor cell differentiation;GO:0008284:positive regu…	GO:0005634:nucleus;	GO:0001046:core promoter sequence-specific DNA binding;GO:0001076:RNA polymerase II transcription factor binding transcription factor activity;GO:0001077:RNA polymerase II core promoter proximal region sequence-specific DNA binding transcription factor activity involved in positive regulation of transcription;GO:0003713:transcription coactivator activity;GO:0005515:protein binding;GO:0008134:tran…
ENSG00000185261	1.94618	-0.21699	4.82177e-05	0.000749542	Up	KIAA0825	KIAA0825 [Source:HGNC Symbol%3BAcc:28532]	-	-	-
ENSG00000153162	1.95085	2.31738	2.7969e-25	2.92336e-23	Up	BMP6	bone morphogenetic protein 6 [Source:HGNC Symbol%3BAcc:1073]	GO:0001501:skeletal system development;GO:0001649:osteoblast differentiation;GO:0001654:eye development;GO:0001822:kidney development;GO:0001938:positive regulation of endothelial cell proliferation;GO:0001958:endochondral ossification;GO:0003323:type B pancreatic cell development;GO:0006954:inflammatory response;GO:0006955:immune response;GO:0010862:positive regulation of pathway-restricted SMAD…	GO:0005615:extracellular space;GO:0005737:cytoplasm;GO:0031988:membrane-bounded vesicle;	GO:0005125:cytokine activity;GO:0008083:growth factor activity;GO:0046982:protein heterodimerization activity;GO:0070700:BMP receptor binding;
ENSG00000197558	1.95128	-0.342443	0.000132269	0.00187906	Up	SSPO	SCO-spondin [Source:HGNC Symbol%3BAcc:21998]	GO:0007155:cell adhesion;	GO:0005615:extracellular space;	GO:0030414:peptidase inhibitor activity;
ENSG00000144802	1.9522	3.81699	7.14388e-69	3.20671e-66	Up	NFKBIZ	nuclear factor of kappa light polypeptide gene enhancer in B-cells inhibitor%2C zeta [Source:HGNC Symbol%3BAcc:29805]	GO:0006351:transcription, DNA-templated;GO:0006355:regulation of transcription, DNA-templated;GO:0006954:inflammatory response;	GO:0005634:nucleus;	-
ENSG00000071991	1.95272	2.27548	3.44434e-25	3.5807e-23	Up	CDH19	cadherin 19%2C type 2 [Source:HGNC Symbol%3BAcc:1758]	GO:0007156:homophilic cell adhesion via plasma membrane adhesion molecules;GO:0016337:single organismal cell-cell adhesion;	GO:0005886:plasma membrane;GO:0016021:integral component of membrane;	GO:0005509:calcium ion binding;
ENSG00000185038	1.95676	-0.479972	0.000141038	0.00199336	Up	MROH2A	maestro heat-like repeat family member 2A [Source:HGNC Symbol%3BAcc:27936]	-	-	-
ENSG00000214922	1.95685	-0.479967	0.000140564	0.00198715	Up	HLA-F-AS1	HLA-F antisense RNA 1 [Source:HGNC Symbol%3BAcc:26645]	-	-	-
ENSG00000072858	1.96126	0.984136	3.31696e-11	1.19371e-09	Up	SIDT1	SID1 transmembrane family%2C member 1 [Source:HGNC Symbol%3BAcc:25967]	GO:0016246:RNA interference;GO:0033227:dsRNA transport;	GO:0016021:integral component of membrane;	GO:0051033:RNA transmembrane transporter activity;
ENSG00000171234	1.96531	1.18845	1.10431e-12	4.61364e-11	Up	UGT2B7	UDP glucuronosyltransferase 2 family%2C polypeptide B7 [Source:HGNC Symbol%3BAcc:12554]	GO:0006629:lipid metabolic process;GO:0008209:androgen metabolic process;GO:0052695:cellular glucuronidation;	GO:0005789:endoplasmic reticulum membrane;GO:0016020:membrane;GO:0016021:integral component of membrane;	GO:0001972:retinoic acid binding;GO:0015020:glucuronosyltransferase activity;GO:0016758:transferase activity, transferring hexosyl groups;
ENSG00000197410	1.98797	-0.994409	0.00286483	0.0293659	Up	DCHS2	dachsous cadherin-related 2 [Source:HGNC Symbol%3BAcc:23111]	GO:0007156:homophilic cell adhesion via plasma membrane adhesion molecules;	GO:0005886:plasma membrane;GO:0016021:integral component of membrane;	GO:0005509:calcium ion binding;
ENSG00000087303	1.99645	2.58841	4.8139e-32	6.91684e-30	Up	NID2	nidogen 2 (osteonidogen) [Source:HGNC Symbol%3BAcc:13389]	GO:0007155:cell adhesion;GO:0007160:cell-matrix adhesion;	GO:0005604:basement membrane;GO:0009986:cell surface;GO:0016021:integral component of membrane;GO:0031012:extracellular matrix;	GO:0005509:calcium ion binding;GO:0005515:protein binding;GO:0005518:collagen binding;
ENSG00000205277	2.00213	0.576229	8.58192e-09	2.3585e-07	Up	MUC12	mucin 12%2C cell surface associated [Source:HGNC Symbol%3BAcc:7510]	GO:0001558:regulation of cell growth;GO:0016266:O-glycan processing;GO:0043687:post-translational protein modification;GO:0044267:cellular protein metabolic process;	GO:0005796:Golgi lumen;GO:0005887:integral component of plasma membrane;	GO:0003674:molecular_function;
ENSG00000136167	2.0045	0.782666	2.6449e-10	8.64294e-09	Up	LCP1	lymphocyte cytosolic protein 1 (L-plastin) [Source:HGNC Symbol%3BAcc:6528]	GO:0002286:T cell activation involved in immune response;GO:0031100:organ regeneration;GO:0033157:regulation of intracellular protein transport;GO:0051017:actin filament bundle assembly;	GO:0001726:ruffle;GO:0001891:phagocytic cup;GO:0005737:cytoplasm;GO:0005829:cytosol;GO:0005884:actin filament;GO:0005886:plasma membrane;GO:0015629:actin cytoskeleton;GO:0030054:cell junction;GO:0032587:ruffle membrane;	GO:0003779:actin binding;GO:0005509:calcium ion binding;GO:0042802:identical protein binding;GO:0051015:actin filament binding;
ENSG00000245105	2.00798	0.505235	1.67839e-08	4.39761e-07	Up	A2M-AS1	A2M antisense RNA 1 [Source:HGNC Symbol%3BAcc:27057]	-	-	-
ENSG00000272168	2.0089	1.39898	5.78575e-15	3.01823e-13	Up	CASC15	cancer susceptibility candidate 15 (non-protein coding) [Source:HGNC Symbol%3BAcc:28245]	-	-	-
ENSG00000164199	2.01296	-0.169677	1.95358e-05	0.000326471	Up	GPR98	G protein-coupled receptor 98 [Source:HGNC Symbol%3BAcc:17416]	GO:0007186:G-protein coupled receptor signaling pathway;GO:0007218:neuropeptide signaling pathway;GO:0007399:nervous system development;GO:0007601:visual perception;GO:0007605:sensory perception of sound;GO:0016337:single organismal cell-cell adhesion;GO:0045494:photoreceptor cell maintenance;GO:0048496:maintenance of organ identity;GO:0050877:neurological system process;GO:0050910:detection of m…	GO:0002142:stereocilia ankle link complex;GO:0005737:cytoplasm;GO:0005886:plasma membrane;GO:0009986:cell surface;GO:0016020:membrane;GO:0016021:integral component of membrane;	GO:0004930:G-protein coupled receptor activity;GO:0005509:calcium ion binding;GO:0005515:protein binding;GO:0017022:myosin binding;
ENSG00000125845	2.02188	1.60316	5.31633e-17	3.29949e-15	Up	BMP2	bone morphogenetic protein 2 [Source:HGNC Symbol%3BAcc:1069]	GO:0000122:negative regulation of transcription from RNA polymerase II promoter;GO:0000187:activation of MAPK activity;GO:0001501:skeletal system development;GO:0001649:osteoblast differentiation;GO:0001658:branching involved in ureteric bud morphogenesis;GO:0001666:response to hypoxia;GO:0001701:in utero embryonic development;GO:0001837:epithelial to mesenchymal transition;GO:0001934:positive re…	GO:0005576:extracellular region;GO:0005615:extracellular space;GO:0009986:cell surface;	GO:0004745:retinol dehydrogenase activity;GO:0005102:receptor binding;GO:0005125:cytokine activity;GO:0005515:protein binding;GO:0008083:growth factor activity;GO:0019211:phosphatase activator activity;GO:0046332:SMAD binding;GO:0046982:protein heterodimerization activity;GO:0070700:BMP receptor binding;
ENSG00000205795	2.02444	-0.290997	2.1105e-05	0.000349867	Up	CYS1	cystin 1 [Source:HGNC Symbol%3BAcc:18525]	GO:0001822:kidney development;GO:0048839:inner ear development;	GO:0045121:membrane raft;GO:0060170:ciliary membrane;	GO:0005515:protein binding;
ENSG00000108387	2.0247	0.92006	3.07868e-11	1.1135e-09	Up	2023-09-04	septin 4 [Source:HGNC Symbol%3BAcc:9165]	GO:0000910:cytokinesis;GO:0006915:apoptotic process;GO:0007049:cell cycle;GO:0007420:brain development;GO:0030382:sperm mitochondrion organization;GO:0031398:positive regulation of protein ubiquitination;GO:0042981:regulation of apoptotic process;GO:0043065:positive regulation of apoptotic process;GO:0048240:sperm capacitation;GO:2001244:positive regulation of intrinsic apoptotic signaling pathwa…	GO:0005634:nucleus;GO:0005730:nucleolus;GO:0005739:mitochondrion;GO:0005856:cytoskeleton;GO:0031105:septin complex;GO:0031514:motile cilium;	GO:0003924:GTPase activity;GO:0005198:structural molecule activity;GO:0005515:protein binding;GO:0005525:GTP binding;
ENSG00000159167	2.03344	2.72247	1.12726e-35	1.91982e-33	Up	STC1	stanniocalcin 1 [Source:HGNC Symbol%3BAcc:11373]	GO:0001503:ossification;GO:0006874:cellular calcium ion homeostasis;GO:0007166:cell surface receptor signaling pathway;GO:0007267:cell-cell signaling;GO:0007566:embryo implantation;GO:0007584:response to nutrient;GO:0033280:response to vitamin D;GO:0046697:decidualization;GO:0071320:cellular response to cAMP;GO:0071385:cellular response to glucocorticoid stimulus;GO:0071456:cellular response to h…	GO:0005615:extracellular space;GO:0005737:cytoplasm;GO:0016324:apical plasma membrane;	GO:0005179:hormone activity;
ENSG00000135547	2.04489	-0.146641	1.2777e-05	0.000221049	Up	HEY2	hes-related family bHLH transcription factor with YRPW motif 2 [Source:HGNC Symbol%3BAcc:4881]	GO:0000122:negative regulation of transcription from RNA polymerase II promoter;GO:0001570:vasculogenesis;GO:0003150:muscular septum morphogenesis;GO:0003151:outflow tract morphogenesis;GO:0003171:atrioventricular valve development;GO:0003184:pulmonary valve morphogenesis;GO:0003186:tricuspid valve morphogenesis;GO:0003195:tricuspid valve formation;GO:0003199:endocardial cushion to mesenchymal tr…	GO:0005634:nucleus;GO:0005654:nucleoplasm;GO:0005737:cytoplasm;GO:0016580:Sin3 complex;GO:0017053:transcriptional repressor complex;	GO:0000983:RNA polymerase II core promoter sequence-specific DNA binding transcription factor activity;GO:0000988:protein binding transcription factor activity;GO:0001102:RNA polymerase II activating transcription factor binding;GO:0003700:sequence-specific DNA binding transcription factor activity;GO:0005515:protein binding;GO:0008134:transcription factor binding;GO:0035939:microsatellite bindin…
ENSG00000021488	2.05125	-0.953795	0.0017345	0.0189646	Up	SLC7A9	solute carrier family 7 (amino acid transporter light chain%2C bo%2C+ system)%2C member 9 [Source:HGNC Symbol%3BAcc:11067]	GO:0006461:protein complex assembly;GO:0006520:cellular amino acid metabolic process;GO:0006810:transport;GO:0006811:ion transport;GO:0006865:amino acid transport;GO:0007596:blood coagulation;GO:0015804:neutral amino acid transport;GO:0015811:L-cystine transport;GO:0050900:leukocyte migration;GO:0055085:transmembrane transport;	GO:0005886:plasma membrane;GO:0005887:integral component of plasma membrane;GO:0016021:integral component of membrane;	GO:0015171:amino acid transmembrane transporter activity;GO:0015175:neutral amino acid transmembrane transporter activity;GO:0015184:L-cystine transmembrane transporter activity;GO:0042605:peptide antigen binding;
ENSG00000180044	2.05139	3.23034	1.53149e-49	4.22291e-47	Up	C3orf80	chromosome 3 open reading frame 80 [Source:HGNC Symbol%3BAcc:40048]	-	GO:0016021:integral component of membrane;	-
ENSG00000266040	2.05148	-0.953777	0.00177801	0.0193645	Up	CTB-58E17.3	-	-	-	-
ENSG00000168743	2.06228	4.03439	9.68787e-85	6.67829e-82	Up	NPNT	nephronectin [Source:HGNC Symbol%3BAcc:27405]	GO:0001657:ureteric bud development;GO:0001658:branching involved in ureteric bud morphogenesis;GO:0007160:cell-matrix adhesion;GO:0010694:positive regulation of alkaline phosphatase activity;GO:0010811:positive regulation of cell-substrate adhesion;GO:0030198:extracellular matrix organization;GO:0030511:positive regulation of transforming growth factor beta receptor signaling pathway;GO:0033631:…	GO:0005576:extracellular region;GO:0005578:proteinaceous extracellular matrix;GO:0005604:basement membrane;GO:0016020:membrane;GO:0030485:smooth muscle contractile fiber;GO:0034678:integrin alpha8-beta1 complex;	GO:0005178:integrin binding;GO:0005509:calcium ion binding;
ENSG00000229056	2.07516	-0.731547	0.00251981	0.0262097	Up	AC020571.3	-	-	-	-
ENSG00000002079	2.0805	0.963111	4.43663e-12	1.75002e-10	Up	MYH16	myosin%2C heavy chain 16 pseudogene [Source:HGNC Symbol%3BAcc:31038]	-	-	-
ENSG00000092200	2.08542	-1.16946	0.00340595	0.034323	Up	RPGRIP1	retinitis pigmentosa GTPase regulator interacting protein 1 [Source:HGNC Symbol%3BAcc:13436]	GO:0007601:visual perception;GO:0042462:eye photoreceptor cell development;GO:0050896:response to stimulus;GO:0060041:retina development in camera-type eye;	GO:0005929:cilium;GO:0005930:axoneme;	GO:0005515:protein binding;
ENSG00000187492	2.09751	0.318895	6.92794e-08	1.67151e-06	Up	CDHR4	cadherin-related family member 4 [Source:HGNC Symbol%3BAcc:34527]	GO:0007156:homophilic cell adhesion via plasma membrane adhesion molecules;	GO:0005886:plasma membrane;GO:0016021:integral component of membrane;	GO:0005509:calcium ion binding;
ENSG00000230295	2.10078	-0.538841	8.85119e-05	0.00129886	Up	RP11-458F8.2	-	-	-	-
ENSG00000007372	2.10104	-0.538817	9.18315e-05	0.00134375	Up	PAX6	paired box 6 [Source:HGNC Symbol%3BAcc:8620]	GO:0001568:blood vessel development;GO:0001654:eye development;GO:0001709:cell fate determination;GO:0001764:neuron migration;GO:0002052:positive regulation of neuroblast proliferation;GO:0002088:lens development in camera-type eye;GO:0003322:pancreatic A cell development;GO:0006351:transcription, DNA-templated;GO:0006355:regulation of transcription, DNA-templated;GO:0006366:transcription from RN…	GO:0000790:nuclear chromatin;GO:0005634:nucleus;GO:0005730:nucleolus;GO:0005737:cytoplasm;	GO:0000979:RNA polymerase II core promoter sequence-specific DNA binding;GO:0000981:sequence-specific DNA binding RNA polymerase II transcription factor activity;GO:0003677:DNA binding;GO:0003680:AT DNA binding;GO:0003690:double-stranded DNA binding;GO:0003700:sequence-specific DNA binding transcription factor activity;GO:0004842:ubiquitin-protein transferase activity;GO:0005515:protein binding;G…
ENSG00000267452	2.10621	0.415119	1.93374e-08	5.03249e-07	Up	RP11-1018N14.5	-	-	-	-
ENSG00000127863	2.1117	-0.91431	0.00106111	0.0122691	Up	TNFRSF19	tumor necrosis factor receptor superfamily%2C member 19 [Source:HGNC Symbol%3BAcc:11915]	GO:0001942:hair follicle development;GO:0007254:JNK cascade;GO:0033209:tumor necrosis factor-mediated signaling pathway;GO:0043123:positive regulation of I-kappaB kinase/NF-kappaB signaling;	GO:0016021:integral component of membrane;	GO:0005031:tumor necrosis factor-activated receptor activity;
ENSG00000253910	2.11214	-0.914263	0.00107806	0.0124353	Up	PCDHGB2	protocadherin gamma subfamily B%2C 2 [Source:HGNC Symbol%3BAcc:8709]	GO:0007156:homophilic cell adhesion via plasma membrane adhesion molecules;	GO:0005886:plasma membrane;GO:0016021:integral component of membrane;	GO:0005509:calcium ion binding;
ENSG00000175874	2.12253	1.97816	1.85822e-23	1.73269e-21	Up	CREG2	cellular repressor of E1A-stimulated genes 2 [Source:HGNC Symbol%3BAcc:14272]	-	GO:0005576:extracellular region;GO:0005783:endoplasmic reticulum;GO:0005794:Golgi apparatus;	GO:0010181:FMN binding;GO:0016491:oxidoreductase activity;
ENSG00000135074	2.12617	4.24814	1.26557e-102	1.24208e-99	Up	ADAM19	ADAM metallopeptidase domain 19 [Source:HGNC Symbol%3BAcc:197]	GO:0006508:proteolysis;GO:0006509:membrane protein ectodomain proteolysis;GO:0007507:heart development;	GO:0016021:integral component of membrane;	GO:0004222:metalloendopeptidase activity;GO:0008270:zinc ion binding;GO:0017124:SH3 domain binding;
ENSG00000007402	2.13184	0.746208	1.3433e-10	4.52232e-09	Up	CACNA2D2	calcium channel%2C voltage-dependent%2C alpha 2/delta subunit 2 [Source:HGNC Symbol%3BAcc:1400]	GO:0006112:energy reserve metabolic process;GO:0007528:neuromuscular junction development;GO:0040014:regulation of multicellular organism growth;GO:0044281:small molecule metabolic process;GO:0046622:positive regulation of organ growth;GO:0050796:regulation of insulin secretion;GO:0060024:rhythmic synaptic transmission;	GO:0005886:plasma membrane;GO:0005891:voltage-gated calcium channel complex;	GO:0005245:voltage-gated calcium channel activity;GO:0046872:metal ion binding;
ENSG00000026751	2.13765	-0.0795506	3.04195e-06	5.78279e-05	Up	SLAMF7	SLAM family member 7 [Source:HGNC Symbol%3BAcc:21394]	GO:0007155:cell adhesion;GO:0030101:natural killer cell activation;GO:0032814:regulation of natural killer cell activation;GO:0042267:natural killer cell mediated cytotoxicity;	GO:0005886:plasma membrane;GO:0016020:membrane;GO:0016021:integral component of membrane;	GO:0004872:receptor activity;
ENSG00000166922	2.13923	1.5825	2.59661e-18	1.7689e-16	Up	SCG5	secretogranin V (7B2 protein) [Source:HGNC Symbol%3BAcc:10816]	GO:0006886:intracellular protein transport;GO:0007218:neuropeptide signaling pathway;GO:0016486:peptide hormone processing;GO:0046883:regulation of hormone secretion;	GO:0005576:extracellular region;GO:0030141:secretory granule;	GO:0004857:enzyme inhibitor activity;GO:0005515:protein binding;GO:0005525:GTP binding;GO:0051082:unfolded protein binding;
ENSG00000131095	2.15697	-1.12374	0.00296994	0.0302985	Up	GFAP	glial fibrillary acidic protein [Source:HGNC Symbol%3BAcc:4235]	GO:0009611:response to wounding;GO:0010625:positive regulation of Schwann cell proliferation;GO:0010977:negative regulation of neuron projection development;GO:0014002:astrocyte development;GO:0030198:extracellular matrix organization;GO:0031102:neuron projection regeneration;GO:0045109:intermediate filament organization;GO:0051580:regulation of neurotransmitter uptake;GO:0060020:Bergmann glial c…	GO:0005737:cytoplasm;GO:0005829:cytosol;GO:0005882:intermediate filament;GO:0016020:membrane;GO:0044297:cell body;GO:0097449:astrocyte projection;	GO:0005178:integrin binding;GO:0005198:structural molecule activity;GO:0005200:structural constituent of cytoskeleton;GO:0019900:kinase binding;
ENSG00000241043	2.15724	-1.12373	0.00292708	0.0299245	Up	GVQW1	GVQW motif containing 1 [Source:HGNC Symbol%3BAcc:31424]	-	-	-
ENSG00000128710	2.15743	-1.12371	0.00293065	0.0299399	Up	HOXD10	homeobox D10 [Source:HGNC Symbol%3BAcc:5133]	GO:0006351:transcription, DNA-templated;GO:0007519:skeletal muscle tissue development;GO:0008344:adult locomotory behavior;GO:0009952:anterior/posterior pattern specification;GO:0009954:proximal/distal pattern formation;GO:0021520:spinal cord motor neuron cell fate specification;GO:0030326:embryonic limb morphogenesis;GO:0035136:forelimb morphogenesis;GO:0035137:hindlimb morphogenesis;GO:0045944:…	GO:0005634:nucleus;	GO:0003682:chromatin binding;GO:0003700:sequence-specific DNA binding transcription factor activity;GO:0043565:sequence-specific DNA binding;
ENSG00000079385	2.17039	-0.875786	0.000666059	0.00808896	Up	CEACAM1	carcinoembryonic antigen-related cell adhesion molecule 1 (biliary glycoprotein) [Source:HGNC Symbol%3BAcc:1814]	GO:0001525:angiogenesis;GO:0007156:homophilic cell adhesion via plasma membrane adhesion molecules;GO:0007229:integrin-mediated signaling pathway;GO:0016477:cell migration;	GO:0005576:extracellular region;GO:0005886:plasma membrane;GO:0005887:integral component of plasma membrane;GO:0016020:membrane;GO:0016021:integral component of membrane;	GO:0003674:molecular_function;GO:0005515:protein binding;
ENSG00000206072	2.18466	-0.480014	3.46286e-05	0.000552846	Up	SERPINB11	serpin peptidase inhibitor%2C clade B (ovalbumin)%2C member 11 (gene/pseudogene) [Source:HGNC Symbol%3BAcc:14221]	GO:0010951:negative regulation of endopeptidase activity;GO:0030162:regulation of proteolysis;	GO:0005737:cytoplasm;	GO:0004867:serine-type endopeptidase inhibitor activity;
ENSG00000153253	2.18496	-0.479994	3.31157e-05	0.000529861	Up	SCN3A	sodium channel%2C voltage-gated%2C type III%2C alpha subunit [Source:HGNC Symbol%3BAcc:10590]	GO:0006814:sodium ion transport;	GO:0001518:voltage-gated sodium channel complex;GO:0005737:cytoplasm;GO:0016021:integral component of membrane;	GO:0005216:ion channel activity;GO:0005248:voltage-gated sodium channel activity;
ENSG00000171368	2.18722	4.25439	3.16112e-106	3.38971e-103	Up	TPPP	tubulin polymerization promoting protein [Source:HGNC Symbol%3BAcc:24164]	GO:0001578:microtubule bundle formation;GO:0031334:positive regulation of protein complex assembly;GO:0032273:positive regulation of protein polymerization;GO:0046785:microtubule polymerization;	GO:0005634:nucleus;GO:0005737:cytoplasm;GO:0005874:microtubule;GO:0005886:plasma membrane;GO:0005925:focal adhesion;GO:0048471:perinuclear region of cytoplasm;	GO:0005515:protein binding;GO:0008017:microtubule binding;GO:0015631:tubulin binding;
ENSG00000231160	2.19362	-0.16968	5.12483e-06	9.42973e-05	Up	RP11-617D20.1	-	-	-	-
ENSG00000182771	2.19779	0.994534	2.67805e-13	1.18829e-11	Up	GRID1	glutamate receptor%2C ionotropic%2C delta 1 [Source:HGNC Symbol%3BAcc:4575]	-	GO:0005886:plasma membrane;GO:0016021:integral component of membrane;GO:0030054:cell junction;GO:0045211:postsynaptic membrane;	GO:0004970:ionotropic glutamate receptor activity;GO:0005234:extracellular-glutamate-gated ion channel activity;
ENSG00000172006	2.19872	0.0854494	4.58149e-07	9.85479e-06	Up	ZNF554	zinc finger protein 554 [Source:HGNC Symbol%3BAcc:26629]	GO:0006351:transcription, DNA-templated;GO:0006355:regulation of transcription, DNA-templated;	GO:0005622:intracellular;GO:0005634:nucleus;	GO:0003676:nucleic acid binding;GO:0003677:DNA binding;GO:0046872:metal ion binding;
ENSG00000146411	2.20324	0.302261	4.38607e-08	1.08769e-06	Up	SLC2A12	solute carrier family 2 (facilitated glucose transporter)%2C member 12 [Source:HGNC Symbol%3BAcc:18067]	GO:0015758:glucose transport;GO:0055085:transmembrane transport;	GO:0005886:plasma membrane;GO:0012505:endomembrane system;GO:0016021:integral component of membrane;GO:0048471:perinuclear region of cytoplasm;	GO:0022891:substrate-specific transmembrane transporter activity;
ENSG00000100626	2.20427	0.399506	7.6448e-09	2.1135e-07	Up	GALNT16	UDP-N-acetyl-alpha-D-galactosamine:polypeptide N-acetylgalactosaminyltransferase 16 [Source:HGNC Symbol%3BAcc:23233]	GO:0006486:protein glycosylation;	GO:0000139:Golgi membrane;GO:0016021:integral component of membrane;	GO:0004653:polypeptide N-acetylgalactosaminyltransferase activity;
ENSG00000167183	2.21669	0.414869	3.0162e-05	0.000486093	Up	PRR15L	proline rich 15-like [Source:HGNC Symbol%3BAcc:28149]	-	-	-
ENSG00000047936	2.22355	1.39098	4.86159e-17	3.02374e-15	Up	ROS1	c-ros oncogene 1 %2C receptor tyrosine kinase [Source:HGNC Symbol%3BAcc:10261]	GO:0002066:columnar/cuboidal epithelial cell development;GO:0006468:protein phosphorylation;GO:0007169:transmembrane receptor protein tyrosine kinase signaling pathway;GO:0007283:spermatogenesis;GO:0008283:cell proliferation;GO:0010629:negative regulation of gene expression;GO:0010966:regulation of phosphate transport;GO:0016049:cell growth;GO:0030154:cell differentiation;GO:0032006:regulation of…	GO:0005886:plasma membrane;GO:0016020:membrane;GO:0016021:integral component of membrane;	GO:0004713:protein tyrosine kinase activity;GO:0004714:transmembrane receptor protein tyrosine kinase activity;GO:0005524:ATP binding;GO:0019903:protein phosphatase binding;
ENSG00000197776	2.22542	-0.451386	2.06525e-05	0.000343744	Up	KLHDC1	kelch domain containing 1 [Source:HGNC Symbol%3BAcc:19836]	-	GO:0005737:cytoplasm;	-
ENSG00000234502	2.22744	-1.36882	0.00501804	0.0479827	Up	FYTTD1P1	forty-two-three domain containing 1 pseudogene 1 [Source:HGNC Symbol%3BAcc:38035]	-	-	-
ENSG00000124466	2.22773	-1.3688	0.00491332	0.0471354	Up	LYPD3	LY6/PLAUR domain containing 3 [Source:HGNC Symbol%3BAcc:24880]	GO:0006928:movement of cell or subcellular component;GO:0007160:cell-matrix adhesion;	GO:0016021:integral component of membrane;GO:0046658:anchored component of plasma membrane;	GO:0043236:laminin binding;
ENSG00000236345	2.22784	-1.36881	0.00494195	0.0473467	Up	RP11-59D5__B.2	-	-	-	-
ENSG00000261372	2.2279	-1.3688	0.0049037	0.0470581	Up	RP11-529H20.6	-	-	-	-
ENSG00000225173	2.22807	-1.36879	0.00494686	0.0473781	Up	XXbac-BPG308K3.5	-	-	-	-
ENSG00000260352	2.22821	-1.36876	0.00508573	0.0485495	Up	CTD-2288F12.1	-	-	-	-
ENSG00000272720	2.22852	-1.36876	0.00520404	0.0495136	Up	CTA-228A9.3	-	-	-	-
ENSG00000088881	2.23782	1.84636	6.05175e-23	5.48399e-21	Up	EBF4	early B-cell factor 4 [Source:HGNC Symbol%3BAcc:29278]	GO:0006351:transcription, DNA-templated;GO:0006355:regulation of transcription, DNA-templated;GO:0007275:multicellular organismal development;	GO:0005634:nucleus;	GO:0003677:DNA binding;GO:0008134:transcription factor binding;GO:0046872:metal ion binding;GO:0046983:protein dimerization activity;
ENSG00000149380	2.23957	4.93471	3.2806e-165	9.49816e-162	Up	P4HA3	prolyl 4-hydroxylase%2C alpha polypeptide III [Source:HGNC Symbol%3BAcc:30135]	-	GO:0005581:collagen trimer;GO:0005783:endoplasmic reticulum;GO:0005788:endoplasmic reticulum lumen;	GO:0004656:procollagen-proline 4-dioxygenase activity;GO:0005506:iron ion binding;GO:0016702:oxidoreductase activity, acting on single donors with incorporation of molecular oxygen, incorporation of two atoms of oxygen;GO:0031418:L-ascorbic acid binding;
ENSG00000258314	2.24791	0.233506	4.22159e-08	1.0478e-06	Up	CTD-2314B22.1	-	-	-	-
ENSG00000135114	2.25277	0.00533252	4.57058e-07	9.83498e-06	Up	OASL	2'-5'-oligoadenylate synthetase-like [Source:HGNC Symbol%3BAcc:8090]	GO:0008150:biological_process;GO:0009615:response to virus;GO:0019221:cytokine-mediated signaling pathway;GO:0045071:negative regulation of viral genome replication;GO:0051607:defense response to virus;GO:0060333:interferon-gamma-mediated signaling pathway;GO:0060337:type I interferon signaling pathway;	GO:0005730:nucleolus;GO:0005737:cytoplasm;GO:0005829:cytosol;	GO:0001730:2'-5'-oligoadenylate synthetase activity;GO:0003677:DNA binding;GO:0003725:double-stranded RNA binding;GO:0005524:ATP binding;GO:0046966:thyroid hormone receptor binding;
ENSG00000113361	2.25496	1.71419	1.2433e-21	1.04794e-19	Up	CDH6	cadherin 6%2C type 2%2C K-cadherin (fetal kidney) [Source:HGNC Symbol%3BAcc:1765]	GO:0007155:cell adhesion;GO:0007156:homophilic cell adhesion via plasma membrane adhesion molecules;GO:0034329:cell junction assembly;GO:0034332:adherens junction organization;GO:0045216:cell-cell junction organization;	GO:0005634:nucleus;GO:0005730:nucleolus;GO:0005737:cytoplasm;GO:0005886:plasma membrane;GO:0016021:integral component of membrane;	GO:0005509:calcium ion binding;
ENSG00000163491	2.25975	-0.265902	2.83423e-06	5.41994e-05	Up	NEK10	NIMA-related kinase 10 [Source:HGNC Symbol%3BAcc:18592]	-	-	GO:0004674:protein serine/threonine kinase activity;GO:0004713:protein tyrosine kinase activity;GO:0005524:ATP binding;GO:0046872:metal ion binding;
ENSG00000099260	2.26051	1.51192	7.32171e-19	5.19564e-17	Up	PALMD	palmdelphin [Source:HGNC Symbol%3BAcc:15846]	GO:0008360:regulation of cell shape;	GO:0005737:cytoplasm;GO:0016020:membrane;GO:0043197:dendritic spine;	-
ENSG00000184985	2.27474	1.8408	4.30752e-23	3.9404e-21	Up	SORCS2	sortilin-related VPS10 domain containing receptor 2 [Source:HGNC Symbol%3BAcc:16698]	GO:0007218:neuropeptide signaling pathway;	GO:0016020:membrane;GO:0016021:integral component of membrane;	GO:0008188:neuropeptide receptor activity;
ENSG00000136999	2.27483	1.60978	2.06938e-20	1.60627e-18	Up	NOV	nephroblastoma overexpressed [Source:HGNC Symbol%3BAcc:7885]	GO:0001558:regulation of cell growth;GO:0010468:regulation of gene expression;	GO:0005576:extracellular region;GO:0030424:axon;GO:0030425:dendrite;GO:0031012:extracellular matrix;GO:0043025:neuronal cell body;GO:0043231:intracellular membrane-bounded organelle;	GO:0005520:insulin-like growth factor binding;GO:0008083:growth factor activity;
ENSG00000205363	2.27911	-0.801904	0.000277306	0.00369136	Up	C15orf59	chromosome 15 open reading frame 59 [Source:HGNC Symbol%3BAcc:33753]	-	-	-
ENSG00000233384	2.27996	-0.80186	0.000232515	0.00314281	Up	RP11-100E13.1	-	-	-	-
ENSG00000182648	2.29307	-1.03628	0.00104839	0.0121341	Up	LINC01006	long intergenic non-protein coding RNA 1006 [Source:HGNC Symbol%3BAcc:48971]	-	-	-
ENSG00000163485	2.29474	2.69708	4.09997e-42	8.66455e-40	Up	ADORA1	adenosine A1 receptor [Source:HGNC Symbol%3BAcc:262]	GO:0000186:activation of MAPKK activity;GO:0001659:temperature homeostasis;GO:0001666:response to hypoxia;GO:0002087:regulation of respiratory gaseous exchange by neurological system process;GO:0002674:negative regulation of acute inflammatory response;GO:0002686:negative regulation of leukocyte migration;GO:0002793:positive regulation of peptide secretion;GO:0003093:regulation of glomerular filt…	GO:0005783:endoplasmic reticulum;GO:0005886:plasma membrane;GO:0005887:integral component of plasma membrane;GO:0012505:endomembrane system;GO:0014069:postsynaptic density;GO:0016323:basolateral plasma membrane;GO:0030425:dendrite;GO:0030673:axolemma;GO:0032279:asymmetric synapse;GO:0042734:presynaptic membrane;GO:0043025:neuronal cell body;GO:0043195:terminal bouton;GO:0045211:postsynaptic membr…	GO:0001609:G-protein coupled adenosine receptor activity;GO:0001664:G-protein coupled receptor binding;GO:0001883:purine nucleoside binding;GO:0004629:phospholipase C activity;GO:0005515:protein binding;GO:0031683:G-protein beta/gamma-subunit complex binding;GO:0032795:heterotrimeric G-protein binding;GO:0046982:protein heterodimerization activity;
ENSG00000261685	2.29863	1.30164	1.13936e-16	6.9667e-15	Up	RP11-401P9.4	-	-	-	-
ENSG00000151655	2.30533	3.49599	7.43295e-63	2.96831e-60	Up	ITIH2	inter-alpha-trypsin inhibitor heavy chain 2 [Source:HGNC Symbol%3BAcc:6167]	GO:0010951:negative regulation of endopeptidase activity;GO:0030212:hyaluronan metabolic process;	GO:0005576:extracellular region;	GO:0004866:endopeptidase inhibitor activity;GO:0004867:serine-type endopeptidase inhibitor activity;
ENSG00000156453	2.31039	0.657128	2.24318e-11	8.22357e-10	Up	PCDH1	protocadherin 1 [Source:HGNC Symbol%3BAcc:8655]	GO:0007156:homophilic cell adhesion via plasma membrane adhesion molecules;GO:0007267:cell-cell signaling;GO:0007399:nervous system development;	GO:0005886:plasma membrane;GO:0005887:integral component of plasma membrane;GO:0005911:cell-cell junction;GO:0016021:integral component of membrane;	GO:0005509:calcium ion binding;
ENSG00000177692	2.31379	-1.31635	0.00290559	0.0297311	Up	DNAJC28	DnaJ (Hsp40) homolog%2C subfamily C%2C member 28 [Source:HGNC Symbol%3BAcc:1297]	-	-	-
ENSG00000111863	2.31396	-1.31633	0.0029119	0.0297851	Up	ADTRP	androgen-dependent TFPI-regulating protein [Source:HGNC Symbol%3BAcc:21214]	-	GO:0005886:plasma membrane;GO:0016021:integral component of membrane;	-
ENSG00000270419	2.31424	-1.31633	0.00292995	0.029938	Up	CAHM	colon adenocarcinoma hypermethylated (non-protein coding) [Source:HGNC Symbol%3BAcc:42860]	-	-	-
ENSG00000226386	2.3144	-1.31632	0.00296971	0.0302985	Up	PARD3-AS1	PARD3 antisense RNA 1 [Source:HGNC Symbol%3BAcc:44964]	-	-	-
ENSG00000151117	2.31526	-0.569218	3.15569e-05	0.000506038	Up	TMEM86A	transmembrane protein 86A [Source:HGNC Symbol%3BAcc:26890]	-	GO:0016021:integral component of membrane;	-
ENSG00000126016	2.33211	-0.766201	0.00014292	0.00201652	Up	AMOT	angiomotin [Source:HGNC Symbol%3BAcc:17810]	GO:0001570:vasculogenesis;GO:0001701:in utero embryonic development;GO:0001702:gastrulation with mouth forming second;GO:0003365:establishment of cell polarity involved in ameboidal cell migration;GO:0006935:chemotaxis;GO:0007043:cell-cell junction assembly;GO:0016525:negative regulation of angiogenesis;GO:0030036:actin cytoskeleton organization;GO:0030334:regulation of cell migration;GO:0034260:…	GO:0001725:stress fiber;GO:0001726:ruffle;GO:0005737:cytoplasm;GO:0005829:cytosol;GO:0005884:actin filament;GO:0005923:bicellular tight junction;GO:0008180:COP9 signalosome;GO:0009897:external side of plasma membrane;GO:0009986:cell surface;GO:0016021:integral component of membrane;GO:0030027:lamellipodium;GO:0030139:endocytic vesicle;GO:0031410:cytoplasmic vesicle;	GO:0004872:receptor activity;GO:0005515:protein binding;GO:0043532:angiostatin binding;
ENSG00000180785	2.33312	0.0658118	1.69514e-07	3.8874e-06	Up	OR51E1	olfactory receptor%2C family 51%2C subfamily E%2C member 1 [Source:HGNC Symbol%3BAcc:15194]	-	GO:0005886:plasma membrane;GO:0016021:integral component of membrane;	GO:0004930:G-protein coupled receptor activity;GO:0004984:olfactory receptor activity;
ENSG00000135407	2.34027	-0.368947	4.54458e-06	8.43712e-05	Up	AVIL	advillin [Source:HGNC Symbol%3BAcc:14188]	GO:0006950:response to stress;GO:0007010:cytoskeleton organization;GO:0007399:nervous system development;GO:0010976:positive regulation of neuron projection development;GO:0051693:actin filament capping;GO:0060271:cilium morphogenesis;	GO:0005737:cytoplasm;GO:0015629:actin cytoskeleton;GO:0030424:axon;GO:0042995:cell projection;GO:0043005:neuron projection;	GO:0003779:actin binding;
ENSG00000007516	2.35103	0.603709	3.40599e-11	1.22423e-09	Up	BAIAP3	BAI1-associated protein 3 [Source:HGNC Symbol%3BAcc:948]	GO:0007186:G-protein coupled receptor signaling pathway;GO:0007269:neurotransmitter secretion;	-	GO:0008022:protein C-terminus binding;
ENSG00000134121	2.35352	1.86923	1.65684e-25	1.75071e-23	Up	CHL1	cell adhesion molecule L1-like [Source:HGNC Symbol%3BAcc:1939]	GO:0001764:neuron migration;GO:0007155:cell adhesion;GO:0007165:signal transduction;GO:0007411:axon guidance;GO:0008344:adult locomotory behavior;GO:0035640:exploration behavior;GO:0043524:negative regulation of neuron apoptotic process;GO:0050890:cognition;	GO:0005578:proteinaceous extracellular matrix;GO:0005886:plasma membrane;GO:0016021:integral component of membrane;GO:0030425:dendrite;GO:0045177:apical part of cell;	GO:0002020:protease binding;
ENSG00000080573	2.35625	-0.99448	0.000628474	0.00767435	Up	COL5A3	collagen%2C type V%2C alpha 3 [Source:HGNC Symbol%3BAcc:14864]	GO:0007160:cell-matrix adhesion;GO:0007411:axon guidance;GO:0022617:extracellular matrix disassembly;GO:0030198:extracellular matrix organization;GO:0030199:collagen fibril organization;GO:0030574:collagen catabolic process;GO:0043588:skin development;	GO:0005576:extracellular region;GO:0005588:collagen type V trimer;GO:0005788:endoplasmic reticulum lumen;	GO:0005201:extracellular matrix structural constituent;GO:0005518:collagen binding;GO:0008201:heparin binding;GO:0043394:proteoglycan binding;
ENSG00000162723	2.35639	-0.994475	0.000621283	0.00760097	Up	SLAMF9	SLAM family member 9 [Source:HGNC Symbol%3BAcc:18430]	-	GO:0016021:integral component of membrane;	GO:0004872:receptor activity;
ENSG00000140519	2.38643	2.4885	2.03067e-34	3.24823e-32	Up	RHCG	Rh family%2C C glycoprotein [Source:HGNC Symbol%3BAcc:18140]	GO:0006873:cellular ion homeostasis;GO:0006885:regulation of pH;GO:0015696:ammonium transport;GO:0015837:amine transport;GO:0030855:epithelial cell differentiation;GO:0042592:homeostatic process;GO:0055085:transmembrane transport;GO:0070634:transepithelial ammonium transport;GO:0072488:ammonium transmembrane transport;	GO:0005886:plasma membrane;GO:0005887:integral component of plasma membrane;GO:0016020:membrane;GO:0016021:integral component of membrane;GO:0016323:basolateral plasma membrane;GO:0016324:apical plasma membrane;GO:0031410:cytoplasmic vesicle;	GO:0008519:ammonium transmembrane transporter activity;GO:0030506:ankyrin binding;
ENSG00000205147	2.39107	-0.731376	0.000769862	0.00921622	Up	AC016586.1	-	-	-	-
ENSG00000257551	2.39465	-1.26576	0.0030133	0.0307084	Up	HLA-AS1	HLA antisense RNA 1 [Source:HGNC Symbol%3BAcc:42509]	-	-	-
ENSG00000214711	2.39522	-1.26572	0.00169215	0.0185576	Up	CAPN14	calpain 14 [Source:HGNC Symbol%3BAcc:16664]	GO:0006508:proteolysis;	GO:0005622:intracellular;	GO:0004198:calcium-dependent cysteine-type endopeptidase activity;GO:0005509:calcium ion binding;
ENSG00000134827	2.39532	-1.26571	0.00169717	0.0186055	Up	TCN1	transcobalamin I (vitamin B12 binding protein%2C R binder family) [Source:HGNC Symbol%3BAcc:11652]	GO:0006766:vitamin metabolic process;GO:0006767:water-soluble vitamin metabolic process;GO:0006824:cobalt ion transport;GO:0009235:cobalamin metabolic process;GO:0015889:cobalamin transport;GO:0044281:small molecule metabolic process;	GO:0005576:extracellular region;	GO:0031419:cobalamin binding;
ENSG00000152689	2.39594	0.548234	5.15397e-11	1.81423e-09	Up	RASGRP3	RAS guanyl releasing protein 3 (calcium and DAG-regulated) [Source:HGNC Symbol%3BAcc:14545]	GO:0000165:MAPK cascade;GO:0007264:small GTPase mediated signal transduction;GO:0007265:Ras protein signal transduction;GO:0043087:regulation of GTPase activity;GO:0051056:regulation of small GTPase mediated signal transduction;	GO:0005622:intracellular;GO:0005886:plasma membrane;GO:0005887:integral component of plasma membrane;GO:0032045:guanyl-nucleotide exchange factor complex;GO:0048471:perinuclear region of cytoplasm;	GO:0004871:signal transducer activity;GO:0005085:guanyl-nucleotide exchange factor activity;GO:0005088:Ras guanyl-nucleotide exchange factor activity;GO:0005509:calcium ion binding;GO:0017016:Ras GTPase binding;GO:0019900:kinase binding;GO:0019992:diacylglycerol binding;
ENSG00000108821	2.39951	3.22575	3.04893e-61	1.1692e-58	Up	COL1A1	collagen%2C type I%2C alpha 1 [Source:HGNC Symbol%3BAcc:2197]	GO:0001501:skeletal system development;GO:0001568:blood vessel development;GO:0001649:osteoblast differentiation;GO:0001957:intramembranous ossification;GO:0001958:endochondral ossification;GO:0007584:response to nutrient;GO:0007596:blood coagulation;GO:0007601:visual perception;GO:0007605:sensory perception of sound;GO:0010718:positive regulation of epithelial to mesenchymal transition;GO:001081…	GO:0005576:extracellular region;GO:0005584:collagen type I trimer;GO:0005615:extracellular space;GO:0005788:endoplasmic reticulum lumen;GO:0031012:extracellular matrix;	GO:0005201:extracellular matrix structural constituent;GO:0005515:protein binding;GO:0042802:identical protein binding;GO:0046872:metal ion binding;GO:0048407:platelet-derived growth factor binding;
ENSG00000186198	2.40842	1.54038	1.03424e-20	8.27178e-19	Up	SLC51B	solute carrier family 51%2C beta subunit [Source:HGNC Symbol%3BAcc:29956]	GO:0015721:bile acid and bile salt transport;GO:0031647:regulation of protein stability;GO:0060050:positive regulation of protein glycosylation;GO:0070863:positive regulation of protein exit from endoplasmic reticulum;GO:0090314:positive regulation of protein targeting to membrane;	GO:0005886:plasma membrane;GO:0016021:integral component of membrane;GO:0043234:protein complex;	GO:0005215:transporter activity;GO:0046982:protein heterodimerization activity;
ENSG00000163995	2.40932	0.123889	3.8747e-08	9.6709e-07	Up	ABLIM2	actin binding LIM protein family%2C member 2 [Source:HGNC Symbol%3BAcc:19195]	GO:0007010:cytoskeleton organization;GO:0007411:axon guidance;	GO:0005634:nucleus;GO:0005730:nucleolus;GO:0005737:cytoplasm;GO:0015629:actin cytoskeleton;GO:0045111:intermediate filament cytoskeleton;	GO:0003779:actin binding;GO:0008270:zinc ion binding;
ENSG00000104888	2.4162	0.250897	7.1708e-09	1.9934e-07	Up	SLC17A7	solute carrier family 17 (vesicular glutamate transporter)%2C member 7 [Source:HGNC Symbol%3BAcc:16704]	GO:0006811:ion transport;GO:0006817:phosphate ion transport;GO:0007268:synaptic transmission;GO:0007269:neurotransmitter secretion;GO:0007616:long-term memory;GO:0014047:glutamate secretion;GO:0035249:synaptic transmission, glutamatergic;GO:0042137:sequestering of neurotransmitter;GO:0051938:L-glutamate import;GO:0055085:transmembrane transport;GO:0060079:regulation of excitatory postsynaptic mem…	GO:0005886:plasma membrane;GO:0016021:integral component of membrane;GO:0030054:cell junction;GO:0030672:synaptic vesicle membrane;GO:0043005:neuron projection;GO:0048786:presynaptic active zone;GO:0060076:excitatory synapse;GO:0060203:clathrin-sculpted glutamate transport vesicle membrane;	GO:0005313:L-glutamate transmembrane transporter activity;GO:0005315:inorganic phosphate transmembrane transporter activity;GO:0015319:sodium:inorganic phosphate symporter activity;GO:0015321:sodium-dependent phosphate transmembrane transporter activity;
ENSG00000105219	2.41721	-0.953824	0.000366528	0.0047555	Up	CNTD2	cyclin N-terminal domain containing 2 [Source:HGNC Symbol%3BAcc:25805]	GO:0000079:regulation of cyclin-dependent protein serine/threonine kinase activity;	GO:0005634:nucleus;	GO:0019901:protein kinase binding;
ENSG00000205420	2.41737	-0.953823	0.000367666	0.0047692	Up	KRT6A	keratin 6A [Source:HGNC Symbol%3BAcc:6443]	GO:0007398:ectoderm development;GO:0008284:positive regulation of cell proliferation;GO:0030154:cell differentiation;	GO:0005882:intermediate filament;GO:0045095:keratin filament;	GO:0005200:structural constituent of cytoskeleton;GO:0005515:protein binding;
ENSG00000235370	2.41773	-0.953795	0.00038657	0.0049887	Up	DNM1P51	DNM1 pseudogene 51 [Source:HGNC Symbol%3BAcc:48500]	-	-	-
ENSG00000197142	2.42022	0.47566	5.57622e-06	0.000101794	Up	ACSL5	acyl-CoA synthetase long-chain family member 5 [Source:HGNC Symbol%3BAcc:16526]	GO:0001676:long-chain fatty acid metabolic process;GO:0019432:triglyceride biosynthetic process;GO:0035338:long-chain fatty-acyl-CoA biosynthetic process;GO:0044255:cellular lipid metabolic process;GO:0044281:small molecule metabolic process;GO:2001236:regulation of extrinsic apoptotic signaling pathway;	GO:0005739:mitochondrion;GO:0005741:mitochondrial outer membrane;GO:0005743:mitochondrial inner membrane;GO:0005783:endoplasmic reticulum;GO:0005789:endoplasmic reticulum membrane;GO:0016021:integral component of membrane;	GO:0004467:long-chain fatty acid-CoA ligase activity;GO:0005524:ATP binding;GO:0016874:ligase activity;
ENSG00000165731	2.45526	0.0257736	6.18775e-08	1.50357e-06	Up	RET	ret proto-oncogene [Source:HGNC Symbol%3BAcc:9967]	GO:0000165:MAPK cascade;GO:0001657:ureteric bud development;GO:0001755:neural crest cell migration;GO:0001838:embryonic epithelial tube formation;GO:0006468:protein phosphorylation;GO:0007156:homophilic cell adhesion via plasma membrane adhesion molecules;GO:0007158:neuron cell-cell adhesion;GO:0007165:signal transduction;GO:0007169:transmembrane receptor protein tyrosine kinase signaling pathway…	GO:0005887:integral component of plasma membrane;GO:0010008:endosome membrane;	GO:0004713:protein tyrosine kinase activity;GO:0004714:transmembrane receptor protein tyrosine kinase activity;GO:0004872:receptor activity;GO:0005509:calcium ion binding;GO:0005515:protein binding;GO:0005524:ATP binding;
ENSG00000226644	2.4721	-1.21683	0.00168647	0.0185163	Up	RP11-128M1.1	-	-	-	-
ENSG00000138798	2.48211	0.179773	9.572e-09	2.61323e-07	Up	EGF	epidermal growth factor [Source:HGNC Symbol%3BAcc:3229]	GO:0000186:activation of MAPKK activity;GO:0001525:angiogenesis;GO:0002576:platelet degranulation;GO:0006260:DNA replication;GO:0007165:signal transduction;GO:0007171:activation of transmembrane receptor protein tyrosine kinase activity;GO:0007173:epidermal growth factor receptor signaling pathway;GO:0007262:STAT protein import into nucleus;GO:0007596:blood coagulation;GO:0008284:positive regulat…	GO:0005576:extracellular region;GO:0005615:extracellular space;GO:0005886:plasma membrane;GO:0016021:integral component of membrane;GO:0031093:platelet alpha granule lumen;	GO:0005154:epidermal growth factor receptor binding;GO:0005509:calcium ion binding;GO:0005515:protein binding;GO:0008083:growth factor activity;GO:0030297:transmembrane receptor protein tyrosine kinase activator activity;
ENSG00000188897	2.53154	-0.875846	0.000125584	0.00179554	Up	CTD-3088G3.8	Protein LOC388210 [Source:UniProtKB/TrEMBL%3BAcc:I3L099]	-	-	-
ENSG00000122641	2.54485	-1.16955	0.00100266	0.0116444	Up	INHBA	inhibin%2C beta A [Source:HGNC Symbol%3BAcc:6066]	GO:0000082:G1/S transition of mitotic cell cycle;GO:0001541:ovarian follicle development;GO:0001942:hair follicle development;GO:0002244:hematopoietic progenitor cell differentiation;GO:0006357:regulation of transcription from RNA polymerase II promoter;GO:0006952:defense response;GO:0007050:cell cycle arrest;GO:0007166:cell surface receptor signaling pathway;GO:0007267:cell-cell signaling;GO:000…	GO:0005576:extracellular region;GO:0043509:activin A complex;GO:0043512:inhibin A complex;	GO:0005125:cytokine activity;GO:0005179:hormone activity;GO:0005515:protein binding;GO:0008083:growth factor activity;GO:0017046:peptide hormone binding;GO:0042802:identical protein binding;GO:0046982:protein heterodimerization activity;GO:0070699:type II activin receptor binding;
ENSG00000021300	2.56712	-0.600267	9.80022e-06	0.000172487	Up	PLEKHB1	pleckstrin homology domain containing%2C family B (evectins) member 1 [Source:HGNC Symbol%3BAcc:19079]	GO:0007275:multicellular organismal development;GO:0007602:phototransduction;GO:0045595:regulation of cell differentiation;	GO:0005737:cytoplasm;GO:0016021:integral component of membrane;	GO:0004871:signal transducer activity;GO:0005543:phospholipid binding;GO:0008022:protein C-terminus binding;GO:0042803:protein homodimerization activity;
ENSG00000269894	2.57022	-1.53874	0.00476029	0.0458873	Up	RP11-1020A11.1	-	-	-	-
ENSG00000130433	2.57039	1.41421	1.73395e-19	1.27255e-17	Up	CACNG6	calcium channel%2C voltage-dependent%2C gamma subunit 6 [Source:HGNC Symbol%3BAcc:13625]	GO:0006816:calcium ion transport;	GO:0005891:voltage-gated calcium channel complex;GO:0016020:membrane;	GO:0005245:voltage-gated calcium channel activity;
ENSG00000260686	2.57064	-1.53873	0.00464982	0.0449796	Up	CTB-36H16.2	-	-	-	-
ENSG00000258099	2.57064	-1.53873	0.00464966	0.0449796	Up	RP11-686G8.2	-	-	-	-
ENSG00000140279	2.57078	-1.5387	0.00465503	0.0450149	Up	DUOX2	dual oxidase 2 [Source:HGNC Symbol%3BAcc:13273]	GO:0006590:thyroid hormone generation;GO:0009615:response to virus;GO:0019221:cytokine-mediated signaling pathway;GO:0042335:cuticle development;GO:0042446:hormone biosynthetic process;GO:0042744:hydrogen peroxide catabolic process;GO:0051591:response to cAMP;GO:0055114:oxidation-reduction process;	GO:0016021:integral component of membrane;GO:0016324:apical plasma membrane;	GO:0004601:peroxidase activity;GO:0005509:calcium ion binding;GO:0016174:NAD(P)H oxidase activity;GO:0020037:heme binding;
ENSG00000101203	2.57154	-1.53867	0.00505109	0.0482566	Up	COL20A1	collagen%2C type XX%2C alpha 1 [Source:HGNC Symbol%3BAcc:14670]	GO:0030198:extracellular matrix organization;	GO:0005576:extracellular region;GO:0005581:collagen trimer;GO:0005615:extracellular space;GO:0005788:endoplasmic reticulum lumen;GO:0031012:extracellular matrix;	-
ENSG00000125285	2.58124	0.695872	1.98742e-13	8.96972e-12	Up	SOX21	SRY (sex determining region Y)-box 21 [Source:HGNC Symbol%3BAcc:11197]	GO:0001942:hair follicle development;GO:0006355:regulation of transcription, DNA-templated;GO:0006357:regulation of transcription from RNA polymerase II promoter;GO:0006366:transcription from RNA polymerase II promoter;GO:0048863:stem cell differentiation;	GO:0005575:cellular_component;GO:0005634:nucleus;	GO:0000981:sequence-specific DNA binding RNA polymerase II transcription factor activity;GO:0003677:DNA binding;GO:0003700:sequence-specific DNA binding transcription factor activity;
ENSG00000241635	2.5884	0.603688	1.53054e-12	6.29891e-11	Up	UGT1A8	UDP glucuronosyltransferase 1 family%2C polypeptide A8 [Source:HGNC Symbol%3BAcc:12540]	GO:0006631:fatty acid metabolic process;GO:0008202:steroid metabolic process;GO:0009804:coumarin metabolic process;GO:0017144:drug metabolic process;GO:0031324:negative regulation of cellular metabolic process;GO:0042573:retinoic acid metabolic process;GO:0043086:negative regulation of catalytic activity;GO:0045922:negative regulation of fatty acid metabolic process;GO:0045939:negative regulation…	GO:0005789:endoplasmic reticulum membrane;GO:0016021:integral component of membrane;GO:0043231:intracellular membrane-bounded organelle;	GO:0001972:retinoic acid binding;GO:0004857:enzyme inhibitor activity;GO:0005496:steroid binding;GO:0005504:fatty acid binding;GO:0008144:drug binding;GO:0015020:glucuronosyltransferase activity;GO:0019899:enzyme binding;GO:0042803:protein homodimerization activity;GO:0046982:protein heterodimerization activity;
ENSG00000004799	2.59183	5.04044	6.5681e-163	1.81108e-159	Up	PDK4	pyruvate dehydrogenase kinase%2C isozyme 4 [Source:HGNC Symbol%3BAcc:8812]	GO:0006006:glucose metabolic process;GO:0006090:pyruvate metabolic process;GO:0006468:protein phosphorylation;GO:0006885:regulation of pH;GO:0008286:insulin receptor signaling pathway;GO:0009267:cellular response to starvation;GO:0010510:regulation of acetyl-CoA biosynthetic process from pyruvate;GO:0010565:regulation of cellular ketone metabolic process;GO:0010906:regulation of glucose metabolic…	GO:0005739:mitochondrion;GO:0005743:mitochondrial inner membrane;GO:0005759:mitochondrial matrix;	GO:0004672:protein kinase activity;GO:0004674:protein serine/threonine kinase activity;GO:0004740:pyruvate dehydrogenase (acetyl-transferring) kinase activity;GO:0005524:ATP binding;
ENSG00000182809	2.59441	4.52478	3.55229e-143	5.87701e-140	Up	CRIP2	cysteine-rich protein 2 [Source:HGNC Symbol%3BAcc:2361]	GO:0008284:positive regulation of cell proliferation;GO:0030097:hemopoiesis;	GO:0005938:cell cortex;GO:0031012:extracellular matrix;	GO:0008270:zinc ion binding;
ENSG00000253671	2.59831	1.18826	1.21172e-18	8.50479e-17	Up	RP11-806O11.1	-	-	-	-
ENSG00000144891	2.61687	0.285312	4.28036e-10	1.37012e-08	Up	AGTR1	angiotensin II receptor%2C type 1 [Source:HGNC Symbol%3BAcc:336]	GO:0001558:regulation of cell growth;GO:0001822:kidney development;GO:0002018:renin-angiotensin regulation of aldosterone production;GO:0002034:regulation of blood vessel size by renin-angiotensin;GO:0003081:regulation of systemic arterial blood pressure by renin-angiotensin;GO:0007186:G-protein coupled receptor signaling pathway;GO:0007200:phospholipase C-activating G-protein coupled receptor si…	GO:0005886:plasma membrane;GO:0005887:integral component of plasma membrane;GO:0016021:integral component of membrane;	GO:0001596:angiotensin type I receptor activity;GO:0004945:angiotensin type II receptor activity;GO:0005515:protein binding;GO:0010698:acetyltransferase activator activity;GO:0031711:bradykinin receptor binding;GO:0046982:protein heterodimerization activity;
ENSG00000104081	2.63795	-0.146662	1.32532e-07	3.08204e-06	Up	BMF	Bcl2 modifying factor [Source:HGNC Symbol%3BAcc:24132]	GO:0006915:apoptotic process;GO:0032464:positive regulation of protein homooligomerization;GO:0043276:anoikis;GO:0090200:positive regulation of release of cytochrome c from mitochondria;GO:0097193:intrinsic apoptotic signaling pathway;GO:1900740:positive regulation of protein insertion into mitochondrial membrane involved in apoptotic signaling pathway;GO:2001244:positive regulation of intrinsic …	GO:0001669:acrosomal vesicle;GO:0005741:mitochondrial outer membrane;GO:0005829:cytosol;GO:0005886:plasma membrane;GO:0016459:myosin complex;	GO:0005515:protein binding;
ENSG00000166546	2.64875	1.87486	3.21919e-25	3.35265e-23	Up	BEAN1	brain expressed%2C associated with NEDD4%2C 1 [Source:HGNC Symbol%3BAcc:24160]	GO:0008219:cell death;	GO:0016021:integral component of membrane;	-
ENSG00000166592	2.65109	-0.538924	3.4317e-06	6.46851e-05	Up	RRAD	Ras-related associated with diabetes [Source:HGNC Symbol%3BAcc:10446]	GO:0007165:signal transduction;GO:0007264:small GTPase mediated signal transduction;	GO:0005622:intracellular;GO:0005886:plasma membrane;GO:0016020:membrane;	GO:0003924:GTPase activity;GO:0005515:protein binding;GO:0005516:calmodulin binding;GO:0005525:GTP binding;
ENSG00000197635	2.66451	0.445754	4.29715e-11	1.52936e-09	Up	DPP4	dipeptidyl-peptidase 4 [Source:HGNC Symbol%3BAcc:3009]	GO:0001666:response to hypoxia;GO:0006508:proteolysis;GO:0007155:cell adhesion;GO:0008284:positive regulation of cell proliferation;GO:0010716:negative regulation of extracellular matrix disassembly;GO:0031295:T cell costimulation;GO:0033632:regulation of cell-cell adhesion mediated by integrin;GO:0042110:T cell activation;GO:0043542:endothelial cell migration;	GO:0005886:plasma membrane;GO:0009986:cell surface;GO:0016020:membrane;GO:0016021:integral component of membrane;GO:0016324:apical plasma membrane;GO:0030027:lamellipodium;GO:0030139:endocytic vesicle;GO:0031258:lamellipodium membrane;GO:0045121:membrane raft;GO:0046581:intercellular canaliculus;GO:0070062:extracellular exosome;GO:0071438:invadopodium membrane;	GO:0002020:protease binding;GO:0004177:aminopeptidase activity;GO:0004252:serine-type endopeptidase activity;GO:0005102:receptor binding;GO:0005515:protein binding;GO:0008236:serine-type peptidase activity;GO:0008239:dipeptidyl-peptidase activity;GO:0042803:protein homodimerization activity;
ENSG00000127324	2.66595	-1.47988	0.00374614	0.0373819	Up	TSPAN8	tetraspanin 8 [Source:HGNC Symbol%3BAcc:11855]	GO:0006486:protein glycosylation;GO:0007165:signal transduction;GO:0030195:negative regulation of blood coagulation;	GO:0005764:lysosome;GO:0016021:integral component of membrane;	GO:0004871:signal transducer activity;
ENSG00000106852	2.66831	-1.47984	0.00264258	0.0273511	Up	LHX6	LIM homeobox 6 [Source:HGNC Symbol%3BAcc:21735]	GO:0006351:transcription, DNA-templated;GO:0021799:cerebral cortex radially oriented cell migration;GO:0021800:cerebral cortex tangential migration;GO:0021853:cerebral cortex GABAergic interneuron migration;GO:0021877:forebrain neuron fate commitment;GO:0021884:forebrain neuron development;GO:0048469:cell maturation;	GO:0005634:nucleus;	GO:0003700:sequence-specific DNA binding transcription factor activity;GO:0008270:zinc ion binding;GO:0043565:sequence-specific DNA binding;
ENSG00000174343	2.66863	-1.47981	0.00265701	0.0274704	Up	CHRNA9	cholinergic receptor%2C nicotinic%2C alpha 9 (neuronal) [Source:HGNC Symbol%3BAcc:14079]	GO:0007204:positive regulation of cytosolic calcium ion concentration;GO:0007268:synaptic transmission;GO:0042472:inner ear morphogenesis;GO:0050910:detection of mechanical stimulus involved in sensory perception of sound;	GO:0005886:plasma membrane;GO:0005892:acetylcholine-gated channel complex;GO:0030054:cell junction;GO:0045211:postsynaptic membrane;	GO:0004889:acetylcholine-activated cation-selective channel activity;GO:0005262:calcium channel activity;
ENSG00000008516	2.66876	-1.47982	0.00265714	0.0274704	Up	MMP25	matrix metallopeptidase 25 [Source:HGNC Symbol%3BAcc:14246]	GO:0006508:proteolysis;GO:0006954:inflammatory response;GO:0060022:hard palate development;	GO:0005578:proteinaceous extracellular matrix;GO:0005886:plasma membrane;GO:0009986:cell surface;GO:0016020:membrane;GO:0031225:anchored component of membrane;	GO:0004222:metalloendopeptidase activity;GO:0005509:calcium ion binding;GO:0008270:zinc ion binding;
ENSG00000235920	2.68667	-0.766308	3.05856e-05	0.000492235	Up	AC073109.2	-	-	-	-
ENSG00000259207	2.69169	-0.509154	1.91181e-06	3.75265e-05	Up	ITGB3	integrin%2C beta 3 (platelet glycoprotein IIIa%2C antigen CD61) [Source:HGNC Symbol%3BAcc:6156]	GO:0001934:positive regulation of protein phosphorylation;GO:0001938:positive regulation of endothelial cell proliferation;GO:0002576:platelet degranulation;GO:0006457:protein folding;GO:0007044:cell-substrate junction assembly;GO:0007155:cell adhesion;GO:0007160:cell-matrix adhesion;GO:0007229:integrin-mediated signaling pathway;GO:0007411:axon guidance;GO:0007596:blood coagulation;GO:0010595:po…	GO:0005634:nucleus;GO:0005886:plasma membrane;GO:0005887:integral component of plasma membrane;GO:0005925:focal adhesion;GO:0008305:integrin complex;GO:0031092:platelet alpha granule membrane;GO:0031258:lamellipodium membrane;GO:0042470:melanosome;GO:0071062:alphav-beta3 integrin-vitronectin complex;	GO:0003756:protein disulfide isomerase activity;GO:0004872:receptor activity;GO:0005161:platelet-derived growth factor receptor binding;GO:0005515:protein binding;GO:0042802:identical protein binding;GO:0043184:vascular endothelial growth factor receptor 2 binding;GO:0050839:cell adhesion molecule binding;
ENSG00000129946	2.70062	0.475652	4.98668e-12	1.94972e-10	Up	SHC2	SHC (Src homology 2 domain containing) transforming protein 2 [Source:HGNC Symbol%3BAcc:29869]	GO:0007265:Ras protein signal transduction;GO:0008286:insulin receptor signaling pathway;GO:0035556:intracellular signal transduction;GO:0048011:neurotrophin TRK receptor signaling pathway;	GO:0005575:cellular_component;GO:0005829:cytosol;	-
ENSG00000144596	2.71266	1.88596	6.64512e-31	9.09659e-29	Up	GRIP2	glutamate receptor interacting protein 2 [Source:HGNC Symbol%3BAcc:23841]	GO:0007268:synaptic transmission;	GO:0005829:cytosol;GO:0005886:plasma membrane;	-
ENSG00000163453	2.73533	2.32926	4.54256e-41	9.16505e-39	Up	IGFBP7	insulin-like growth factor binding protein 7 [Source:HGNC Symbol%3BAcc:5476]	GO:0001558:regulation of cell growth;GO:0007155:cell adhesion;GO:0008285:negative regulation of cell proliferation;GO:0009451:RNA modification;GO:0048839:inner ear development;	GO:0005615:extracellular space;GO:0031012:extracellular matrix;	GO:0005515:protein binding;GO:0005520:insulin-like growth factor binding;
ENSG00000224769	2.73599	-0.731501	1.41334e-05	0.000242847	Up	AC069213.1	-	-	-	-
ENSG00000189157	2.73638	-0.731471	1.46146e-05	0.000250446	Up	FAM47E	family with sequence similarity 47%2C member E [Source:HGNC Symbol%3BAcc:34343]	-	-	-
ENSG00000142583	2.75891	-1.42331	0.00176064	0.0192141	Up	SLC2A5	solute carrier family 2 (facilitated glucose/fructose transporter)%2C member 5 [Source:HGNC Symbol%3BAcc:11010]	GO:0005975:carbohydrate metabolic process;GO:0008645:hexose transport;GO:0015755:fructose transport;GO:0015758:glucose transport;GO:0044281:small molecule metabolic process;GO:0055085:transmembrane transport;GO:0071332:cellular response to fructose stimulus;	GO:0005886:plasma membrane;GO:0016021:integral component of membrane;GO:0016324:apical plasma membrane;	GO:0005353:fructose transmembrane transporter activity;GO:0005355:glucose transmembrane transporter activity;GO:0022891:substrate-specific transmembrane transporter activity;
ENSG00000221947	2.7604	-1.42324	0.00151224	0.0168073	Up	XKR9	XK%2C Kell blood group complex subunit-related family%2C member 9 [Source:HGNC Symbol%3BAcc:20937]	-	GO:0016021:integral component of membrane;	-
ENSG00000168477	2.76845	-0.451524	8.20093e-07	1.70145e-05	Up	TNXB	tenascin XB [Source:HGNC Symbol%3BAcc:11976]	GO:0006631:fatty acid metabolic process;GO:0006641:triglyceride metabolic process;GO:0007155:cell adhesion;GO:0007160:cell-matrix adhesion;GO:0016337:single organismal cell-cell adhesion;GO:0030036:actin cytoskeleton organization;GO:0030199:collagen fibril organization;GO:0032963:collagen metabolic process;GO:0043206:extracellular fibril organization;GO:0043506:regulation of JUN kinase activity;G…	GO:0005578:proteinaceous extracellular matrix;GO:0005583:fibrillar collagen trimer;GO:0005615:extracellular space;GO:0005622:intracellular;GO:0031012:extracellular matrix;	GO:0005178:integrin binding;GO:0005518:collagen binding;GO:0008201:heparin binding;
ENSG00000168675	2.78258	-0.697597	8.67256e-06	0.000153996	Up	LDLRAD4	low density lipoprotein receptor class A domain containing 4 [Source:HGNC Symbol%3BAcc:1224]	GO:0008150:biological_process;	GO:0005886:plasma membrane;GO:0016021:integral component of membrane;	GO:0003674:molecular_function;
ENSG00000152128	2.80498	-0.994498	0.00010667	0.0015438	Up	TMEM163	transmembrane protein 163 [Source:HGNC Symbol%3BAcc:25380]	-	GO:0030054:cell junction;GO:0030285:integral component of synaptic vesicle membrane;GO:0031901:early endosome membrane;	GO:0008270:zinc ion binding;
ENSG00000228878	2.80506	-0.994506	0.000107448	0.00155311	Up	AC007551.3	-	-	-	-
ENSG00000166407	2.80595	-0.423505	4.13943e-07	8.98066e-06	Up	LMO1	LIM domain only 1 (rhombotin 1) [Source:HGNC Symbol%3BAcc:6641]	GO:0000122:negative regulation of transcription from RNA polymerase II promoter;GO:0045944:positive regulation of transcription from RNA polymerase II promoter;	GO:0005634:nucleus;	GO:0008270:zinc ion binding;
ENSG00000114455	2.80611	-0.423465	3.83236e-07	8.34886e-06	Up	HHLA2	HERV-H LTR-associating 2 [Source:HGNC Symbol%3BAcc:4905]	GO:0008150:biological_process;	GO:0005575:cellular_component;GO:0016021:integral component of membrane;	GO:0003674:molecular_function;
ENSG00000137809	2.81526	1.67572	4.00502e-28	4.85169e-26	Up	ITGA11	integrin%2C alpha 11 [Source:HGNC Symbol%3BAcc:6136]	GO:0007155:cell adhesion;GO:0007160:cell-matrix adhesion;GO:0007229:integrin-mediated signaling pathway;GO:0007517:muscle organ development;	GO:0005886:plasma membrane;GO:0008305:integrin complex;	GO:0005518:collagen binding;GO:0046872:metal ion binding;
ENSG00000181085	2.84596	-1.36883	0.000842905	0.00998331	Up	MAPK15	mitogen-activated protein kinase 15 [Source:HGNC Symbol%3BAcc:24667]	GO:0000122:negative regulation of transcription from RNA polymerase II promoter;GO:0000165:MAPK cascade;GO:0001934:positive regulation of protein phosphorylation;GO:0008156:negative regulation of DNA replication;GO:0031398:positive regulation of protein ubiquitination;GO:0032355:response to estradiol;GO:0045732:positive regulation of protein catabolic process;GO:0046777:protein autophosphorylatio…	GO:0005576:extracellular region;GO:0005622:intracellular;GO:0005634:nucleus;	GO:0004707:MAP kinase activity;GO:0005524:ATP binding;GO:0017124:SH3 domain binding;
ENSG00000222019	2.84636	-1.3688	0.000841554	0.00997343	Up	URAHP	urate (hydroxyiso-) hydrolase%2C pseudogene [Source:HGNC Symbol%3BAcc:43695]	-	-	-
ENSG00000139329	2.84681	-1.36879	0.000886594	0.0104367	Up	LUM	lumican [Source:HGNC Symbol%3BAcc:6724]	GO:0005975:carbohydrate metabolic process;GO:0007601:visual perception;GO:0014070:response to organic cyclic compound;GO:0018146:keratan sulfate biosynthetic process;GO:0030199:collagen fibril organization;GO:0030203:glycosaminoglycan metabolic process;GO:0042339:keratan sulfate metabolic process;GO:0042340:keratan sulfate catabolic process;GO:0044281:small molecule metabolic process;GO:0045944:p…	GO:0005576:extracellular region;GO:0005578:proteinaceous extracellular matrix;GO:0005583:fibrillar collagen trimer;GO:0005615:extracellular space;GO:0005796:Golgi lumen;GO:0031012:extracellular matrix;GO:0043202:lysosomal lumen;	GO:0005201:extracellular matrix structural constituent;GO:0005518:collagen binding;
ENSG00000173947	2.86318	-0.953888	6.28691e-05	0.000959525	Up	PIFO	primary cilia formation [Source:HGNC Symbol%3BAcc:27009]	GO:0030030:cell projection organization;GO:0031344:regulation of cell projection organization;GO:0033674:positive regulation of kinase activity;	GO:0005634:nucleus;GO:0005794:Golgi apparatus;GO:0005802:trans-Golgi network;GO:0016023:cytoplasmic membrane-bounded vesicle;	GO:0005515:protein binding;GO:0017137:Rab GTPase binding;GO:0019894:kinesin binding;GO:0019901:protein kinase binding;GO:0043015:gamma-tubulin binding;GO:0048487:beta-tubulin binding;
ENSG00000257512	2.92515	-1.31642	0.00130066	0.0146498	Up	RP11-486A14.1	-	-	-	-
ENSG00000143502	2.927	-1.31638	0.00085736	0.0101359	Up	SUSD4	sushi domain containing 4 [Source:HGNC Symbol%3BAcc:25470]	-	GO:0016021:integral component of membrane;	-
ENSG00000241962	2.92751	-1.31635	0.000471135	0.00594488	Up	C2orf15	chromosome 2 open reading frame 15 [Source:HGNC Symbol%3BAcc:28436]	-	-	-
ENSG00000100968	2.97325	-0.875879	1.92831e-05	0.000322807	Up	NFATC4	nuclear factor of activated T-cells%2C cytoplasmic%2C calcineurin-dependent 4 [Source:HGNC Symbol%3BAcc:7778]	GO:0001569:patterning of blood vessels;GO:0006366:transcription from RNA polymerase II promoter;GO:0006954:inflammatory response;GO:0007507:heart development;GO:0034644:cellular response to UV;GO:0043065:positive regulation of apoptotic process;GO:0045333:cellular respiration;GO:0045944:positive regulation of transcription from RNA polymerase II promoter;GO:0051145:smooth muscle cell differentiat…	GO:0005634:nucleus;GO:0005667:transcription factor complex;GO:0005737:cytoplasm;GO:0005829:cytosol;GO:0045111:intermediate filament cytoskeleton;	GO:0000981:sequence-specific DNA binding RNA polymerase II transcription factor activity;GO:0003677:DNA binding;GO:0003700:sequence-specific DNA binding transcription factor activity;GO:0003713:transcription coactivator activity;
ENSG00000167080	3.0041	-1.26577	0.000473035	0.00596366	Up	B4GALNT2	beta-1%2C4-N-acetyl-galactosaminyl transferase 2 [Source:HGNC Symbol%3BAcc:24136]	GO:0006047:UDP-N-acetylglucosamine metabolic process;GO:0006486:protein glycosylation;GO:0019276:UDP-N-acetylgalactosamine metabolic process;GO:0022408:negative regulation of cell-cell adhesion;GO:0030259:lipid glycosylation;	GO:0016021:integral component of membrane;GO:0030173:integral component of Golgi membrane;	GO:0008376:acetylgalactosaminyltransferase activity;
ENSG00000249602	3.00427	-1.26576	0.000469084	0.00592675	Up	RP11-98D18.3	-	-	-	-
ENSG00000158258	3.01133	1.95118	5.50442e-36	9.45797e-34	Up	CLSTN2	calsyntenin 2 [Source:HGNC Symbol%3BAcc:17448]	GO:0007156:homophilic cell adhesion via plasma membrane adhesion molecules;	GO:0000139:Golgi membrane;GO:0005789:endoplasmic reticulum membrane;GO:0005886:plasma membrane;GO:0016021:integral component of membrane;GO:0045211:postsynaptic membrane;	GO:0005509:calcium ion binding;
ENSG00000268621	3.02176	2.61127	4.50128e-50	1.27145e-47	Up	AC006262.5	-	-	-	-
ENSG00000109511	3.05324	0.351513	1.25943e-12	5.22776e-11	Up	ANXA10	annexin A10 [Source:HGNC Symbol%3BAcc:534]	-	GO:0005739:mitochondrion;	GO:0005509:calcium ion binding;GO:0005544:calcium-dependent phospholipid binding;
ENSG00000135220	3.07417	-0.217049	4.31849e-09	1.23305e-07	Up	UGT2A3	UDP glucuronosyltransferase 2 family%2C polypeptide A3 [Source:HGNC Symbol%3BAcc:28528]	GO:0052695:cellular glucuronidation;	GO:0016021:integral component of membrane;	GO:0015020:glucuronosyltransferase activity;GO:0016758:transferase activity, transferring hexosyl groups;
ENSG00000256268	3.07725	-1.21687	0.000263003	0.00351469	Up	RP11-221N13.3	-	-	-	-
ENSG00000269729	3.0954	0.215768	1.68401e-11	6.2229e-10	Up	AC006262.4	-	-	-	-
ENSG00000266947	3.14622	-1.16959	0.00015754	0.00219816	Up	RP11-799D4.4	-	-	-	-
ENSG00000166589	3.14868	0.430365	7.86949e-14	3.68991e-12	Up	CDH16	cadherin 16%2C KSP-cadherin [Source:HGNC Symbol%3BAcc:1755]	GO:0007155:cell adhesion;GO:0007156:homophilic cell adhesion via plasma membrane adhesion molecules;	GO:0005886:plasma membrane;GO:0016021:integral component of membrane;	GO:0005509:calcium ion binding;
ENSG00000152377	3.16176	4.2368	7.1523e-163	1.88252e-159	Up	SPOCK1	sparc/osteonectin%2C cwcv and kazal-like domains proteoglycan (testican) 1 [Source:HGNC Symbol%3BAcc:11251]	GO:0001558:regulation of cell growth;GO:0001764:neuron migration;GO:0007155:cell adhesion;GO:0007165:signal transduction;GO:0007399:nervous system development;GO:0010812:negative regulation of cell-substrate adhesion;GO:0010951:negative regulation of endopeptidase activity;GO:0010977:negative regulation of neuron projection development;GO:0021953:central nervous system neuron differentiation;GO:0…	GO:0005578:proteinaceous extracellular matrix;GO:0005615:extracellular space;GO:0005737:cytoplasm;GO:0014069:postsynaptic density;GO:0016528:sarcoplasm;GO:0031594:neuromuscular junction;GO:0033268:node of Ranvier;	GO:0004867:serine-type endopeptidase inhibitor activity;GO:0004869:cysteine-type endopeptidase inhibitor activity;GO:0005509:calcium ion binding;GO:0008191:metalloendopeptidase inhibitor activity;
ENSG00000221740	3.20434	-1.73138	0.00396973	0.0392802	Up	SNORD93	small nucleolar RNA%2C C/D box 93 [Source:HGNC Symbol%3BAcc:32755]	-	-	-
ENSG00000169885	3.20494	-1.73136	0.00380786	0.0378596	Up	CALML6	calmodulin-like 6 [Source:HGNC Symbol%3BAcc:24193]	-	GO:0005634:nucleus;GO:0005730:nucleolus;GO:0005737:cytoplasm;GO:0043231:intracellular membrane-bounded organelle;	GO:0005509:calcium ion binding;
ENSG00000258399	3.20503	-1.73135	0.00379607	0.0377553	Up	MEG8	maternally expressed 8 (non-protein coding) [Source:HGNC Symbol%3BAcc:14574]	-	-	-
ENSG00000165995	3.2052	-1.73134	0.00381311	0.0379052	Up	CACNB2	calcium channel%2C voltage-dependent%2C beta 2 subunit [Source:HGNC Symbol%3BAcc:1402]	GO:0006810:transport;GO:0006816:calcium ion transport;GO:0007268:synaptic transmission;GO:0007411:axon guidance;GO:0007528:neuromuscular junction development;GO:0007601:visual perception;GO:0051928:positive regulation of calcium ion transport;GO:0070509:calcium ion import;	GO:0005887:integral component of plasma membrane;GO:0005891:voltage-gated calcium channel complex;GO:0042383:sarcolemma;	GO:0005245:voltage-gated calcium channel activity;GO:0005262:calcium channel activity;GO:0005515:protein binding;GO:0008331:high voltage-gated calcium channel activity;
ENSG00000120262	3.2054	-1.73133	0.0038669	0.0383741	Up	CCDC170	coiled-coil domain containing 170 [Source:HGNC Symbol%3BAcc:21177]	-	-	-
ENSG00000210144	3.20649	-1.73131	0.00440686	0.0430174	Up	MT-TY	mitochondrially encoded tRNA tyrosine [Source:HGNC Symbol%3BAcc:7502]	-	-	-
ENSG00000185966	3.21282	-1.1238	8.47795e-05	0.00125202	Up	LCE3E	late cornified envelope 3E [Source:HGNC Symbol%3BAcc:29463]	GO:0031424:keratinization;	-	-
ENSG00000244122	3.24694	4.10329	2.51546e-162	6.33295e-159	Up	UGT1A7	UDP glucuronosyltransferase 1 family%2C polypeptide A7 [Source:HGNC Symbol%3BAcc:12539]	GO:0007588:excretion;GO:0009804:coumarin metabolic process;GO:0017144:drug metabolic process;GO:0042573:retinoic acid metabolic process;GO:0043086:negative regulation of catalytic activity;GO:0045922:negative regulation of fatty acid metabolic process;GO:0051552:flavone metabolic process;GO:0052696:flavonoid glucuronidation;GO:0052697:xenobiotic glucuronidation;	GO:0005783:endoplasmic reticulum;GO:0005789:endoplasmic reticulum membrane;GO:0016021:integral component of membrane;	GO:0001972:retinoic acid binding;GO:0004857:enzyme inhibitor activity;GO:0005080:protein kinase C binding;GO:0008144:drug binding;GO:0015020:glucuronosyltransferase activity;GO:0016758:transferase activity, transferring hexosyl groups;GO:0019899:enzyme binding;GO:0042803:protein homodimerization activity;GO:0046982:protein heterodimerization activity;
ENSG00000074276	3.31734	-1.66428	0.00220177	0.0233707	Up	CDHR2	cadherin-related family member 2 [Source:HGNC Symbol%3BAcc:18231]	GO:0007155:cell adhesion;GO:0007156:homophilic cell adhesion via plasma membrane adhesion molecules;GO:0030308:negative regulation of cell growth;	GO:0016021:integral component of membrane;GO:0016324:apical plasma membrane;GO:0030054:cell junction;	GO:0005509:calcium ion binding;GO:0005515:protein binding;
ENSG00000196963	3.3178	-1.66427	0.00211164	0.0225474	Up	PCDHB16	protocadherin beta 16 [Source:HGNC Symbol%3BAcc:14546]	GO:0007156:homophilic cell adhesion via plasma membrane adhesion molecules;GO:0007268:synaptic transmission;GO:0007416:synapse assembly;GO:0016339:calcium-dependent cell-cell adhesion via plasma membrane cell adhesion molecules;	GO:0005886:plasma membrane;GO:0016021:integral component of membrane;	GO:0005509:calcium ion binding;
ENSG00000153233	3.31824	-1.66424	0.00205876	0.0220641	Up	PTPRR	protein tyrosine phosphatase%2C receptor type%2C R [Source:HGNC Symbol%3BAcc:9680]	GO:0001701:in utero embryonic development;GO:0006470:protein dephosphorylation;	GO:0005634:nucleus;GO:0005730:nucleolus;GO:0005737:cytoplasm;GO:0005886:plasma membrane;GO:0009986:cell surface;GO:0016021:integral component of membrane;GO:0048471:perinuclear region of cytoplasm;	GO:0004725:protein tyrosine phosphatase activity;GO:0005001:transmembrane receptor protein tyrosine phosphatase activity;GO:0019901:protein kinase binding;
ENSG00000232940	3.31841	-1.66423	0.00207728	0.022238	Up	HCG25	HLA complex group 25 (non-protein coding) [Source:HGNC Symbol%3BAcc:20196]	-	-	-
ENSG00000170290	3.319	-1.66421	0.00222344	0.0235622	Up	SLN	sarcolipin [Source:HGNC Symbol%3BAcc:11089]	GO:0006816:calcium ion transport;GO:0043086:negative regulation of catalytic activity;GO:0043242:negative regulation of protein complex disassembly;GO:0051924:regulation of calcium ion transport;GO:0070296:sarcoplasmic reticulum calcium ion transport;GO:0090281:negative regulation of calcium ion import;GO:1901020:negative regulation of calcium ion transmembrane transporter activity;GO:1901077:reg…	GO:0016021:integral component of membrane;GO:0016529:sarcoplasmic reticulum;GO:0033017:sarcoplasmic reticulum membrane;	GO:0004857:enzyme inhibitor activity;GO:0051117:ATPase binding;
ENSG00000273138	3.31912	-1.66421	0.00222365	0.0235622	Up	GS1-293C5.1	-	-	-	-
ENSG00000207631	3.31913	-1.66421	0.00222377	0.0235622	Up	MIR641	microRNA 641 [Source:HGNC Symbol%3BAcc:32897]	-	-	-
ENSG00000205129	3.32036	-1.6642	0.002646	0.0273796	Up	C4orf47	chromosome 4 open reading frame 47 [Source:HGNC Symbol%3BAcc:34346]	-	-	-
ENSG00000108823	3.33699	-1.03635	2.55678e-05	0.000418932	Up	SGCA	sarcoglycan%2C alpha (50kDa dystrophin-associated glycoprotein) [Source:HGNC Symbol%3BAcc:10805]	GO:0006936:muscle contraction;GO:0007517:muscle organ development;	GO:0005737:cytoplasm;GO:0005856:cytoskeleton;GO:0005911:cell-cell junction;GO:0016010:dystrophin-associated glycoprotein complex;GO:0016012:sarcoglycan complex;GO:0016021:integral component of membrane;GO:0042383:sarcolemma;GO:0045121:membrane raft;	GO:0005509:calcium ion binding;
ENSG00000099957	3.33742	-1.0363	2.41555e-05	0.000396688	Up	P2RX6	purinergic receptor P2X%2C ligand-gated ion channel%2C 6 [Source:HGNC Symbol%3BAcc:8538]	GO:0006810:transport;GO:0006812:cation transport;GO:0006936:muscle contraction;GO:0007165:signal transduction;GO:0035590:purinergic nucleotide receptor signaling pathway;GO:0051260:protein homooligomerization;GO:0051291:protein heterooligomerization;	GO:0005737:cytoplasm;GO:0005887:integral component of plasma membrane;GO:0014069:postsynaptic density;GO:0016020:membrane;GO:0016021:integral component of membrane;GO:0030054:cell junction;GO:0043025:neuronal cell body;GO:0043197:dendritic spine;	GO:0001614:purinergic nucleotide receptor activity;GO:0004888:transmembrane signaling receptor activity;GO:0004931:extracellular ATP-gated cation channel activity;GO:0005216:ion channel activity;GO:0005524:ATP binding;GO:0015267:channel activity;GO:0042802:identical protein binding;
ENSG00000204869	3.3567	1.14207	2.04087e-24	1.99961e-22	Up	IGFL4	IGF-like family member 4 [Source:HGNC Symbol%3BAcc:32931]	-	GO:0005576:extracellular region;	-
ENSG00000175264	3.39016	0.460742	6.2476e-15	3.24746e-13	Up	CHST1	carbohydrate (keratan sulfate Gal-6) sulfotransferase 1 [Source:HGNC Symbol%3BAcc:1969]	GO:0005975:carbohydrate metabolic process;GO:0005976:polysaccharide metabolic process;GO:0006012:galactose metabolic process;GO:0006790:sulfur compound metabolic process;GO:0006954:inflammatory response;GO:0018146:keratan sulfate biosynthetic process;GO:0030203:glycosaminoglycan metabolic process;GO:0042339:keratan sulfate metabolic process;GO:0044281:small molecule metabolic process;	GO:0000139:Golgi membrane;GO:0016021:integral component of membrane;	GO:0008146:sulfotransferase activity;GO:0045130:keratan sulfotransferase activity;
ENSG00000243766	3.42284	-1.60015	0.00112502	0.0128973	Up	HOTTIP	HOXA distal transcript antisense RNA [Source:HGNC Symbol%3BAcc:37461]	-	-	-
ENSG00000256162	3.42308	-1.60012	0.00110815	0.0127424	Up	SMLR1	small leucine-rich protein 1 [Source:HGNC Symbol%3BAcc:44670]	-	GO:0016021:integral component of membrane;	-
ENSG00000107562	3.42328	-1.60012	0.00111309	0.0127883	Up	CXCL12	chemokine (C-X-C motif) ligand 12 [Source:HGNC Symbol%3BAcc:10672]	GO:0001569:patterning of blood vessels;GO:0001667:ameboidal-type cell migration;GO:0006874:cellular calcium ion homeostasis;GO:0006935:chemotaxis;GO:0006955:immune response;GO:0007155:cell adhesion;GO:0007165:signal transduction;GO:0007186:G-protein coupled receptor signaling pathway;GO:0007281:germ cell development;GO:0007420:brain development;GO:0008015:blood circulation;GO:0008045:motor neuron…	GO:0005576:extracellular region;GO:0005615:extracellular space;GO:0009897:external side of plasma membrane;	GO:0005102:receptor binding;GO:0008009:chemokine activity;GO:0008083:growth factor activity;GO:0045236:CXCR chemokine receptor binding;
ENSG00000234134	3.42602	-1.60007	0.00179992	0.01958	Up	RP11-383C5.5	-	-	-	-
ENSG00000213759	3.46836	-0.169772	1.50737e-10	5.04243e-09	Up	UGT2B11	UDP glucuronosyltransferase 2 family%2C polypeptide B11 [Source:HGNC Symbol%3BAcc:12545]	GO:0006805:xenobiotic metabolic process;GO:0008210:estrogen metabolic process;	GO:0005789:endoplasmic reticulum membrane;GO:0016021:integral component of membrane;	GO:0015020:glucuronosyltransferase activity;
ENSG00000117594	3.52066	-1.53875	0.000600236	0.00737363	Up	HSD11B1	hydroxysteroid (11-beta) dehydrogenase 1 [Source:HGNC Symbol%3BAcc:5208]	GO:0006704:glucocorticoid biosynthetic process;GO:0008202:steroid metabolic process;GO:0030324:lung development;GO:0044281:small molecule metabolic process;	GO:0005789:endoplasmic reticulum membrane;GO:0016021:integral component of membrane;	GO:0003845:11-beta-hydroxysteroid dehydrogenase [NAD(P)] activity;GO:0070524:11-beta-hydroxysteroid dehydrogenase (NADP+) activity;
ENSG00000169562	3.52073	-1.53875	0.000600281	0.00737363	Up	GJB1	gap junction protein%2C beta 1%2C 32kDa [Source:HGNC Symbol%3BAcc:4283]	GO:0006810:transport;GO:0007154:cell communication;GO:0007267:cell-cell signaling;GO:0007399:nervous system development;GO:0015868:purine ribonucleotide transport;GO:0016264:gap junction assembly;GO:0051259:protein oligomerization;	GO:0005783:endoplasmic reticulum;GO:0005789:endoplasmic reticulum membrane;GO:0005922:connexon complex;GO:0016021:integral component of membrane;	GO:0005243:gap junction channel activity;GO:0042803:protein homodimerization activity;
ENSG00000049283	3.52153	-1.5387	0.000640363	0.00780472	Up	EPN3	epsin 3 [Source:HGNC Symbol%3BAcc:18235]	-	GO:0005634:nucleus;GO:0030136:clathrin-coated vesicle;GO:0048471:perinuclear region of cytoplasm;	GO:0008289:lipid binding;
ENSG00000166825	3.54737	3.50538	4.44966e-119	5.85585e-116	Up	ANPEP	alanyl (membrane) aminopeptidase [Source:HGNC Symbol%3BAcc:500]	GO:0001525:angiogenesis;GO:0002003:angiotensin maturation;GO:0006508:proteolysis;GO:0019048:modulation by virus of host morphology or physiology;GO:0030154:cell differentiation;GO:0044267:cellular protein metabolic process;	GO:0005793:endoplasmic reticulum-Golgi intermediate compartment;GO:0005829:cytosol;GO:0005887:integral component of plasma membrane;GO:0009897:external side of plasma membrane;	GO:0001618:virus receptor activity;GO:0004177:aminopeptidase activity;GO:0004872:receptor activity;GO:0008237:metallopeptidase activity;GO:0008270:zinc ion binding;
ENSG00000162595	3.55757	-0.875887	2.13037e-06	4.1524e-05	Up	DIRAS3	DIRAS family%2C GTP-binding RAS-like 3 [Source:HGNC Symbol%3BAcc:687]	GO:0000079:regulation of cyclin-dependent protein serine/threonine kinase activity;GO:0006349:regulation of gene expression by genetic imprinting;GO:0007264:small GTPase mediated signal transduction;	GO:0005886:plasma membrane;	GO:0003924:GTPase activity;GO:0005515:protein binding;GO:0005525:GTP binding;
ENSG00000163202	3.5614	0.1796	1.11675e-13	5.15675e-12	Up	LCE3D	late cornified envelope 3D [Source:HGNC Symbol%3BAcc:16615]	GO:0031424:keratinization;	-	-
ENSG00000123610	3.56558	1.62958	4.19504e-35	6.90096e-33	Up	TNFAIP6	tumor necrosis factor%2C alpha-induced protein 6 [Source:HGNC Symbol%3BAcc:11898]	GO:0006954:inflammatory response;GO:0007155:cell adhesion;GO:0007165:signal transduction;GO:0007267:cell-cell signaling;	-	GO:0005540:hyaluronic acid binding;
ENSG00000108947	3.57087	-0.423539	5.7964e-09	1.62774e-07	Up	EFNB3	ephrin-B3 [Source:HGNC Symbol%3BAcc:3228]	GO:0007267:cell-cell signaling;GO:0007399:nervous system development;GO:0007628:adult walking behavior;GO:0016198:axon choice point recognition;GO:0019048:modulation by virus of host morphology or physiology;GO:0048013:ephrin receptor signaling pathway;	GO:0005887:integral component of plasma membrane;	GO:0005005:transmembrane-ephrin receptor activity;GO:0046875:ephrin receptor binding;
ENSG00000124253	3.57145	-0.423494	4.93289e-09	1.39882e-07	Up	PCK1	phosphoenolpyruvate carboxykinase 1 (soluble) [Source:HGNC Symbol%3BAcc:8724]	GO:0005975:carbohydrate metabolic process;GO:0006006:glucose metabolic process;GO:0006094:gluconeogenesis;GO:0006107:oxaloacetate metabolic process;GO:0006475:internal protein amino acid acetylation;GO:0014823:response to activity;GO:0017144:drug metabolic process;GO:0032868:response to insulin;GO:0042593:glucose homeostasis;GO:0044281:small molecule metabolic process;GO:0046327:glycerol biosynth…	GO:0005737:cytoplasm;GO:0005829:cytosol;	GO:0000287:magnesium ion binding;GO:0004611:phosphoenolpyruvate carboxykinase activity;GO:0004613:phosphoenolpyruvate carboxykinase (GTP) activity;GO:0005525:GTP binding;GO:0016301:kinase activity;GO:0019003:GDP binding;GO:0030145:manganese ion binding;GO:0031406:carboxylic acid binding;
ENSG00000116690	3.60603	-0.396019	2.71313e-09	7.93855e-08	Up	PRG4	proteoglycan 4 [Source:HGNC Symbol%3BAcc:9364]	GO:0006955:immune response;GO:0008283:cell proliferation;GO:0042127:regulation of cell proliferation;GO:0045409:negative regulation of interleukin-6 biosynthetic process;GO:0071425:hematopoietic stem cell proliferation;	GO:0005615:extracellular space;	GO:0005044:scavenger receptor activity;GO:0030247:polysaccharide binding;
ENSG00000123901	3.61225	-1.47987	0.000323818	0.00424416	Up	GPR83	G protein-coupled receptor 83 [Source:HGNC Symbol%3BAcc:4523]	GO:0051384:response to glucocorticoid;	GO:0005886:plasma membrane;GO:0016021:integral component of membrane;	GO:0004930:G-protein coupled receptor activity;GO:0004983:neuropeptide Y receptor activity;
ENSG00000260830	3.61263	-1.47984	0.000320615	0.00420599	Up	RP11-524O1.4	-	-	-	-
ENSG00000233205	3.61263	-1.47984	0.000320615	0.00420599	Up	AC108479.2	-	-	-	-
ENSG00000159784	3.65677	-0.801859	7.29896e-07	1.52305e-05	Up	FAM131B	family with sequence similarity 131%2C member B [Source:HGNC Symbol%3BAcc:22202]	-	-	-
ENSG00000123243	3.67517	2.98609	6.41276e-86	4.58433e-83	Up	ITIH5	inter-alpha-trypsin inhibitor heavy chain family%2C member 5 [Source:HGNC Symbol%3BAcc:21449]	GO:0030212:hyaluronan metabolic process;	GO:0005576:extracellular region;	GO:0004867:serine-type endopeptidase inhibitor activity;
ENSG00000240583	3.73616	-0.291131	2.54029e-10	8.31049e-09	Up	AQP1	aquaporin 1 (Colton blood group) [Source:HGNC Symbol%3BAcc:633]	GO:0003097:renal water transport;GO:0006182:cGMP biosynthetic process;GO:0006813:potassium ion transport;GO:0006833:water transport;GO:0006884:cell volume homeostasis;GO:0015670:carbon dioxide transport;GO:0015696:ammonium transport;GO:0015701:bicarbonate transport;GO:0015793:glycerol transport;GO:0019725:cellular homeostasis;GO:0021670:lateral ventricle development;GO:0030157:pancreatic juice se…	GO:0005634:nucleus;GO:0005737:cytoplasm;GO:0005886:plasma membrane;GO:0005887:integral component of plasma membrane;GO:0005903:brush border;GO:0009925:basal plasma membrane;GO:0016021:integral component of membrane;GO:0016323:basolateral plasma membrane;GO:0016324:apical plasma membrane;GO:0020003:symbiont-containing vacuole;GO:0020005:symbiont-containing vacuole membrane;GO:0031526:brush border …	GO:0005215:transporter activity;GO:0005223:intracellular cGMP activated cation channel activity;GO:0005267:potassium channel activity;GO:0005372:water transmembrane transporter activity;GO:0005515:protein binding;GO:0015079:potassium ion transmembrane transporter activity;GO:0015168:glycerol transmembrane transporter activity;GO:0015250:water channel activity;GO:0022857:transmembrane transporter …
ENSG00000169436	3.7739	1.81695	1.7329e-42	3.80089e-40	Up	COL22A1	collagen%2C type XXII%2C alpha 1 [Source:HGNC Symbol%3BAcc:22989]	GO:0030198:extracellular matrix organization;	GO:0005576:extracellular region;GO:0005581:collagen trimer;GO:0005788:endoplasmic reticulum lumen;	-
ENSG00000183729	3.77988	-1.36884	9.09792e-05	0.00133236	Up	NPBWR1	neuropeptides B/W receptor 1 [Source:HGNC Symbol%3BAcc:4522]	GO:0007186:G-protein coupled receptor signaling pathway;GO:0007268:synaptic transmission;GO:0019222:regulation of metabolic process;GO:0038003:opioid receptor signaling pathway;	GO:0005886:plasma membrane;GO:0016021:integral component of membrane;	GO:0004985:opioid receptor activity;GO:0005515:protein binding;GO:0008188:neuropeptide receptor activity;
ENSG00000185634	3.85158	-1.31644	0.000340048	0.00443479	Up	SHC4	SHC (Src homology 2 domain containing) family%2C member 4 [Source:HGNC Symbol%3BAcc:16743]	GO:0035556:intracellular signal transduction;	GO:0005886:plasma membrane;GO:0030054:cell junction;GO:0045211:postsynaptic membrane;	GO:0019904:protein domain specific binding;GO:0030971:receptor tyrosine kinase binding;
ENSG00000135636	3.85592	-0.193318	2.168e-11	7.96056e-10	Up	DYSF	dysferlin [Source:HGNC Symbol%3BAcc:3097]	GO:0001778:plasma membrane repair;GO:0006906:vesicle fusion;	GO:0005886:plasma membrane;GO:0016021:integral component of membrane;GO:0030027:lamellipodium;GO:0030315:T-tubule;GO:0030659:cytoplasmic vesicle membrane;	GO:0005515:protein binding;GO:0005544:calcium-dependent phospholipid binding;
ENSG00000146250	3.85686	-1.31638	4.85493e-05	0.000754293	Up	PRSS35	protease%2C serine%2C 35 [Source:HGNC Symbol%3BAcc:21387]	-	GO:0005576:extracellular region;GO:0005739:mitochondrion;	GO:0003824:catalytic activity;
ENSG00000182329	3.85706	-1.31636	5.00251e-05	0.000775142	Up	AC079354.1	uncharacterized protein KIAA2012 [Source:RefSeq peptide%3BAcc:NP_001264301]	-	-	-
ENSG00000085741	3.87668	-0.632055	2.9315e-08	7.44837e-07	Up	WNT11	wingless-type MMTV integration site family%2C member 11 [Source:HGNC Symbol%3BAcc:12776]	GO:0001649:osteoblast differentiation;GO:0003151:outflow tract morphogenesis;GO:0006468:protein phosphorylation;GO:0010628:positive regulation of gene expression;GO:0030182:neuron differentiation;GO:0030282:bone mineralization;GO:0030308:negative regulation of cell growth;GO:0030325:adrenal gland development;GO:0030335:positive regulation of cell migration;GO:0030336:negative regulation of cell m…	GO:0005576:extracellular region;GO:0005578:proteinaceous extracellular matrix;GO:0005615:extracellular space;GO:0005737:cytoplasm;	GO:0005109:frizzled binding;GO:0030295:protein kinase activator activity;GO:0044212:transcription regulatory region DNA binding;
ENSG00000205143	3.99893	-1.2169	2.69459e-05	0.000438411	Up	ARID3C	AT rich interactive domain 3C (BRIGHT-like) [Source:HGNC Symbol%3BAcc:21209]	GO:0006351:transcription, DNA-templated;GO:0045944:positive regulation of transcription from RNA polymerase II promoter;	GO:0005634:nucleus;GO:0005737:cytoplasm;GO:0045121:membrane raft;	GO:0003677:DNA binding;GO:0003682:chromatin binding;
ENSG00000206073	4.06925	-0.0155544	1.55319e-13	7.08168e-12	Up	SERPINB4	serpin peptidase inhibitor%2C clade B (ovalbumin)%2C member 4 [Source:HGNC Symbol%3BAcc:10570]	GO:0006955:immune response;GO:0010466:negative regulation of peptidase activity;GO:0010951:negative regulation of endopeptidase activity;GO:0030162:regulation of proteolysis;	GO:0005576:extracellular region;GO:0005737:cytoplasm;	GO:0004867:serine-type endopeptidase inhibitor activity;
ENSG00000105668	4.12916	-1.12376	7.25655e-06	0.000130096	Up	UPK1A	uroplakin 1A [Source:HGNC Symbol%3BAcc:12577]	GO:0030855:epithelial cell differentiation;GO:0051259:protein oligomerization;	GO:0005783:endoplasmic reticulum;GO:0005886:plasma membrane;GO:0016021:integral component of membrane;GO:0016324:apical plasma membrane;	GO:0042803:protein homodimerization activity;GO:0048029:monosaccharide binding;
ENSG00000136928	4.12921	-1.12376	7.25686e-06	0.000130096	Up	GABBR2	gamma-aminobutyric acid (GABA) B receptor%2C 2 [Source:HGNC Symbol%3BAcc:4507]	GO:0007186:G-protein coupled receptor signaling pathway;GO:0007194:negative regulation of adenylate cyclase activity;GO:0007214:gamma-aminobutyric acid signaling pathway;GO:0007268:synaptic transmission;	GO:0005737:cytoplasm;GO:0005886:plasma membrane;GO:0005887:integral component of plasma membrane;GO:0030054:cell junction;GO:0038039:G-protein coupled receptor heterodimeric complex;GO:0043005:neuron projection;GO:0045211:postsynaptic membrane;	GO:0004965:G-protein coupled GABA receptor activity;
ENSG00000087245	4.16361	3.54959	2.09021e-147	3.90431e-144	Up	MMP2	matrix metallopeptidase 2 (gelatinase A%2C 72kDa gelatinase%2C 72kDa type IV collagenase) [Source:HGNC Symbol%3BAcc:7166]	GO:0001525:angiogenesis;GO:0001666:response to hypoxia;GO:0001955:blood vessel maturation;GO:0001957:intramembranous ossification;GO:0006508:proteolysis;GO:0007566:embryo implantation;GO:0022617:extracellular matrix disassembly;GO:0030198:extracellular matrix organization;GO:0030574:collagen catabolic process;GO:0044267:cellular protein metabolic process;GO:0060325:face morphogenesis;GO:0060346:b…	GO:0005576:extracellular region;GO:0005578:proteinaceous extracellular matrix;GO:0005615:extracellular space;GO:0005634:nucleus;GO:0005739:mitochondrion;GO:0005886:plasma membrane;GO:0030017:sarcomere;GO:0031012:extracellular matrix;	GO:0004222:metalloendopeptidase activity;GO:0004252:serine-type endopeptidase activity;GO:0005515:protein binding;GO:0008270:zinc ion binding;
ENSG00000157613	4.18957	-1.07941	3.83777e-06	7.19178e-05	Up	CREB3L1	cAMP responsive element binding protein 3-like 1 [Source:HGNC Symbol%3BAcc:18856]	GO:0006986:response to unfolded protein;GO:0030500:regulation of bone mineralization;	GO:0005634:nucleus;GO:0005783:endoplasmic reticulum;GO:0005789:endoplasmic reticulum membrane;GO:0016021:integral component of membrane;	GO:0001077:RNA polymerase II core promoter proximal region sequence-specific DNA binding transcription factor activity involved in positive regulation of transcription;GO:0003682:chromatin binding;GO:0003700:sequence-specific DNA binding transcription factor activity;GO:0043565:sequence-specific DNA binding;
ENSG00000101198	4.20136	0.733427	3.848e-22	3.29613e-20	Up	NKAIN4	Na+/K+ transporting ATPase interacting 4 [Source:HGNC Symbol%3BAcc:16191]	-	GO:0005886:plasma membrane;GO:0016021:integral component of membrane;	-
ENSG00000234537	4.2444	-1.0364	7.96602e-06	0.000142061	Up	RP11-100G15.7	-	-	-	-
ENSG00000182950	4.24785	-1.03636	2.03893e-06	3.98731e-05	Up	ODF3L1	outer dense fiber of sperm tails 3-like 1 [Source:HGNC Symbol%3BAcc:28735]	-	-	-
ENSG00000176402	4.24865	-1.03629	2.257e-06	4.38562e-05	Up	GJC3	gap junction protein%2C gamma 3%2C 30.2kDa [Source:HGNC Symbol%3BAcc:17495]	GO:0007605:sensory perception of sound;GO:0042552:myelination;	GO:0005922:connexon complex;GO:0016021:integral component of membrane;GO:0043209:myelin sheath;	GO:0042803:protein homodimerization activity;
ENSG00000167244	4.26908	2.60081	7.60878e-80	4.40586e-77	Up	IGF2	insulin-like growth factor 2 (somatomedin A) [Source:HGNC Symbol%3BAcc:5466]	GO:0001501:skeletal system development;GO:0001503:ossification;GO:0001934:positive regulation of protein phosphorylation;GO:0002576:platelet degranulation;GO:0006006:glucose metabolic process;GO:0006349:regulation of gene expression by genetic imprinting;GO:0006355:regulation of transcription, DNA-templated;GO:0007275:multicellular organismal development;GO:0007596:blood coagulation;GO:0008284:po…	GO:0005576:extracellular region;GO:0005615:extracellular space;GO:0005886:plasma membrane;GO:0031093:platelet alpha granule lumen;	GO:0005158:insulin receptor binding;GO:0005159:insulin-like growth factor receptor binding;GO:0005179:hormone activity;GO:0005515:protein binding;GO:0008083:growth factor activity;GO:0030546:receptor activator activity;GO:0043539:protein serine/threonine kinase activator activity;
ENSG00000114115	4.33835	1.63603	3.90164e-41	7.95509e-39	Up	RBP1	retinol binding protein 1%2C cellular [Source:HGNC Symbol%3BAcc:9919]	GO:0001523:retinoid metabolic process;GO:0006776:vitamin A metabolic process;GO:0007603:phototransduction, visible light;	GO:0005829:cytosol;	GO:0005215:transporter activity;GO:0005501:retinoid binding;GO:0008289:lipid binding;GO:0016918:retinal binding;GO:0019841:retinol binding;
ENSG00000230234	4.35814	-0.953879	5.59773e-07	1.19124e-05	Up	RP1-276N6.2	-	-	-	-
ENSG00000198788	4.40957	-0.914408	3.13272e-07	6.90742e-06	Up	MUC2	mucin 2%2C oligomeric mucus/gel-forming [Source:HGNC Symbol%3BAcc:7512]	GO:0016266:O-glycan processing;GO:0043687:post-translational protein modification;GO:0044267:cellular protein metabolic process;	GO:0005576:extracellular region;GO:0005796:Golgi lumen;GO:0070702:inner mucus layer;GO:0070703:outer mucus layer;	GO:0005515:protein binding;
ENSG00000198203	4.55073	-0.0797343	5.90059e-14	2.79373e-12	Up	SULT1C2	sulfotransferase family%2C cytosolic%2C 1C%2C member 2 [Source:HGNC Symbol%3BAcc:11456]	GO:0006805:xenobiotic metabolic process;GO:0009308:amine metabolic process;GO:0044281:small molecule metabolic process;GO:0050427:3'-phosphoadenosine 5'-phosphosulfate metabolic process;GO:0051923:sulfation;	GO:0005737:cytoplasm;GO:0005829:cytosol;GO:0015630:microtubule cytoskeleton;	GO:0008146:sulfotransferase activity;
ENSG00000159713	5.14291	1.59576	4.02293e-46	9.99776e-44	Up	TPPP3	tubulin polymerization-promoting protein family member 3 [Source:HGNC Symbol%3BAcc:24162]	GO:0001578:microtubule bundle formation;	GO:0005737:cytoplasm;GO:0005874:microtubule;	GO:0015631:tubulin binding;
ENSG00000169509	5.16189	-2.0362	0.00443139	0.0432132	Up	CRCT1	cysteine-rich C-terminal 1 [Source:HGNC Symbol%3BAcc:29875]	-	-	-
ENSG00000184584	5.16189	-2.0362	0.00443088	0.0432132	Up	TMEM173	transmembrane protein 173 [Source:HGNC Symbol%3BAcc:27962]	GO:0002218:activation of innate immune response;GO:0002230:positive regulation of defense response to virus by host;GO:0006915:apoptotic process;GO:0032092:positive regulation of protein binding;GO:0032479:regulation of type I interferon production;GO:0032481:positive regulation of type I interferon production;GO:0032608:interferon-beta production;GO:0033160:positive regulation of protein import …	GO:0005741:mitochondrial outer membrane;GO:0005777:peroxisome;GO:0005783:endoplasmic reticulum;GO:0005789:endoplasmic reticulum membrane;GO:0005794:Golgi apparatus;GO:0005886:plasma membrane;GO:0016021:integral component of membrane;GO:0030659:cytoplasmic vesicle membrane;GO:0048471:perinuclear region of cytoplasm;	GO:0005515:protein binding;GO:0008134:transcription factor binding;GO:0019901:protein kinase binding;GO:0031625:ubiquitin protein ligase binding;GO:0035438:cyclic-di-GMP binding;GO:0042803:protein homodimerization activity;GO:0061507:cyclic-GMP-AMP binding;
ENSG00000088053	5.1622	-2.03619	0.00436618	0.0426923	Up	GP6	glycoprotein VI (platelet) [Source:HGNC Symbol%3BAcc:14388]	GO:0007167:enzyme linked receptor protein signaling pathway;GO:0007596:blood coagulation;GO:0030168:platelet activation;GO:0050900:leukocyte migration;	GO:0005886:plasma membrane;GO:0005887:integral component of plasma membrane;	GO:0004872:receptor activity;GO:0004888:transmembrane signaling receptor activity;GO:0005515:protein binding;GO:0005518:collagen binding;
ENSG00000250305	5.16246	-2.03618	0.00436891	0.0427021	Up	KIAA1456	KIAA1456 [Source:HGNC Symbol%3BAcc:26725]	-	-	GO:0008168:methyltransferase activity;
ENSG00000228679	5.16246	-2.03618	0.0043691	0.0427021	Up	RP4-676J13.2	-	-	-	-
ENSG00000107105	5.16246	-2.03618	0.0043694	0.0427021	Up	ELAVL2	ELAV like neuron-specific RNA binding protein 2 [Source:HGNC Symbol%3BAcc:3313]	GO:0006355:regulation of transcription, DNA-templated;	-	GO:0000166:nucleotide binding;GO:0003723:RNA binding;GO:0003730:mRNA 3'-UTR binding;GO:0005515:protein binding;
ENSG00000148541	5.16278	-2.03617	0.00444019	0.0432601	Up	FAM13C	family with sequence similarity 13%2C member C [Source:HGNC Symbol%3BAcc:19371]	-	-	-
ENSG00000188888	5.16278	-2.03617	0.00444047	0.0432601	Up	GPR179	G protein-coupled receptor 179 [Source:HGNC Symbol%3BAcc:31371]	GO:0007601:visual perception;GO:0072659:protein localization to plasma membrane;	GO:0005886:plasma membrane;GO:0016021:integral component of membrane;GO:0044292:dendrite terminus;	GO:0004930:G-protein coupled receptor activity;
ENSG00000021645	5.16278	-2.03617	0.00444069	0.0432601	Up	NRXN3	neurexin 3 [Source:HGNC Symbol%3BAcc:8010]	GO:0001525:angiogenesis;GO:0007155:cell adhesion;GO:0007269:neurotransmitter secretion;GO:0007411:axon guidance;GO:0007416:synapse assembly;GO:0051965:positive regulation of synapse assembly;GO:0090129:positive regulation of synapse maturation;	GO:0005887:integral component of plasma membrane;GO:0016021:integral component of membrane;	GO:0004872:receptor activity;GO:0005246:calcium channel regulator activity;GO:0046872:metal ion binding;
ENSG00000264964	5.16336	-2.03616	0.00466372	0.0450914	Up	RP11-888D10.3	-	-	-	-
ENSG00000224312	5.30917	-1.95376	0.00240132	0.0251833	Up	MCCD1P2	mitochondrial coiled-coil domain 1 pseudogene 2 [Source:HGNC Symbol%3BAcc:33462]	-	-	-
ENSG00000261425	5.30917	-1.95376	0.00240119	0.0251833	Up	RP11-709B3.2	-	-	-	-
ENSG00000111181	5.30977	-1.95375	0.00225542	0.0238235	Up	SLC6A12	solute carrier family 6 (neurotransmitter transporter)%2C member 12 [Source:HGNC Symbol%3BAcc:11045]	GO:0006810:transport;GO:0006811:ion transport;GO:0006865:amino acid transport;GO:0007268:synaptic transmission;GO:0007269:neurotransmitter secretion;GO:0009992:cellular water homeostasis;GO:0010033:response to organic substance;GO:0055085:transmembrane transport;GO:0071474:cellular hyperosmotic response;	GO:0005886:plasma membrane;GO:0005887:integral component of plasma membrane;GO:0016021:integral component of membrane;	GO:0005328:neurotransmitter:sodium symporter activity;GO:0005332:gamma-aminobutyric acid:sodium symporter activity;
ENSG00000229109	5.30977	-1.95375	0.00225506	0.0238235	Up	RP11-439K3.1	-	-	-	-
ENSG00000256885	5.30977	-1.95375	0.0022549	0.0238235	Up	AP001877.1	-	-	-	-
ENSG00000122223	5.31007	-1.95374	0.002205	0.023389	Up	CD244	CD244 molecule%2C natural killer cell receptor 2B4 [Source:HGNC Symbol%3BAcc:18171]	GO:0007165:signal transduction;GO:0007596:blood coagulation;GO:0050900:leukocyte migration;	GO:0005886:plasma membrane;GO:0009897:external side of plasma membrane;GO:0016021:integral component of membrane;	GO:0004872:receptor activity;GO:0005515:protein binding;
ENSG00000130643	5.31007	-1.95374	0.00220478	0.023389	Up	CALY	calcyon neuron-specific vesicular protein [Source:HGNC Symbol%3BAcc:17938]	GO:0006897:endocytosis;GO:0007212:dopamine receptor signaling pathway;GO:0045807:positive regulation of endocytosis;GO:0048268:clathrin coat assembly;	GO:0005887:integral component of plasma membrane;GO:0030659:cytoplasmic vesicle membrane;GO:0031410:cytoplasmic vesicle;	GO:0032051:clathrin light chain binding;
ENSG00000139292	5.31007	-1.95374	0.0022045	0.023389	Up	LGR5	leucine-rich repeat containing G protein-coupled receptor 5 [Source:HGNC Symbol%3BAcc:4504]	GO:0007186:G-protein coupled receptor signaling pathway;GO:0048839:inner ear development;GO:0090263:positive regulation of canonical Wnt signaling pathway;	GO:0005794:Golgi apparatus;GO:0005887:integral component of plasma membrane;GO:0016021:integral component of membrane;GO:0032588:trans-Golgi network membrane;	GO:0004888:transmembrane signaling receptor activity;GO:0004930:G-protein coupled receptor activity;GO:0005515:protein binding;GO:0016500:protein-hormone receptor activity;
ENSG00000207475	5.3103	-1.95373	0.00219199	0.0232894	Up	SNORA42	small nucleolar RNA%2C H/ACA box 42 [Source:HGNC Symbol%3BAcc:32635]	-	-	-
ENSG00000077264	5.31085	-1.95371	0.0022641	0.0239107	Up	PAK3	p21 protein (Cdc42/Rac)-activated kinase 3 [Source:HGNC Symbol%3BAcc:8592]	GO:0000165:MAPK cascade;GO:0000187:activation of MAPK activity;GO:0007409:axonogenesis;GO:0016358:dendrite development;GO:0030833:regulation of actin filament polymerization;GO:0050808:synapse organization;GO:0060997:dendritic spine morphogenesis;	GO:0005737:cytoplasm;	GO:0004672:protein kinase activity;GO:0004674:protein serine/threonine kinase activity;GO:0004708:MAP kinase kinase activity;GO:0005515:protein binding;GO:0005524:ATP binding;GO:0017048:Rho GTPase binding;GO:0017124:SH3 domain binding;GO:0046872:metal ion binding;
ENSG00000226102	5.31151	-1.9537	0.00242824	0.0254125	Up	SEPT7P3	septin 7 pseudogene 3 [Source:HGNC Symbol%3BAcc:38038]	-	-	-
ENSG00000073282	5.32453	-0.169845	3.05165e-14	1.48243e-12	Up	TP63	tumor protein p63 [Source:HGNC Symbol%3BAcc:15979]	GO:0000122:negative regulation of transcription from RNA polymerase II promoter;GO:0001501:skeletal system development;GO:0001736:establishment of planar polarity;GO:0002053:positive regulation of mesenchymal cell proliferation;GO:0002064:epithelial cell development;GO:0006338:chromatin remodeling;GO:0006351:transcription, DNA-templated;GO:0006915:apoptotic process;GO:0006978:DNA damage response,…	GO:0000785:chromatin;GO:0000790:nuclear chromatin;GO:0005634:nucleus;GO:0005654:nucleoplasm;GO:0005667:transcription factor complex;GO:0005730:nucleolus;GO:0005737:cytoplasm;GO:0005794:Golgi apparatus;GO:0005829:cytosol;GO:0030425:dendrite;	GO:0001077:RNA polymerase II core promoter proximal region sequence-specific DNA binding transcription factor activity involved in positive regulation of transcription;GO:0002039:p53 binding;GO:0003677:DNA binding;GO:0003682:chromatin binding;GO:0003684:damaged DNA binding;GO:0003690:double-stranded DNA binding;GO:0003700:sequence-specific DNA binding transcription factor activity;GO:0005515:prot…
ENSG00000181652	5.44315	-1.87577	0.00126767	0.0143089	Up	ATG9B	autophagy related 9B [Source:HGNC Symbol%3BAcc:21899]	GO:0000045:autophagosome assembly;	GO:0000421:autophagosome membrane;GO:0016021:integral component of membrane;GO:0031410:cytoplasmic vesicle;	-
ENSG00000237596	5.44315	-1.87577	0.00126751	0.0143089	Up	RP13-143G15.4	-	-	-	-
ENSG00000165078	5.4444	-1.87574	0.00110736	0.0127377	Up	CPA6	carboxypeptidase A6 [Source:HGNC Symbol%3BAcc:17245]	GO:0006508:proteolysis;	GO:0005578:proteinaceous extracellular matrix;	GO:0004181:metallocarboxypeptidase activity;GO:0008270:zinc ion binding;
ENSG00000204962	5.44517	-1.87572	0.00116506	0.0132983	Up	PCDHA8	protocadherin alpha 8 [Source:HGNC Symbol%3BAcc:8674]	GO:0007155:cell adhesion;GO:0007156:homophilic cell adhesion via plasma membrane adhesion molecules;GO:0007399:nervous system development;	GO:0005887:integral component of plasma membrane;	GO:0005509:calcium ion binding;
ENSG00000106178	5.44517	-1.87572	0.00116528	0.0132983	Up	CCL24	chemokine (C-C motif) ligand 24 [Source:HGNC Symbol%3BAcc:10623]	GO:0001938:positive regulation of endothelial cell proliferation;GO:0006935:chemotaxis;GO:0006954:inflammatory response;GO:0006955:immune response;GO:0007010:cytoskeleton organization;GO:0007165:signal transduction;GO:0007267:cell-cell signaling;GO:0008360:regulation of cell shape;GO:0030335:positive regulation of cell migration;GO:0030838:positive regulation of actin filament polymerization;GO:0…	GO:0005615:extracellular space;	GO:0008009:chemokine activity;
ENSG00000124731	5.5665	-1.80178	0.000597098	0.0073392	Up	TREM1	triggering receptor expressed on myeloid cells 1 [Source:HGNC Symbol%3BAcc:17760]	GO:0006959:humoral immune response;GO:0007596:blood coagulation;GO:0035556:intracellular signal transduction;GO:0045087:innate immune response;GO:0050900:leukocyte migration;	GO:0005576:extracellular region;GO:0005886:plasma membrane;GO:0016021:integral component of membrane;	GO:0004872:receptor activity;
ENSG00000272668	5.56686	-1.80177	0.000571283	0.00705484	Up	RP11-190A12.8	-	-	-	-
ENSG00000132016	5.56686	-1.80177	0.000571282	0.00705484	Up	C19orf57	chromosome 19 open reading frame 57 [Source:HGNC Symbol%3BAcc:28153]	GO:0007275:multicellular organismal development;	GO:0005575:cellular_component;	GO:0003674:molecular_function;GO:0005515:protein binding;
ENSG00000272836	5.56708	-1.80176	0.000560893	0.00693985	Up	RP3-402G11.27	-	-	-	-
ENSG00000154025	5.56726	-1.80175	0.000558212	0.00691111	Up	SLC5A10	solute carrier family 5 (sodium/sugar cotransporter)%2C member 10 [Source:HGNC Symbol%3BAcc:23155]	GO:0006814:sodium ion transport;GO:0055085:transmembrane transport;	GO:0005886:plasma membrane;GO:0016021:integral component of membrane;	GO:0005215:transporter activity;
ENSG00000161681	5.56768	-1.80173	0.000573672	0.00707831	Up	SHANK1	SH3 and multiple ankyrin repeat domains 1 [Source:HGNC Symbol%3BAcc:15474]	GO:0006461:protein complex assembly;GO:0007016:cytoskeletal anchoring at plasma membrane;GO:0007616:long-term memory;GO:0008306:associative learning;GO:0032232:negative regulation of actin filament bundle assembly;GO:0035176:social behavior;GO:0035418:protein localization to synapse;GO:0042048:olfactory behavior;GO:0046959:habituation;GO:0050885:neuromuscular process controlling balance;GO:005089…	GO:0005622:intracellular;GO:0005737:cytoplasm;GO:0005886:plasma membrane;GO:0008328:ionotropic glutamate receptor complex;GO:0016020:membrane;GO:0017146:N-methyl-D-aspartate selective glutamate receptor complex;GO:0030054:cell junction;GO:0030425:dendrite;GO:0043005:neuron projection;GO:0043197:dendritic spine;GO:0045211:postsynaptic membrane;GO:0060076:excitatory synapse;GO:0097481:neuronal post…	GO:0005515:protein binding;GO:0008022:protein C-terminus binding;GO:0017124:SH3 domain binding;GO:0030160:GKAP/Homer scaffold activity;GO:0031877:somatostatin receptor binding;GO:0032403:protein complex binding;GO:0035255:ionotropic glutamate receptor binding;GO:0042802:identical protein binding;GO:0071532:ankyrin repeat binding;GO:0097110:scaffold protein binding;
ENSG00000196302	5.6757	-1.73142	0.000605671	0.00743112	Up	RP11-497H16.5	-	-	-	-
ENSG00000130592	5.67827	-1.73141	0.000389159	0.00501988	Up	LSP1	lymphocyte-specific protein 1 [Source:HGNC Symbol%3BAcc:6707]	GO:0006928:movement of cell or subcellular component;GO:0006935:chemotaxis;GO:0006952:defense response;GO:0006968:cellular defense response;	GO:0005886:plasma membrane;GO:0015629:actin cytoskeleton;	GO:0003779:actin binding;GO:0004871:signal transducer activity;
ENSG00000248705	5.6795	-1.7314	0.00031131	0.00410204	Up	AC114812.10	-	-	-	-
ENSG00000226107	5.68066	-1.73136	0.000286387	0.00380088	Up	AC004383.3	-	-	-	-
ENSG00000166446	5.68524	-1.73132	0.000605671	0.00743112	Up	CDYL2	chromodomain protein%2C Y-like 2 [Source:HGNC Symbol%3BAcc:23030]	-	GO:0005634:nucleus;	GO:0003824:catalytic activity;GO:0005515:protein binding;GO:0035064:methylated histone binding;
ENSG00000234617	5.78515	-1.66427	0.000143426	0.00202292	Up	SNRK-AS1	SNRK antisense RNA 1 [Source:HGNC Symbol%3BAcc:41269]	-	-	-
ENSG00000248690	5.88316	-1.60014	7.22807e-05	0.00108459	Up	HAS2-AS1	HAS2 antisense RNA 1 [Source:HGNC Symbol%3BAcc:34340]	-	-	-
ENSG00000267414	5.88331	-1.60013	7.31441e-05	0.00109612	Up	RP11-456K23.1	-	-	-	-
ENSG00000154545	5.88351	-1.60012	7.51324e-05	0.0011233	Up	MAGED4	melanoma antigen family D%2C 4 [Source:HGNC Symbol%3BAcc:23793]	-	-	-
ENSG00000204291	5.97439	-1.53877	3.72172e-05	0.000591075	Up	COL15A1	collagen%2C type XV%2C alpha 1 [Source:HGNC Symbol%3BAcc:2192]	GO:0001525:angiogenesis;GO:0007155:cell adhesion;GO:0007165:signal transduction;GO:0022617:extracellular matrix disassembly;GO:0030154:cell differentiation;GO:0030198:extracellular matrix organization;GO:0030574:collagen catabolic process;	GO:0005576:extracellular region;GO:0005582:collagen type XV trimer;GO:0005604:basement membrane;GO:0005615:extracellular space;GO:0005788:endoplasmic reticulum lumen;GO:0016021:integral component of membrane;GO:0031012:extracellular matrix;	GO:0005201:extracellular matrix structural constituent;
ENSG00000101074	5.97496	-1.53874	3.74169e-05	0.000593922	Up	R3HDML	R3H domain containing-like [Source:HGNC Symbol%3BAcc:16249]	-	GO:0005576:extracellular region;	GO:0030414:peptidase inhibitor activity;
ENSG00000156096	6.05485	-1.47994	0.000118061	0.00169468	Up	UGT2B4	UDP glucuronosyltransferase 2 family%2C polypeptide B4 [Source:HGNC Symbol%3BAcc:12553]	GO:0006711:estrogen catabolic process;GO:0006805:xenobiotic metabolic process;GO:0008152:metabolic process;GO:0052695:cellular glucuronidation;	GO:0005789:endoplasmic reticulum membrane;GO:0016021:integral component of membrane;GO:0043231:intracellular membrane-bounded organelle;	GO:0001972:retinoic acid binding;GO:0015020:glucuronosyltransferase activity;GO:0016758:transferase activity, transferring hexosyl groups;
ENSG00000267127	6.14088	-1.42334	2.26006e-05	0.000373058	Up	RP11-795F19.5	Protein RBFADN [Source:UniProtKB/TrEMBL%3BAcc:K7EIM0]	-	-	-
ENSG00000166670	6.21929	-1.36884	4.9347e-06	9.10882e-05	Up	MMP10	matrix metallopeptidase 10 (stromelysin 2) [Source:HGNC Symbol%3BAcc:7156]	GO:0006508:proteolysis;GO:0022617:extracellular matrix disassembly;GO:0030198:extracellular matrix organization;GO:0030334:regulation of cell migration;GO:0030574:collagen catabolic process;	GO:0005576:extracellular region;GO:0005578:proteinaceous extracellular matrix;GO:0005615:extracellular space;GO:0031012:extracellular matrix;	GO:0004222:metalloendopeptidase activity;GO:0005509:calcium ion binding;GO:0008270:zinc ion binding;
ENSG00000162511	6.42819	-1.21686	1.28113e-06	2.58211e-05	Up	LAPTM5	lysosomal protein transmembrane 5 [Source:HGNC Symbol%3BAcc:29612]	GO:0006810:transport;	GO:0005764:lysosome;GO:0005765:lysosomal membrane;GO:0005887:integral component of plasma membrane;	-
ENSG00000196104	6.55188	-1.12381	3.13372e-07	6.90742e-06	Up	SPOCK3	sparc/osteonectin%2C cwcv and kazal-like domains proteoglycan (testican) 3 [Source:HGNC Symbol%3BAcc:13565]	GO:0007165:signal transduction;GO:0010951:negative regulation of endopeptidase activity;GO:0019800:peptide cross-linking via chondroitin 4-sulfate glycosaminoglycan;	GO:0005578:proteinaceous extracellular matrix;GO:0005615:extracellular space;GO:0031012:extracellular matrix;	GO:0005509:calcium ion binding;GO:0005539:glycosaminoglycan binding;GO:0008191:metalloendopeptidase inhibitor activity;
ENSG00000227906	6.82267	-0.91436	1.13943e-08	3.07164e-07	Up	SNAP25-AS1	SNAP25 antisense RNA 1 [Source:HGNC Symbol%3BAcc:44312]	-	-	-
ENSG00000188293	6.87773	2.06356	1.15117e-72	5.649e-70	Up	IGFL1	IGF-like family member 1 [Source:HGNC Symbol%3BAcc:24093]	-	GO:0005615:extracellular space;	GO:0005515:protein binding;
ENSG00000204866	7.54392	-0.316726	3.51479e-14	1.69462e-12	Up	IGFL2	IGF-like family member 2 [Source:HGNC Symbol%3BAcc:32929]	-	GO:0005576:extracellular region;	-
ENSG00000196611	8.29835	0.351494	8.23567e-21	6.61424e-19	Up	MMP1	matrix metallopeptidase 1 (interstitial collagenase) [Source:HGNC Symbol%3BAcc:7155]	GO:0006508:proteolysis;GO:0007596:blood coagulation;GO:0019048:modulation by virus of host morphology or physiology;GO:0022617:extracellular matrix disassembly;GO:0030198:extracellular matrix organization;GO:0030574:collagen catabolic process;GO:0044267:cellular protein metabolic process;GO:0050900:leukocyte migration;	GO:0005576:extracellular region;GO:0005578:proteinaceous extracellular matrix;	GO:0004222:metalloendopeptidase activity;GO:0005509:calcium ion binding;GO:0008270:zinc ion binding;
