# Supplementary material for: PRELP functions via multiple interactions with intrinsically weak affinity relying on ECM anchoring and remodeling
Source: Sci Rep. 2025 Jul 9;15:24634. doi: 10.1038/s41598-025-09018-7 (PMC12241546; doi:10.1038/s41598-025-09018-7)
Supplement: Supplementary file 4 — Supplementary Material 4 [file 41598_2025_9018_MOESM4_ESM.xlsx]

## Sheet: Sheet1
Table S5. Differentially expressed genes between control and 2 µM PRELP assigned to ECM-related GO categories.
geneID	GeneSymbol	log2 (Fold Change)	Q-value	Regulation	Gene ontrogy assignment
					Extracellular matrix	proteinaceous extracellular matrix	Extracellular matrix organization	extracellular matrix disassembly	extracellular matrix structural constituent
ENSG00000008516	MMP25	2.66876	0.0274704	Up		○
ENSG00000038427	VCAN	1.10974	1.17656e-267	Up	○	○	○
ENSG00000058085	LAMC2	1.31804	8.01728e-82	Up			○
ENSG00000069399	BCL3	1.15399	3.37253e-129	Up			○
ENSG00000080573	COL5A3	2.35625	0.00767435	Up			○	○	○
ENSG00000081052	COL4A4	1.13612	4.0479e-33	Up			○	○	○
ENSG00000085741	WNT11	3.87668	7.44837e-07	Up		○
ENSG00000087116	ADAMTS2	1.46598	0.0424886	Up		○	○
ENSG00000087245	MMP2	4.16361	3.90431e-144	Up	○	○	○	○
ENSG00000087303	NID2	1.99645	6.91684e-30	Up	○
ENSG00000090006	LTBP4	1.01538	8.03124e-88	Up	○	○	○
ENSG00000091986	CCDC80	1.05514	2.46299e-84	Up			○
ENSG00000101203	COL20A1	2.57154	0.0482566	Up	○		○
ENSG00000105855	ITGB8	1.51211	9.67647e-06	Up			○
ENSG00000107742	SPOCK2	1.10391	0.00910326	Up		○	○
ENSG00000108821	COL1A1	2.39951	1.1692e-58	Up	○		○	○	○
ENSG00000115221	ITGB6	1.19429	4.03104e-06	Up			○
ENSG00000115414	FN1	1.92634	0	Up	○	○	○		○
ENSG00000119681	LTBP2	1.27899	5.40429e-62	Up	○	○
ENSG00000125845	BMP2	2.02188	3.29949e-15	Up			○
ENSG00000129270	MMP28	1.64363	0.016908	Up		○
ENSG00000130635	COL5A1	1.32958	2.79837e-54	Up	○		○	○	○
ENSG00000131095	GFAP	2.15697	0.0302985	Up			○
ENSG00000132561	MATN2	1.08596	6.36009e-23	Up	○	○
ENSG00000134121	CHL1	2.35352	1.65684e-25	Up		○
ENSG00000135424	ITGA7	1.86969	2.28133e-10	Up			○
ENSG00000135919	SERPINE2	1.25947	1.63775e-166	Up	○
ENSG00000136999	NOV	2.27483	1.60627e-18	Up	○
ENSG00000139329	LUM	2.84681	0.0104367	Up	○	○			○
ENSG00000140092	FBLN5	1.04843	0.000347917	Up	○	○	○
ENSG00000140545	MFGE8	1.45501	8.4893e-47	Up	○
ENSG00000140564	FURIN	1.03639	5.07448e-55	Up			○	○
ENSG00000140678	ITGAX	1.57016	1.40041e-05	Up			○
ENSG00000142173	COL6A2	1.31826	8.73953e-22	Up	○	○	○	○	○
ENSG00000142303	ADAMTS10	1.67371	2.33903e-35	Up	○	○
ENSG00000143369	ECM1	1.58402	9.98402e-17	Up	○	○
ENSG00000143387	CTSK	1.00984	0.00311395	Up			○	○
ENSG00000152377	SPOCK1	3.16176	1.88252e-159	Up		○
ENSG00000159674	SPON2	1.92137	0.0440683	Up		○
ENSG00000160323	ADAMTS13	1.55272	0.00208922	Up		○
ENSG00000163359	COL6A3	1.64296	0.0174853	Up	○		○	○
ENSG00000163453	IGFBP7	2.73533	9.16505e-39	Up	○
ENSG00000165078	CPA6	5.4444	0.0127377	Up		○
ENSG00000166033	HTRA1	1.67772	7.76007e-119	Up	○
ENSG00000166147	FBN1	1.42739	4.76155e-22	Up	○	○	○		○
ENSG00000166670	MMP10	6.21929	9.10882e-05	Up	○	○	○	○
ENSG00000168477	TNXB	2.76845	1.70145e-05	Up	○	○
ENSG00000168743	NPNT	2.06228	6.67829e-82	Up		○	○
ENSG00000169031	COL4A3	1.56608	1.57745e-41	Up			○	○	○
ENSG00000169436	COL22A1	3.7739	3.80089e-40	Up			○
ENSG00000169894	MUC3A	1.14592	5.4123e-06	Up					○
ENSG00000182809	CRIP2	2.59441	5.87701e-140	Up	○
ENSG00000196104	SPOCK3	6.55188	6.90742e-06	Up	○	○
ENSG00000196611	MMP1	8.29835	6.61424e-19	Up		○	○	○
ENSG00000197249	SERPINA1	1.37643	0.00338922	Up		○
ENSG00000198732	SMOC1	1.77097	2.29577e-143	Up			○
ENSG00000204248	COL11A2	1.19547	0.00260518	Up			○	○	○
ENSG00000204291	COL15A1	5.97439	0.000591075	Up	○		○	○	○
ENSG00000259207	ITGB3	2.69169	3.75265e-05	Up			○
ENSG00000077150	NFKB2	-1.02449	2.21119e-80	Down			○
ENSG00000106823	ECM2	-6.31594	0.000100645	Down		○	○
ENSG00000142871	CYR61	-1.21462	1.50498e-73	Down			○
ENSG00000142910	TINAGL1	-1.46233	1.37645e-12	Down	○				○
ENSG00000196569	LAMA2	-1.58055	0.00795201	Down	○		○
